# Supplementary material for: Revision of the Eocene ‘Platyrhina’ species from the Bolca Lagerstätte (Italy) reveals the first panray (Batomorphii: Zanobatidae) in the fossil record
Source: J Syst Palaeontol. 2020 Jul 13;18(18):1519–42. doi: 10.1080/14772019.2020.1783380 (PMC7455076; doi:10.1080/14772019.2020.1783380)
Supplement: Supplemental Material 4 [file TJSP_A_1783380_SM7438.nex]

#NEXUS
[dS Coding written Monday May 11, 2020 Notepad claeson]


BEGIN DATA;
	DIMENSIONS  NTAX=40 NCHAR=14107;
	FORMAT DATATYPE = MIXED (DNA:1-14004, STANDARD:14005-14107) interleave=yes GAP = - MISSING = ?; MATRIX
	
	CHIMAERA ATGTTACAAACAGTTTTACCT---ATTATTAACGTCTTCATAATAATCATTCCAGTCCTACTAGCCGTTGCCTTTCTTACACTCGTTGAACGAAAAGTACTAGGATATATACAACACCGCAAAGGGCCTAATGTTGTA---GGCCCTTATGGTCTTCTTCAACCTCTAGCAGATGGTTTAAAACTATTTATCAAAGAGCCAATCCGCCCATCAACCTCCTCCTCTTTTATATTTATACTAGCCCCAACTATAGCCCTCACTCTAGCATTAGTAATATGGATACCTCTCCCCCTACCTTACCCTCTTCTAGATATTAACCTAACAATTTTGTTTCTACTCTCCATTTCAAGCCTAACTGTCTATACTATCTTAGCCTCAGGTTGGGCCTCAAATTCTAAATATGCTCTAATAGGAGCATTACGAGCAGTGGCCCAAACCATTTCTTACGAAGTAAGTCTTGGCCTAATTTTACTATGTTTAATCCTTCTCACGGGGGGTTATTCCCTTTTATCTTTTAGCATCACGCAAGAGAGTATTTGACTTCTAATCCCAGAATGACCCTTAGCTGCTATATGATATATTTCCACCCTAGTTGAGACTAACCGTGCCCCTTTTGATTTAACCGAAGGAGAATCAGAACTAGTATCAGGCTTCAATGTTGAATATGCTGGAGGTCCTTTTGCCTTGCTCTTTCTAGCAGAGTATGCCAACATCCTAATAATAAATACTTTATCAGCCATTCTATTCCTAGGAGCCCTACACAACCCACTAATACCAGAATTTACAACCATTAATCTCATACTAAAAACAACTATCTTATCCCTAATCTTCTTATGAGTACGGGCCTCCTACCCCCGTTTTCGCTATGATCAATTAATACACCTAATCTGAAAAAACTTCTTACCCCTATCTCTAGCCCTAATCTTATGGCATGTATCTCTACCCATTGCCCTAGCAAGCCTTCCCCCCTCT---ATTTAAATGAACCCTTTAACCTTAACCATGTTTATCCTAAGCCTAGGACTTGGATCAACAATCACATTTTCAAGCTCCCACTGACTACTTGCCTGAATAGGCCTAGAAATTAATACCATTGCTATCACCCCTCTAATGATTAAACAACAACACCCCCGAGCCGTAGAAGCAACAACAAAATACTTCCTCACTCAAGCCACAGCCTCAGCCCTACTTTTATTTGCAAGTATTACAAACGCTTGAATAACAGGACAATGAAGTATTCTAGAAATAGAAAATAACACCGCAATCACCCTAGTAACCTTAGCCTTAGCCCTAAAATTAGGCCTAGCCCCTATACATTTTTGACTCCCAGAAGTGCTCCAAGGACTTGACTTAAAAACAGGCCTTATTTTATCAACTTGACAAAAACTAGCCCCCTTCATCCTTTTAGTTCAAATCTCCCCAGCACTTAACCCTCATATTATAATCACATTAGCTCTTCTATCTACCTTAATTGGGGGTTGAGGGGGATTAAATCAAACTCAACTACGAAAAATCCTAGCCTACTCATCGATCGCTCACCTAGGGTGAATAACCGTTATCCTACATTATTCCCCCAATATCGCCATCCTTAACCTACTAGTATACCTAATTATTACTTCCACAATCTTTTTACTCTTTAACCTATTTAACTCAACAACAATCAACTCCATCTCAATAATAACAACAAAAAATCCAATTATTGCTCCAATCATAATAATAACACTATTATCCCTAGGAGGACTTCCACCCCTTACGGGATTCATGCCAAAATGATTAATCCTTCAAGAACTAGTATATCAAGTATTATTCCTTATTGCCACAATTATAGCTTTATCCACTCTTCTAAGCCTATTTTTTTACCTACGTCTAACTTACGCCACAGCCCTAACAATAACCCCTAACACAATAAACATAATAACTTCCTGAATAACTAAAAATAACCTAAAATGGACCCTCCCTATCACAATCCCCTTAGCCACAATAAT---GCTACCCCTAACCCCCTTATTCTTTTTTACCCTACAA---T-GTGACC---ATTAATCGATGACTTTTTTCAACAAATCATAAAGATATCGGCACCCTTTACCTCCTTTTTGGTGCTTGAGCAGGTATAGTAGGCACTGCCCTTAGCCTGTTAATCCGAGCTGAGCTGAACCAACCCGGCGCCCTAATGGGGGATGATCAAATTTATAATGTTGTTGTTACTGCCCACGCTTTTGTAATAATTTTCTTCATAGTAATACCAATTATGATCGGAGGTTTTGGAAACTGACTCGTGCCCTTAATAATTGGAGCACCCGACATAGCCTTCCCTCGAATAAATAATATAAGCTTCTGACTTCTTCCCCCCTCCTTCCTTTTACTGCTAGCATCTGCAGGGGTAGAAGCAGGGGCCGGCACCGGGTGAACTGTTTATCCTCCTCTAGCGGGTAACTTAGCACATGCTGGAGCATCCGTAGATCTAACCATTTTCTCCCTTCATTTGGCCGGGATTTCTTCAATCCTAGCCTCCATCAACTTCATTACCACTATTATTAACATAAAACCCCCATCAATTACCCAATATCAAACACCCTTATTCGTATGATCTATTTTAATTACTACAGTCCTTCTCCTGTTATCTTTGCCTGTTTTAGCAGCCGGCATTACAATATTACTCACAGACCGTAACCTAAATACTACTTTCTTTGATCCGGCAGGAGGGGGAGATCCTATTTTATATCAACATTTATTCTGATTCTTTGGACACCCCGAAGTTTATATTCTAATTCTACCCGGATTTGGAATAATCTCTCACATCGTAACTTATTATTCAGGTAAAAAGGAGCCTTTTGGATACATAGGTATAGTATGAGCCATAATAGCTATTGGCCTATTAGGCTTTATTGTATGAGCCCACCACATATTTACCGTAGGGATAGATGTAGATACACGGGCCTACTTTACCTCCGCTACTATGATTATCGCTATCCCTACAGGTGTAAAAGTATTTAGTTGACTAGCCACCCTACACGGAGGAACAATTAAATGGGATACTCCAATATTATGGGCCTTAGGTTTTATCTTTCTTTTTACCGTGGGAGGACTAACAGGAATTGTTCTTGCTAACTCTTCACTGGATATCGTACTTCACGACACATATTACGTGGTTGCCCATTTTCACTATGTGTTATCTATAGGAGCTGTTTTTGCTATTATAGCAGGGTTAGTACATTGATTTCCTCTTTTCACTGGTTTTACCCTTCACGAAACTTGATCCAAAATCCATTTTGGTCTAATATTCCTAGGAGTAAATCTTACATTCTTTCCTCAACATTTCCTTGGACTTGCAGGCATACCACGACGCTACTCTGATTACCCCGACGCATATACCCTTTGAAACACTGTTTCTTCTATTGGTTCTCTAATTTCATTAATAGCTGTTATTCTATTCCTATTTATTCTATGAGAAGCCTTCGCCTCTAAACGTGTTCTCTCCCATGTTATAATACCTTCAACAAATGTTGAATGACTTCATGGCTGCCCTCCCCCCCATCACACATTTGAAGAACCAGCCTTCGTCCAAATCCAAATGGCACACCCCTCCCAATTAGGTTTTCAAGACGCAGCATCACCCGTAATAGAAGAACTCTTACATTTCCACGACCACACCCTGATAATTGTATTTTTAATCAGCACCCTCATCCTTTACATCATCACAGTGATAGTAACAACTAAACTTACAAACAAATTCATCCTAGACTCCCAAGGAATTGAAATCATTTGAACAATCCTCCCTGCTATTATTCTAATCTCAATCGCCCTTCCTTCTCTACGCATCCTCTACCTCATAGATGAAATTATCAACCCCCACCTCACAATTAAAGCAATTGGACATCAATGATACTGAAGCTATGAATACACTGACTATGAAAACCTAGAATTTGATTCTTATATAGTTCAAACACAAGACCTAAATCCTGGCCAATTCCGACTCCTAGAAACAGATCACCGTATAATTATCCCTATAGAGTCCCCTATCCGTATTCTAGTCTCAGCTGATGATGTCCTACACTCATGGGCTGTTCCCGCCTTAGGGGTAAAAATAGATGCCGTCCCAGGGCGCCTTAACCAAACAGCCTTCCTTGTAACACGCCCAGGTGTTTATTATGGTCAATGTTCAGAAATTTGTGGAGCTAACCATAGTTTTATGCCAATCGTAGTAGAAGCTGTCCCTCTTCAACACTTCGAAAACTGATCTCTCTTGACACTAGAAGAAAACTATGCCACAATTAAACCCTAACCCATGATTTCTAATCCTTTTATTTTCATGAATTATTTTCTTAACTATCCTTCCTAATAAGATTAATAAACATATCTTCACCAACAAACCAGCAATCAACAATCTCCCCTCTCCTAAAACTGATAACTGAAACTGACCATGAACTTAAGCTTTTTTGATCAATTTATAAGTCCCTCCTTAATAAATATTCCTCTCCTAGTATTAGCTCTCACCCTTCCTTGACTTCTATTCCCTTCCCTCACAAGCCGATGACTAAACAACCGTGTTATCACCTTACAAGCTTGATTTATTGGACAATTTACTAATCAACTTCTCTCACCAATTAACCCTAAAATACATAAATGAGCAATAATTTTTTGTTCCTTAATACTCCTACTAATAACATTAAATCTCTTGGGCTTGTTACCCTATACATTTACACCCACAACACAATTATCTTTAAATTTAGGACTAGCAGTCCCTCTTTGATTGGCCACAGTTTTAGTAGGATTGATTAATCAACCTACTACATCCCTTGGTCACCTATTACCAGAAGGCACCCCAACTCTGCTTATTCCTATATTAATCATCATCGAAACTATTAGTCTTATAATCCGCCCTATTGCCCTTGCAGTCCGACTAACAGCTAACCTAACAGCAGGCCATCTCTTAATACAGCTCATCGCCACCGCAGCCTTCGTACTAATAAATACAATGCCCGTAGTAGCTATTTTAACTTCTCTTATCCTATTCTTACTTACACTTCTTGAAGTTGCTGTTGCACTTATCCAAGCATACGTTTTCGTTCTTCTTCTAAGCCTCTATCTACAAGAAAATACCTAATGACACACCAAGCACACGCGTATCATATAGTAGATCAAAGCCCTTGACCTCTAACAGGAGCAATTGCAGCCTTATTAATAACCTCAGGTTTAGCAACCTGGTTCCATTACAATTCCTTTATTCTACTCTCCCTGGGACTCCTTTTACTAACTCTGACTGTAATTCAATGATGACGAGATGTAATTCGAGAGAGCACTTTCCAAGGACATCACACACCTCCTGTCCAAAAAGGCTTACGCTGAGGGATAATCCTTTTTATTACCTCTGAAATTTTATTCTTCCTAGGCTTCTTCTGAGCTTTTTACCACTCAAGCTTGGCCCCAACCCCCGAACTAGGAAACTGCTGACCTCCTACAGGTATCTCTCCATTAGACCCATTCGAAGTACCCCTCCTTAACACTGCAATCCTTTTAGCCTCAGGAGTTACAATCACATGAGCCCACCACAGTCTAATGGAAGGATCCCGAAAAGAAATAACGCAAGCCCTCACTTTAACAGTAATTTTAGGAGTGTATTTTACCCTTCTTCAAGCAATAGAATATTATGAAGCCCCATTCACAATTTCTGATGGAGTCTATGGTTCAACCTTCTTCGTCGCTACAGGATTTCACGGACTTCACGTTATTATCGGCACCACCTTCCTTATAGTTTGCCTAGTACGACAAATCCAATATCACTTCACCTCAATACACCATTTTGGCTTCGAAGCCGCAGCCTGATATTGACACTTCGTAGATGTTGTATGACTTTTTCTTTATGTATCAATCTATTGATGAGGCTCCTAAATGAACTTGATCATTCTAATTTTTACTGTGTGTTTTATGTTATCTATAATTCTAGCAACTATTGCTTTCTGACTTCCTCAATTTAAACCAGACGGGGAGAAGCTCTCCCCATATGAGTGTGGTTTTGACCCCCTGGGCTCTGCCCGCCTACCTTTCTCCCTTCGCTTTTTTTTAGTGGCAATTCTATTCCTTCTATTCGACTTAGAAATTGCCCTCTTACTCCCTATTCCCTGAAGTAATCAATTACCCTCCCCAGTATTAACCCTAACTGCTGCCCTACTTATTATTATCCTTCTAACTATCGGCCTCATTTACGAATGAATACAAGGAGGACTAGAATGAGCAGAAT-ATGACACCTTTACATTTTACCTTCTCTTCAGCCTTTACATTAAGTTTTTTTGGTCTAACAATCCACCGAACATACCTCTTGTCCGCCCTTCTCTGTTTAGAAGGTATAATATTAACACTATATATTGCCCTAGCCCTTTGATCTGTACAAAACAGCTCCTCCAACTACCTAATAAGCCCTTTAATTTTACTAGCTTTTTCAGCATGTGAAGCCTGTACAGGCCTAGCTCTACTGGTTGCCACCACCCGCACTCATGGTAATAATTATTTACAAAACCTGAATCTCCTGCAATGTTAAAAATCCTTATCCCCTCCCTCATACTAATACTCTTCACCTGACTCACCCCGAAAAAAGGATTATGGATAATAACTACCTCTTATGCTTTCCTTATTGCTTCCATCTCCTTAATATGATTTAAATGAGATAACGAAACAAGTTGAGCCTTTACTAATAATAATTTAGGAGTTGACCCTTTGTCTTCCCCCTTAATAATTTTAACCTGTTGACTACTACCTCTAATAATAATAGCTAGTCAAAATCACCTG---AAAATAGAGCCTATTAACCGTCAACGAATGTTTATTACATTACTTATTACCTTACAACTGTCCCTAGTAATAGCCTTTAGCTCTATAGAACTAATCCTATTTTATATTATATTTGAAACTACTCTTATTCCAACACTAATCCTTATCACCCGATGAGGAAACCAAAAAGAACGCCTTAATGCAGGTATCTATTTTTTATTTTATACTCTAACAGGGTCCCTTCCTCTTCTTATTGCTCTTCTTACAATACAAAATTATGCCAACTCCCTATCTTTGATTATATTACCTTTCTCCCAAAATCACACT---AATGAATGAGCTAATATTTTATGATGAACCGCATGTCTTATTGCCTTCCTAGTAAAAATACCCCTATACGGAGTACATCTTTGACTTCCTAAAGCCCATGTAGAGGCCCCTATTGCCGGCTCCATAATTTTAGCAGCCATCCTTCTAAAATTAGGGGGTTATGGAATAATACGTATTATTGTTATCCTGGATCCTCTAACCAAAGATTATTCTTATCCTTTTGTTGTTCTATCTATCTGAGGAGTAGTGATAGCAGGTTCTATTTGTCTACGTCAAACAGACCTAAAATCCCTGATTGCTTACTCCTCTGTAAGTCATATAGGCCTTGTAACTGCAGCCATTCTTATCCAAACACCATGAAGCTTTATAGGAGCCATAGTATTAATAATTTCACACGGGTTGATCTCATCTGCTCTATTCTGTCTAGCTAATACTAATTATGAACGTATTCACAGTCGTACACTTCTTCTAGCCCGAGGACTCCAAACAATCCTCCCATTATTAGCAACCTGATGGTTCTTAACCAATTTAGCTAATCTCGCTCTTCCTCCTTCTACTAACCTTGTAGGGGAATTAATAATCATGACCTCTTTATTTTCTTGATCTGTATGAACTTTAATTTTAACAGGACTTGGAACCCTAATCACAGTTTGTTACTCTCTCTACATATTCTTAATAACACAACGAAGTGCCCCCTCCACTCACTTATCTGCTATCACCCCCACCCACACACGAGAACATTTGATAATTACTCTACACCTCATTCCTTCTGCCCTCCTTATTCTAAACCCTAACCTCATCTTGGGATGAAAC-TATATG---AACT---ATATCTTCAACTTAAGCTACTTTATAATTTTACTTCTTCTCCTCTACCCTTTAATCCTGCCTCTTTGCCAAAAA---------TTCTTT---GATAAAAATCTAGAA---AAACACACCAAATGAGCTATTAAATTAAGCTTCTTTATTAGCTTAATTCCCCTTACCCTCTTTATCGACCAAGGAATTCAAACTATTATCATAAATATTTCATGAATTCACCTACCTTTATTTAATATTAACCTTAGTTTCAAATTCGATATATACTCAATCATATTTACATCCGTAGCCCTTTATGTAACATGATCTATTCTAGACTTTACATCCTGATATATATACTCCGACCCCAATATCAACCGCTTCTTTAAATACCTCCTTCTCTTCCTAATTACAATAATCCTCCTAGTTACTGCCAACAACATATTTCAACTTTTCATTGGTTGAGAAGGAGTTGGCATTATATCTTTCCTTTTAATCGGCTGATGATATGGCCGAGCGGATGCTAACACAGCTGCCCTACAAGCAGTGATTTATAATCGTATTGGAGACATCGGCCTTATTCTTAGTATAATTTGATTAGCTACTAATCTTAACTCCTGAGAGATAAACCAATTTATGGTATTATCTAAAAATCTAAACCTGACAATTCCTCTCCTGGGTCTAATTCTGGCTGCAACAGGAAAATCCGCCCAATTTGGACTCCACCCTTGACTGCCTTCAGCCATAGAAGGACCTACACCCGTTTCAGCGCTACTTCATTCAAGCACAATAGTTGTCGCCGGTATTTTCCTATTAGTACGCCTAAATCCACTATTTCAAAATAATAAAGAAATCCTCACTGTTTGCCTATGTTTAGGAGCATTAACCACCCTGTTTACAGCAATTTGTGCTCTTACTCAAAATGATATTAAAAAAATCATTGCCTTTTCTACCTCTAGTCAATTAGGTTTAATGATAGTAACTATTGGACTTAATCAACCCTACCTAGCTTTTCTTCATGTTTGCACCCATGCCTTCTTTAAAGCCATGTTATTCTTGTGTTCCGGCTCAATTATTCATAGCTTAAACAATGAACAAGACATCCGAAAAATAGGAGGCTTAAATAATATTTTACCTTTCACCTCCTCTTGTATGGTATTAGGGAGTCTTGCCCTCACAGGCATGCCTTTTTTAGCCGGTTTCTTTTCTAAAGACGCAATCATCGAATCCCTTAATACCTCTTACCTAAACGCCTGGGCCCTTATCCTAACCTTAATCGCAACCTCCTTTACCGCTATTTACAGTCTCCGATTAATTTCCTTCACCATAATAGGACACCCCCGTTTTCTCCCTGTTTCCCCTATTAATGAAAACCACAAACTACTTAAAAACCCTTTAAAACGCTTAGCCTATGGAAGCATTCTTGCAGGTTTTATTATTACCTCAAATATCCCCCACAATAAAAGCATAATTATAACTATACCCCCCCTAATGAAGCTTATAGCCTTACTAGTTACAATTGTAGGACTTTTACTAGCTTTAGAACTAGCCAACCTGACAACTAAACAATTCAAAATCCTCCCAAAC---ATAAAAATACACAACTTCTCTAATATACTTGGCTACTACCCCCCCATTATTCACCGCTTTTTACCAAAAATAAGTCTAAAATGAGGACAAACAATTGCTACACATACAATAGATTTAAACTGATATGAAAAAACAGGACCAAAAATAACAGAACTTAACCAAAAA---ATCATTAAGATTATCCATTCCCCACAAAAAGGAGTAATTAAAACCTATTTAACTTTATCCCTACTATCTATTATTACCTTACTTGTATTTTTTAAT---TTATCC---ATGATCCAA---AACCTCCGAAAAACCCACCCCCTCCTAAAAGCCGTAAACAGTGTACTAATTGACCTACCTGCCCCTGCCAATATTTCTACATGATGAAATTTCGGCTCTCTCCTGGGCCTTTGTCTCATTACACAGATCGTAACAGGCTTATTCCTAGCTATACACTACACCGCAGATATCTCAACAGCCTTTTCCTCAGTTATCCATATCTGCCGAGATGTAAATTATGGATGACTAATACGTAATATTCATGCCAATGGGGCCTCCTTATTTTTTATTTGCCTTTACCTTCATGTAGGACGAGGTATTTATTATGGGTCTTATTTATTTAAAGAACTATGAAACGTCGGAGTAGTCCTCCTTATCCTTGTAATAATAACAGCCTTCGTAGGCTATGTACTGCCATGAGGACAAATATCCTTTTGAGGTGCTACCGTTATTACTAACCTATTATCTGCTATCCCTTTCATCGGAGACTTATTAGTACAATGAATCTGAGGTGGTTTTTCAATTGATAACGCCACCCTGACTCGTTTTTTCGCCTTCCACTTTGTACTCCCTTTTATCATTGCAGCTGCCACCATTATCCATATCATCTTCCTACACGAAACAGGATCAAATAACCCTACAGGTCTCAACTCTGACTCAGACAAAATCTCCTTCCATCCCTACTTTATCTATAAAGATGCACTAGGCTTCTCCTTTCTCCTCCTTCTATTAATAACCCTTGCATTATTTACCCCAAACCTCCTAGGAGACCCAGAAAATTTCACCCCCGCTAACCCACTAGTTACACCCACCCATATTAAACCAGAATGATACTTCCTATTTGCCTATGCCATCCTCCGTTCTATCCCCAATAAACTGGGGGGAGTCTTAGCCCTAATATTTTCACTACTCGTTCTCCTACTTCTTCCCTTCCTCCACACCTCCAAACAACGAACAAACATATTCCGACCAATAACGCAACTCCTTTTTTGACTAATGGTCTCTAATATACTTGTTCTAACTTGAATTGGGGGACAACCTGTAGAAAGCCCTTTCACATTAGTAGGTCAAATCTCCTCTATTCTCTATTTTAGTTTATTCCTCCTCATCTTCCCTTTAACAGGGTGGTTAGAAAACAAAATACTCAATTGAAATT--GAAGTCACCCAAGAGGTTCTTCGGAAAATGGGACACGGGGATTGCTTTTGGCCGGAGCTCATCCATAACACATTCAAAGTAGACGTCAAGAGAGACATAGAGACCGTCCACCCCACCCACTTCTGTCACAGCTGCTGGCGCATTGCCATTCAGACGATCAGTAATACAACCAATGAAGACGCGTTTTTTCCCATCAATAAATTTGTGCGCTGGAAGCCTCATTCCAACCACTGCGGAGTTTGCAACTCTTCAAAAGGAACTCACAAGAGAAAGGGTCTGGGAAGAAGTCCGCCGGTCCCCAAAAAGGCAAAGGTTGCCGTCGACCTCCCGATCAGACCGAAGGTCGTCAAAAGAAGAGATCAGAAGAACAACACAAGCATTCTGTTGGCTAAGAAAGTGGTCAACTGCAAGAAGCTCCATCTGAGTCCAAACCTCCTTGTGGATGTCTATCCCCGCCACTTTCTCCAGTCGGTCTCGTGTCAGCTTTGTGACCATTTGCTTGCTGACCCTGTGCAATTACCGTGCATGCACCTGTCCTGCAGAACCTGCATTCTCAAATGTCTTGCGGTTCTCGGAAAGCATTGCCCGGTTTGCAGGTTTCCCTGTTGTTCGGCAGAGCTCACAAACCCCGTCAAATCTTTCTCTCACGTTCTGAACTCCCTTGTGGTAAAGTGCCCAATGGCAGACTGCAAAGAGGAGATGCGATTAGACGAATATTCCATCCATGCCCAAACCCACAAAGAGACCACGGGAAAGTACGCTTACTCACCAACAAACAAGGGCGGTCGGCCAAGGCTACACTTGTTGTCTTTAACTCGAAGAGCTCAAAGGCATCGGCTGCGAGATCTCAAGCTTCACGTCAAAACTTTTGCCGAGAAAGAAGAGGGGGGCGACGTGAAGTCGGTTTGTCTCACTCTGTTTCTACTTGCGCTGAGAGC-------------------------------------------------------------------------------------------------------------------------------------------------------------------------------------------------------------------------------------------------------------------------------------------------------------------------------------------------------------------------------------------------------------------------------------------------------------------------------------------------------------------------------------------------------------------------------------------------------------------------------------------------------------------------------------------------------------------------------------------------------------------------------------------------------------------------------------------------------------------------------------------------------------------------------------------------------------------------------------------------------------------------------------------------------------------------------------------------------------------------------------------------------------------------------------------------------------------------------------------------------------------------------------------------------------------------------------------------------------------------------------------------------------------------------------------------------------------------------------------------------------------------------------------------------------------------------------------------------------------------AGCCGGCTACTGGAGGCCGGGGCGGTCAACGTCAAGGAGTTCAGCAGCTTCGAGGCGGGAGCGTACGAGCAGCCCAAGGCGGTGCTGATAGTCAGCAGCCTGCTGAAGGGGAGGACAGCGGCCGTGATCCGCGACATCGTCAGCCTCAGCTCCTTCCGCTACTGTGTGGTGGTAACCGCCGTCAGCCACTCCGCCCATCTGTTCGCCAACGGGGTGAGCACCGACCTGGAGCAGGAGCCGGTGTTCGAGCAGTTCGGGGAGCTGCTGTGCCAGTGGATGGGCAACATGAACTACACGGCCGAGGTCATGCACCTGCCCGTCCTCCTCGCCCCCCTCGCTCCGCAGCTGCTCCTCACGCCGGCCTTCTCCTCCCTCTTCTCACTTGTCCCCCATGATCTCGCCGGGATCAACCGCACCAGATCCGACAAGAAGAGGTTTGGGAGTCTGAGCGACGTTGACTATCAGGCTCTGCCATTTCAACTCCAGGTACAGATCCGGTGCCTAGTTTCCTCCTTGAATTCCATGTTCGAACTCGCACAGCTCAAGGAAGAGTGCTTCGCTGTCGGGCCCAGCAGCAGAATT000000-0-01000?-0000-0021?0?-00001?00000000001?0???01000000000000010000000000-000??0000000000000?000000
	HETERODO ATGTTCCAAACCACTATACTCTATATTATTAATCCACTCGCCTACATCATCCCAATCCTACTAGCTACAGCCTTCCTAACCTTAGTCGAACGAAAAATCCTTGGCTACATACAATTCCGCAAAGGCCCCAATGTAGTAGGAGGCCCTTATGGACTCCTTCAACCAATCGCAGATGGTTTAAAACTATTTATTAAAGAACCTATTCGACCATCAGCATCCTCCCCATTTCTATTCCTTGCTGCCCCCACTATTGCCCTTACCCTCGCCCTACTTATATGAGTACCACTCCCTCTCCCCCATTCAATCATTAACATTAACCTAGGCCTCCTATTTATCCTAGCTATCTCAAGCCTAACAGTCTACACTATCCTAGGCTCCGGATGAGCATCCAACTCAAAATACGCCCTAATAGGAGCCTTACGGGCTGTAGCACAAACCATCTCCTATGAAGTAAGCCTAGGCCTTATTCTCCTATCAATAATCATCCTTGCTGGAGGCTTTACTCTTCACACCTTCAACCTAGCCCAAGAAACAATTTGATTCCTAATCCCAAGTTGACCACTAGCTATACTATGATACATCTCAACCCTAGCAGAAACTAACCGAACACCTTTTGACCTAACAGAAGGAGAATCAGAACTCGTCTCAGGATTTAACATTGAATATGCAGCAGGTCCATTCGCCCTATTCTTCTTAGCCGAATATACCAACATCCTAATAATAAACACTCTATCCGTCATCCTATTCTTAGGCACCTCATACAATCCTATAATACCACAAATTTCAACACTTATCCTAATAACCAAAGCCACCCTACTAACCATTATCTCCCTATGAATCCGAGCATCATATCCACGATTCCGTTATGACCAACTGATACACCTAGTATGAAAAAACTTCCTACCACTCTCCCTAGCCATTATCCTATGACATATAGCCCTCCCACTCGCAACAGCAAGCCTTCCCCCACTA---ACCTA-ATGAACCCAATAATTTTATTTATAATAATCTCAAGTCTTAGCCTAGGCACCACCTTAACATTTATCGGATCACACTGACTTCTAATCTGAATAGGCCTTGAAATCAACACTCTAGCTATCATCCCCCTAATAATTCACCAACACCACCCACGAGCAGTAGAAGCAACCACAAAATATTTCATCACACAAGCCACTGCCTCCACTTTACTTTTATTCGCTAGCGTAACAAACGCTTGGACTTCAGGAGAATGAAGTCTCACTGAAATACTTAATCCAACCTCTGCCACACTTATCACCATCGCTTTAGCATTAAAAATCGGCCTAGCACCACTACACTTCTGATTACCAGAAGTCCTTCAAGGATTAGACCTCATTACAGGACTGATCTTATCTACATGACAAAAACTCGCTCCCTTCGCTATCCTCCTACAACTTTACCCTCTACTAAACCCCAACCTACTTCTATTCTTAGGCATTTCCTCAACAATTGTAGGGGGATGAGGAGGTCTTAACCAAACACAACTACGAAAAATCCTAGCTTACTCATCAATCGCCCACCTTGGATGAATAATCACAATCCTTCATTACTCACCTAGCTTAACACAACTTAACCTACTCCTATACATCATTATAACCCTCACAACCTTCCTCCTATTCAAAACATTCAACTCAACTAAAATCAATTCCATTGCCACCTCCTCATCCAAATCACCACTCCTAACTATCCTTACCCTAATAACCCTACTATCCCTAGGAGGACTACCTCCACTATCCGGCTTCATACCAAAATGATTAATTCTACAAGAACTCTCAAAACAAACCCTACCTATCCCAGCCATTATCATAGCCCTAGCAGCCCTCCTAAGTCTATTCTTCTACCTACGTCTATGCTACGCCACAACATTAACCATATCACCCAACCCCATCTTCATATCATCATCATGACGAACAAAACCCAACCAACCTAACCTAATCCTATCATTATCCTCCTCCCTATCAATTCTTCTCCTACCACTAACCCCCACAGTACTAATATTATCACTA---TAGTGGCA---ATTAATCGTTGACTATTTTCTACAAACCACAAAGATATCGGCACCCTATATTTAATCTTTGGTGCATGAGCAGGAATAGTAGGAACAGCTTTAAGCTTACTTATCCGAGCTGAACTAAGTCAGCCTGGATCCCTCCTAGGTGATGATCAAATCTATAATGTTATTGTGACTGCCCATGCTTTCGTAATAATCTTTTTTATAGTTATGCCTGTAATAATTGGAGGATTTGGCAATTGACTTGTTCCACTAATAATTGGTGCCCCCGACATGGCCTTCCCACGAATAAATAACATAAGCTTTTGACTTCTCCCACCCTCTTTTCTCTTACTCCTAGCTTCAGCTGGAGTCGAAGCAGGAGCTGGAACTGGCTGAACAGTTTACCCCCCTTTAGCTGGTAACCTAGCCCATGCCGGAGCGTCCGTGGACTTAGCAATCTTTTCCTTACACTTAGCTGGTATTTCATCAATCTTAGCTTCAATTAACTTTATTACAACCATTATTAACATAAAACCCCCAGCCATCTCCCAATACCAAACACCCTTATTTGTTTGATCAATTCTTGTAACCACCATCCTCCTCTTACTATCACTTCCTGTTTTAGCAGCTGGAATTACAATACTACTAACCGACCGTAATCTAAATACAACATTCTTTGACCCCGCTGGCGGAGGAGATCCTATTTTATACCAACACTTATTCTGATTCTTCGGCCACCCAGAAGTATATATTCTAATCCTACCAGGCTTTGGAATAATTTCACATGTAGTAGCTTATTATTCAGGAAAAAAAGAACCATTCGGTTATATAGGAATAGTCTGAGCAATAATAGCAATCGGACTACTAGGCTTTATTGTCTGAGCCCACCACATATTTACAGTTGGAATAGATGTTGATACTCGAGCCTACTTTACCTCAGCAACAATAATCATTGCTATCCCAACAGGTGTTAAAGTATTCAGTTGATTAGCTACCCTCCATGGAGGCTCTATCAAATGAGAAACTCCCTTACTATGAGCTCTTGGCTTCATTTTCCTCTTTACAGTAGGAGGTTTAACCGGAATCGTCTTAGCTAACTCCTCTTTAGACATTGTTCTTCATGACACCTATTATGTAGTAGCCCATTTTCATTATGTCTTATCCATAGGCGCAGTATTTGCTATCATAGCAGGCTTTATTCATTGATTCCCTTTGATTTCTGGCTATACTCTCCACTCCACATGAACAAAAATCCAATTCGCAATCATATTTATTGGAGTCAACCTCACATTCTTTCCACAACATTTCCTAGGCCTTGCTGGAATACCACGACGATACTCAGATTATCCAGACGCATATACACTCTGAAATACCATCTCCTCTATTGGCTCTTTAATTTCCCTAATCGCTGTAATTATACTCCTATTTATTATCTGAGAGGCATTCGCATCAAAACGAGAAGTCCTATCCATTGAACTTCCTCATACAAATGTCGAATGATTACATGGCTGCCCACCCCCTCATCACACATATGAAGAACCAGCATTCGTCCAAGTTCAAATGGCACACCCCTCACAATTAGGATTTCAAGATGCAGCCTCCCCAGTTATGGAAGAACTCATTCACTTTCACGACCACACATTAATAATCGTATTTCTAATTAGCGCTCTAGTTCTTTACATCATTACAGCAATAGTATCAACAAAACTTACAAACAAATATATTTTAGATTCCCAAGAAATTGAAATTGTATGAACTATTTTACCTGCTATTATTCTTATTATAATCGCCCTACCATCCCTACGAATTTTATACCTCATAGACGAAATTAATGATCCCCATCTAACTATCAAAGCCATAGGCCATCAATGATACTGAAGTTATGAATACACAGATTATGAAGACCTAGGATTTGACTCTTATATAATCCAAACCCAAGACTTAACTCCTGGACAATTTCGTTTATTAGAAACAGATCACCGAATAGTAGTACCTATAGAATCACCTATTCGTGTACTAGTCTCCGCAGAAGATGTCCTACACTCATGAACTGTCCCAGCTCTAGGAGTAAAAATAGATGCAGTACCAGGACGATTAAACCAAACCGCCTTCATTATTTCCCGTCCAGGCGTTTATTATGGTCAATGTTCAGAAATCTGTGGGGCAAACCATAGCTTCATACCTATTGTAGTAGAAGCTGTTCCACTAGAACATTTCGAGACCTGATCTTCATTAATGCTAGAAGAAGCCTATGCCTCAATTAAACCCACACCCATGATTTTCTATTCTCCTATTCTCATGAATTATCTTCTTAATGATCTTACCAAACAAAGTAATAAAACACTCATTTAATAATAACCCCCTACCCAAAAACACTGAAAAACTTAAACCCCAACCCTGAAACTGACCATGAACATAAGCTTCTTCGATCAATTCTTAAGCCCATCACTCCTAGGAATTCCATTAATTGCTATAGCAATTACAATTCCATGATTAATCTTCCCCACTCCAACTAACCGATGACTTAATAACCGACTCATAACCCTCCAAGCTTGATTTATTAATCGATTTACCTACCAACTTATACAACCCATTAATTTAGGAGGCCATAAATGAGCTACCTTATTAACAGCCCTGATACTATTTTTAATTACTATAAATCTCCTAGGACTACTTCCTTATACCTTCACACCCACAACCCAATTATCCCTTAACATGGCATTCGCCATCCCCTTATGATTAATAACCGTATTAATTGGCATATTCAACCAACCAACCATTGCTCTAGGCCATCTTCTGCCAGAAGGTACTCCAACCCCTCTAGTACCAATCTTAATTATTATCGAAACTATTAGTTTATTCATTCGACCATTAGCATTAGGTGTACGATTAACAGCCAACCTAACAGCAGGTCATCTCCTTATACAATTAATTGCAACCGCAGCCTTTGTTTTAATCTCCATTATACCAACCGTAGCTCTACTGACATCTCTAATTTTATTCCTATTAACAATCTTAGAAATTGCCGTAGCTATAATCCAAGCATATGTATTCGTCCTACTTTTAAGTCTTTATTTACAAGAAAACGTTTAATGGCTCACCAAACACATGCATACCACATAGTTGATCCTAGCCCATGACCATTAACAGGAGCTACCGCCGCCTTACTTATAACATCAGGCTTAGCCATCTGATTCCATTTCCACTCCTTATCCCTCCTTTACCTAGGACTCACCCTCCTACTATTAACTATAATCCAATGATGACGAGATGTTATTCGAGAAGGAACATTTCAGGGTCACCACACACCGCCTGTCCAAAAAGGCCTTCGCTATGGAATAATTCTATTTATTGTATCAGAAATTTTCTTTTTCCTTGGCTTTTTCTGAGCCTTTTACCACTCAAGCTTAGCCCCAACCCCAGAACTAGGAGGATGCTGACCACCAACAGGGATTAACCCACTAGATCCCTTTGAAGTCCCACTCTTAAATACCGCAGTACTTCTAGCCTCAGGAATCACAGTAACCTGAGCCCACCATAGTTTAATAGAAGGAAATCGAAAAGAAGCTATCCAAGCCCTAACCCTTACCATTACCCTAGGATTTTACTTCACAGCCCTTCAAGCTATAGAATACTATGAAGCCCCATTCACTATCGCCGATGGAATCTACGGAACAACATTCTATGTTGCCACAGGTTTCCACGGCCTCCATGTTATTATTGGTTCAACATTTCTAGCAATTTGTCTCCTACGACAAATCCAATATCATTTCACATCAGAACATCACTTTGGCTTTGGAGCTGCTGCTTGATACTGACATTTTGTTGATGTAGTATGATTATTCCTTTATGTATCCATCTATTGATGAGGCTCATAAATGAACCTCATCATATCTTCTATCGCAACTACGGCCCTCATTTCCCTAATCCTCGCTATCATTGCTTTCTGATTACCATCTCTCAACCCTGATAATGAAAAACTATCCCCCTATGAATGCGGCTTTGACCCCCTAGGAAATGCACGCCTCCCATTCTCATTACGTTCTTTCCTAGTAGCCATTTTATTCCTACTTTTCGACCTGGAAATCGCCCTCCTCTTACCCCTACCTTGAGGAGACCAACTATCCACACCATTCACCACTCTTCTATGAGCAACCATCATCCTAACTTTATTAACCTTAGGCCTTATTTATGAATGATTTCAAGGAGGACTTGAATGAGCAGAATAATGTCTCCTATATCTTTCAGCTTTTCCTCAGCATTTATCCTAGGCCTCATAGGCCTTGCATTTAACCGCTCACATTTATTATCCGCCCTACTTTGCTTAGAAGGAATAATATTATCCCTGTTTATTGCCACCGCCATTTGATCAATAACATTAAGCTCCACTTCATGTTCTATCACCCCAATAATTCTCCTAACTTTTTCAGCCTGTGAAGCTAGCGTAGGCCTAGCTATCCTAGTAGCTACTTCACGAACCCATGGTTCTGACCACCTCCAAAACCTAAATCTTCTCCAATGCTAAAAATTCTAATCCCAACAATCATACTATTCCCTACAACATGAATCACCCCTAAAAAATGACTATGAATCACTACCTCTTCCCACAGCCTTCTAATCGCATTCACAAGTCTACTCTACTTCAAATGAAATACAGACGTAGCATGAGACTTTTCCAATCAATATTTAGGAATTGACCCTCTTTCAGCTCCCCTATTAATCCTCACATGCTGACTACTCCCATTAATGATCCTAGCCAGCCAAAACCATATC---TCCATAGAACCAATTACCCGTCAACGAACCTACATTACCCTCCTAATCTCCCTTCAAACTTTCCTAATTTTAGCTTTCAGCGCCACAGAATTAATCTTATTCTATATTATATTTGAAGCTACACTTATCCCAACCCTCATTGTTATCACCCGATGAGGCAATCAAACAGAACGTCTTAATGCAGGCACTTATTTTCTATTCTACACCTTATTCGGCTCCCTCCCATTACTAATTGCCCTCTTACTAATACAAAATAATCTAGGCACCCTATCTATAACCATTTTACAGTACCCACAATCCCTTAATCTATCCTCATGAGCTGATAAATTCTGATGAATTGCTTGTCTCACTGCCTTCCTTGTAAAAATACCATTATATGGAGTCCACCTCTGACTTCCTAAAGCTCACGTCGAAGCCCCAATCGCTGGCTCAATAATCTTAGCCGCAGTCTTACTTAAATTAGGAGGCTACGGAATAATACGAATTATTGTTATACTCGACCCCCTCACCAAAGAAATAGCTTACCCTTTCATAATCTTAGCTATCTGAGGCATTATCATAACCAGCTCTATTTGTCTACGACAAACTGACCTAAAATCCCTAATTGCTTATTCATCAGTAAGTCATATAGGATTGGTCGCTGGAGCAATTCTTATCCAAACACCATGAAGTTTCGCAGGAGCCACCACACTAATAATCGCCCATGGATTAATCTCATCATCCCTATTCTGCCTAGCTAACACTAACTACGAACGAATCCATAGCCGAACAATACTACTAGCCCGAGGCATCCAAATTATTCTCCCACTAATAGCAACTTGATGATTCCTCACTAACCTCGCCAACCTTGCTTTACCCCCAACACCTAACCTCATGGGAGAACTCTTAATCATCACCTCCTTATTTAACTGATCTAACTGAACTATAATCTTAACAGGATCAGGTGTACTAATTACAGCCTCATATTCTTTATACATATTCCTAATAACACAACGCGGCCCTACCTCACAACACCTACTTTCAATAACCCCTACACATACACGAGAACACTTACTCCTCAACCTACATCTCATCCCTACAGCCCTACTAATCCTTAAACCAGAACTTATTTGAGGCTGAACACTTTATG---AAC---ATTATCTTCAACTCATCCTTCCTCTTAATTTTCATTATACTTATCCACCCACTCATTATAACCCTCTCACCCAAA------GAACTCAAT---CCAAATTGAGCCTCC---TCATACGCTAAATCCTCCGTAAAAATCTCATTCTTTATCAGTCTCATCCCTTTATTCATCTTCCTAGACCAAGGTCTAGAATCCATCACAACCAACTGAAACTGAATTAACATTGGACCATTTGACATTAACATAAGTTTTAAATTTGACCTATACTCAATCATCTTCACCCCTGTAGCCCTATATGTTACCTGATCCATTCTCGAATTCGCCCTATGATACATACACTCAGATCCCAATATTAACCGCTTCTTTAAATATCTCCTACTTTTCCTAATCTCAATAATCATCCTAGTCACTGCCAACAATCTATTTCAACTATTCATTGGATGGGAAGGAGTAGGAATTATATCATTCCTTCTCATTGGTTGATGATACAGCCGAACAGACGCAAACACCGCCGCCCTTCAAGCTGTAATCTACAACCGCGTGGGAGATATTGGACTTATCTTAAGTATAGCCTGACTAGCCATAAATCTCAATTCATGAGAAATTCAACAAATCTTCACCCTATCTAAAGACATAGACTTAACCTTACCACTTTTCGGCCTAATCCTGGCCGCAACTGGCAAATCCGCACAATTCGGACTCCACCCATGACTTCCCTCAGCCATAGAAGGCCCCACACCAGTCTCCGCCCTACTCCACTCCAGCACAATAGTCGTAGCCGGCATCTTCCTGCTAATCCGCCTTCACCCAATTATACAAAATAACCAACTTATTCTTACAACATGCCTATGTTTAGGAGCCCTCACAACATTATTTACAGCCACATGCGCCCTCACCCAAAACGATATCAAAAAAATCATTGCCTTCTCAACATCAAGCCAACTAGGCCTAATAATAGTCACAATTGGCCTAAATCAACCACAACTAGCCTTCCTCCACATTTGTACTCACGCCTTTTTCAAAGCCATACTCTTCCTTTGCTCCGGTTCAATTATCCACAGCCTCAATGATGAACAAGACATTCGCAAAATGGGAGGCCTCCACAAACTTTTACCCTTCACTTCATCATCTTTAACTGTTGGTAGCCTCGCTCTCACAGGTATACCCTTCCTGTCAGGCTTCTTTTCAAAAGACGCCATCATTGAATCAATAAACACTTCCCATCTAAACGCCTGAGCCCTACTCCTAACCCTAATCGCAACCTCATTCACAGCCATTTACAGCCTCCGCCTCATCTTCTTCACTTTAATAAAACACCCACGATTTAACACACTTCTCCCCATTAATGAAAACCATCCCTTACTAATTAACCCAATTAAACGACTCGCCTACGGAAGCATCATTGCCGGCCTAATCATTACCTCTAATCTACCACCCACAAAAACCCAAATTATAACTATAACCCCCCTACTTAAACTATCCGCCCTCCTAGTAACAACCATCGGCCTACTTCTAGCACTAGAATTAGCAAACCTAACCTCCACCCAACTCAAAATTACCCCAACC---CTATATATTCATCATTTCTCAAACATACTAGGTTACTTCCCACAAATCATCCACCGCACCTTACCAAAAATAAACCTAACCTGAGCCCAACACATCTCAACACATCTTATTGACCAAACCTGAAACGAGAAAATCGGCCCAAAAAACACCTTAATCCAACAAACACCTATAATTAAACTATCGACTAAACCCCAACAAGGTCTAATTAAAACCTATCTTACACTCCTTTTCCTAACATTAACC---CTAGCCACCTTAATCACCCTATC-------ATGACCAAA---AACATTCGAAAAACCCACCCACTACTAAAAATCATTAACCATGCCTTAGTAGACCTCCCTGCCCCATCAAACATCTCAGCCTGATGGAATTTCGGTTCACTTCTAGTACTCTGCCTAGCCGTCCAAATTCTCACAGGATTATTCTTAGCTATACATTACACCGCAGATATCTCCCTAGCCTTCTCCTCAGTAATCCACATTTGCCGCGATGTTAACTACGGCTGACTAATTCGTAATATCCACGCCAATGGGCCCTCCTTATTCTTCATTTGCATCTACCTACACATCGCCCGAGGCCTATACTACGGTTCCTACTTACTCAAAGAAACATGAAATATTGGAGTGATCCTATTATTCTTACTAATAGCCACAGCCTTTGTAGGCTATGTACTACCCTGAGGACAAATATCCTTCTGAGGCGCCACAGTCATTACTAACCTTCTATCCGCATTCCCTTATATTGGGGACACTCTAGTCCAATGAATCTGAGGCGGATTCTCAATCGATAATGCCACCTTAACCCGATTCTTTGCCTTCCACTTCCTCCTGCCATTCCTAATCATCGCACTCACCATATTACATTTCCTCTTTCTACACGAAACAGGCTCTAACAATCCTTTAGGTCTAAACTCCGACATAGACAAAATCCCCTTCCACCCCTACTTCACATACAAAGATATCCTCGGCTTCTTCATCATAACACTCTTCCTAGCCCTCTTAGTTTTATTCCTCCCCAACCTCCTAGGAGATGCTGAAAACTTTATCCCAGCAAATCCACTCGTTACTCCACCCCACATTAAACCAGAATGGTACTTCCTATTCGCCTACGCTATCCTCCGCTCCATCCCCAACAAACTAGGAGGAGTCCTAGCCCTCCTATTCTCCATCTTCATTCTCATACTTACCCCCTTCTTACATACCTCAAAACAACGAACTAACTCCTTCCGACCTCTCACTCAACTCCTCTTCTGAACCCTTGTAGCCAACACAATTATTTTAACATGAATTGGAGGCCAACCAGTTGAACAACCATTTATCTTCATTGGTCAAATTGCCTCCATCACCTACTTTTCTTTATTTCTTATTATCACCCCATTTATTAGCTGATGCGAAAATAAAATCCTCAGCTTAAACTA-GATGTCACACAAGAGGTTCTCAGGAAAATGGGATACGGAGACTGTTTTTGGCCAGAACTCATTCGTAACACATTTACGTTAGATGTCAAGACAGATACAGAAGCCAGATATCCCACCCATTTCTGCTACAACTGCTGGCGGATTATCATACAGACAATTAACAACACAACTAATGAAGATGCATTCTTCCCTATCAGCACAATTGTTGAGTGGAAGCCACATTCCAATCTTTGTAGCATTTGCAACTTTTCAAGTGGGACTCGCAAACGAAAAGGTCTCAAACGAAGTCCACCAGTCACAAAGAAGCCCAAAGTAACAGTTGATGCTCCAATCAGACCGAGAGTCATCAAAAGAAAAGATCAACAAAAT------AGTATTTTATTGGCTAAAAAGATTGTCAACTGCAAGAAGATCCACCTAAATTCAAAACTCCTTGTACTTGATTATCCAAATAACTTTATCCAGTCAGTGTCATGTCAGGTTTGTGAGCATTTACTTGCTGACCCTGTGCAATCACCATGCAAGCACCTTTTCTGCAGAACATGTATTCTCAAATGTACTGCAGTTCTGGGCAAGTATTGTCCAGTTTGTAGGTTTCCTTGTGGTCCTGCAGAGTTCATAAGCCCAGTTAAGTCATTCATAAATGTTCTCAATTCACTAGTTCTAAAATGTCCAGTGACAGACTGTGAAAAGGAGGTGAAACTAAGTGAGTTTTCTAACCATGCCCAAAATCACAAAGAAACAAGAATGAAATATGCTTACTCACCAGTAAACAAGGGTGGCCGTCCACGGCAGCATTTGCTCTCTTTAACCCGAAGAGCTCAAAAACATCGTCTGCGAGATCTCAAACTTCAGGTAAAGGCTTTTGCAGACAAAGAAGAAGGTGGTGATGTGAAGTCTGTATGCCTTACCCTGTTTTTGCTAGCACTGAGAGCTGAAAATGAACACAGGCAAGCAGATGAGTTGGAAGCTGTAATGCAGGGTCGAGGATCAGAATTGAAGCCAGCAGTCTGTCTTGCCATTAGAATTAATACATTTCTGAGTTGCAGTCAGTATCATAAAATGTATAGGACAGTCAAAGCAACTACTGGGAAGCAGATCTTCCAGCCATTGCATGCACTCCGAAATGCAGAAAAAACATTGCTGCCAGGTTATTGTTCATTTGAATGGCAGCCTCCTCTAGCAAATGTTTCCACAAACACTGAAGTGGGAATAATAGATGGGCTGAGTGGTTGGGCACAATGTATTGATGATTACCCAGTGGAAACAATTTCAAGACGATTCAGGTATGATGTGGCACTTGCTTCAACTGTGAAGGAGCTTGAGGACGATATTTTGGAAGGCTTAAAATGTCAAAAAATTGATGAGTTTGTGAGTGGACCATTTACTGTTGTAATCAAGGAATCTTGTGATGGAATGGGGGATGTCAGTGAAAAACATGGATGTGGTCCAGCAGTTCCAGAAAAGGCAGTGAGGTATTCCTTTACAATCATGAGTATAAGTGTGATGAATGAAAACAATGAAAAAGTGAAAGTGTTTGAAGAGTTAAAACCAAATTCTGAGTTGTGCTGCAGACCACTTTGCCTGATGTTAGCAGATGAATCTGACCATGAAACGCTGACAGCAATACTGGGCCCAGTAATCGCTGAAAGAGAAGCCATGAAGACTAGCGATTTAATCCTTGAAATTGGAAATTTGCACAGATCTTTCCAATTTATCTTTAGAGGCACAGGGTATGATGAGAAACTTGTACGTGAAGTTGAAGGCCTTGAAGCCTCGGGCTCTATTTATGTATGCACATTATGTGATGCCACTCGAAGTGAGGCTTCACGGAATTTGGTCCTTCATTCCATAACTAGGAGCCATGGAGAGAACTTAGAACGCTATGAAATTTGGCGTTCAAATCCATATCATGAGACAGCTGAAGAGTTACGTGATAGAGTGAAGGGGGTTTCAGCAAAACCATTTATTGAAACTCAGCCCTCTATAGATGCCTTGCATTGCGATATTGGAAATGCAACAGAATTCTACAGACTTTTCCAGGATGAGATTGGGGAGATGCACAAGAATCCTCATTCATCTAAGGAGGAAAGAAAAAGGTGGCAAGCAATGCTCGATAATCACTTAAGAAAAAAGATGAATCTGAAACCTGTCATGAGGTTGAATGGAAACTTTGCAAGAAAACTGATGACCAAAGAGACTGTAGAAGCTGTGTGTGAATTGATTCCATCTGAAGAAAGGCGAGAAATTCTCAGAGAGCTAATGCACCTTTATCTTCTTATGAAACCAGTGTGGCGTACCACATTTCCAGTTAGAGAATGCCCAGATCTTCTTTGTCAGTACAGCTTTAATTCCCAGAGATTTGCAGAGCTGCTTCATACAAAGTTCAAGCACAGATATGAAGGGAAGATCACCAACTACCTACATAAGACTTTGGCTCACGTTCCTGAGATCATTGAAAGAGATGGCTCTATAGGCGCATGGGCAAGCGAAGG-AGCAGGCTGCTCCAGGCGGGGGCCCTTAACGTCAAAGAATTCAGCAGCTTCGAAGCTGGGGACCCGGGGCAGGCCAAAGCGGTATTCGTGGTGAGCACTTTACTAAAGGGACGAACCGCTGACGTGATCCACGACATAGTGACCCTCAGCTCCTTCCAGTATTGTGTGGTGATCACTGCTGTCAGCCACTCTGTCCACCTGTTCGCCAATAATGTGATGGCCGAACTGGAGCAGGAACTGATCTTCGAGCAATTCGGGGAGCTGCTGTGCCAGTGGATGGGCAACATGAATTATACCGGCGAGGTTATGCACCTGCCCATATTAATCGCGCCCCTCGCTTCCCACTTTTTCGTAACTGCAGCCTATTCGTCCTTGTTTTCGTTTCTGCCTCTGGATCTGAAACTGATCAACAGCACCAGACCCGACAAGAAGAAGTTCGGGAGCCTGAACGACGTTGACTACCAGTCTTTGCCCTTTGAACTTCAAATACAGATCAGGTCACTGGTTTCATCCTTGAACTCTATGTTTGAAGTTGGGCAGCTCAAAGAGGAATGTTTTGCAGTTGGGCCTACTAGCAGAATA000011-0-000100-0000-0020--0-000100000000000-1100--000000000000000000000?000?-00-400?00000?0000??000000
	SQUALUSX  ATGCTACAACATATTCTACTCTACCTTATTAATCCACTTGCCTACATTGTCCCAATTCTTTTAGCCACAGCTTTTCTAACCTTAGTTGAACGAAAAATTCTTGGCTACATACAATTCCGTAAAGGTCCTAACATTGTG---GGTCCTTACGGACTCCTGCAACCCATTGCAGATGGTGTAAAACTCTTTATTAAAGAACCCGTCCGCCCCTCAACATCCTCCCCATTTCTATTTTTAGCCACCCCCACCCTCGCATTAACCCTGGCCCTTCTTATATGAATACCCCTCCCTCTCCCCCATGCAATTATTAACCTCAATCTAGGACTCCTATTTATCCTGGCAGTCTCAAGCCTAACTGTATATACAATTTTAGGATCAGGATGAGCATCCAATTCAAAATATGCCCTTATAGGGGCCCTACGAGCTGTAGCACAAACCATCTCTTACGAAGTAAGCCTAGGCCTTATTTTACTATCAATAATTATCTTCACAGGGGGATTTACACTTCACACATTTAACTTAACCCAAGAAACAGTCTGATTATTGGTCCCAGGATGACCATTAGCTATAATATGGTACATCTCAACTTTAGCAGAAACTAACCGAGCGCCATTTGATTTAACTGAGGGGGAATCAGAATTAGTCTCCGGGTTTAATGTTGAATATGCAGGTGGCTCATTTGCTTTATTTTTCTTAGCTGAATACACAAACATCTTAATAATGAATACTCTTTCCGTAATCCTATTTATAGGCTCCTCCTATGACCCTACAATACCACAAATCTCCACATTTTATTTAATGATAAAAGCAACACTACTCACCTTAATTTTCCTATGAATCCGAGCATCCTATCCTCGATTTCGTTATGACCAACTCATGCACTTAGTATGAAAAAATTTTCTACCATTGACCCTAGCCCTTATCTTATGACATGCCGCTCTCCCAATCGCTACAGCAAGCCTCCCTCCACTA---ACCTAAATGAACCCAGTAGTATTAACCATTATTATCTCAAGCCTCGGCCTAGGGACCATAATAACATTTATCGGATCCCATTGACTTCTAGTATGAATAGGTCTTGAAATTAACACCTTAGCCATCATCCCCTTAATAATTCGCCAACACCACCCACGAGCAGTAGAAGCAACCACAAAATATTTCCTCACACAAGCAACCGCCTCCGCCCTACTTTTATTTGCTAGCATTACAAATGCCTGAAGCTTGGGCGAATGAAGTTTACTTGAAATACTTAACCCAACCTCCGCCACACTTGTAACCATTGCATTAGCCCTAAAAATTGGCCTTGCACCAATACATTTTTGACTACCTGAAGTACTTCAAGGACTAGACCTTATCACAGGCCTAATCTTAGCCACATGACAAAAACTTGCCCCCTTCGCTATTCTTCTCCAACTTCACCCCATACTCAACTCAAATTTACTATTATTTTTAGGCGTCTCCTCAACTGTAATTGGAGGATGAGGCGGACTCAATCAAACCCAATTACGAAAAATTCTAGCTTATTCATCAATTGCCCATCTCGGATGAATAATCACAATCCTACATTACTCCCCCAACCTCACCCAACTTAACCTCGCCCTATATATTATTATAACCCTTACAACTTTCCTCCTATTTAAATTATTTAACTCCACTAAAATCAATTCCATTGCTATCTCCACAATCAAATCGCCCCTTCTATCTATCATTGCTCTAATTACCCTACTTTCTCTCGGAGGCTTACCTCCACTTTCCGGGTTTATACCAAAATGATTAATTTTACAAGAATTAACCAAACAAGACCTGGCCATCCCAGCCACCATCATGGCCCTCGCAGCCCTCCTCAGCTTATTCTTTTACCTCCGCTTATGTTACTCCACAACCCTAACCATATCCCCAAACTCCATTTATTTATCATCCTCTTGACGAACAAAATCTCTCCAACCAAACCTAATCTTAATGATGGCCACCTCCCTCTCCATCCTACTATTACCATTAACACCTACTATTTTTATATTAACCCTC---TAGTGGCA---ATTAACCGTTGATTCTTTTCTACAAATCACAAAGATATCGGCACCCTTTATTTAATCTTTGGTGCATGAGCAGGAATAGTAGGTACCGCCCTTAGCTTACTTATTCGCGCAGAATTAAGCCAACCCGGAACACTTCTGGGAGATGATCAAATCTATAATGTTATCGTGACTGCTCACGCTTTTGTAATAATCTTTTTTATAGTTATGCCTGTAATAATTGGTGGATTCGGAAACTGATTGGTGCCCTTAATAATCGGCGCACCAGATATGGCTTTTCCACGAATAAATAATATAAGCTTTTGACTATTACCCCCCTCCCTCCTATTACTTTTAGCCTCAGCTGGTGTTGAGGCAGGAGCCGGAACCGGCTGAACAGTCTACCCCCCTCTCGCAGGTAACATAGCCCATGCTGGCGCATCTGTAGATCTAGCCATCTTCTCACTCCATTTAGCTGGTATTTCCTCAATTTTAGCCTCTATTAATTTTATCACAACTATTATTAACATAAAACCACCTGCCATTTCTCAGTATCAAACACCACTCTTTGTTTGATCCATTCTTGTAACCACCATTCTTCTTCTTCTTTCTCTTCCTGTTCTCGCAGCCGCAATTACGATACTATTAACTGACCGTAATTTAAACACAACATTTTTTGACCCTGCCGGAGGGGGAGACCCAATTCTTTACCAACATTTATTTTGATTCTTCGGCCACCCAGAAGTTTATATTTTAATTTTACCCGGTTTCGGAATAATTTCCCATGTAGTAGCCTATTATTCAGGTAAAAAAGAACCTTTTGGTTATATGGGTATAGTTTGAGCAATAATAGCAATTGGCCTGCTCGGCTTTATTGTATGGGCTCATCACATATTTACAGTAGGAATAGACGTTGATACCCGAGCCTATTTCACCTCAGCAACAATAATTATTGCTATCCCAACAGGTGTAAAAGTCTTCAGCTGACTGGCAACCCTTCACGGGGGCTCCATTAAATGAGAAACACCTCTCCTCTGAGCCCTAGGTTTTATTTTCTTATTCACGGTGGGGGGCCTAACAGGAATTGTTTTAGCTAACTCTTCTCTAGACATCGTTCTTCACGATACTTATTATGTAGTAGCCCACTTCCACTATGTATTATCAATAGGAGCCGTATTTGCAATTATAGCTGGTTTTATTCATTGATTCCCACTATTTTCAGGGTACACCCTCCACTCTACTTGAACAAAAACTCAATTCCTAGTAATATTTATTGGAGTCAACTTAACCTTCTTCCCTCAACATTTTCTGGGCCTAGCTGGCATGCCACGACGATATTCTGACTACCCAGACGCATACGCCCTTTGAAATACAGTTTCCTCAATCGGCTCACTAATCTCCTTAGTTGCTGTAATTATGTTTTTATTTATTATTTGAGAAGCATTTGCGCCAAGCGGGAAGGTTCTATCCGTTGAACTACCCCACACAAATGTAGAATGACTCCATGGTTGCCCTCCACCATATCACACCTATGAAGAACCAGCATTTGTTCAAGTTCAAATGGCACACCCCTCACAATTAGGATTCCAAGATGCAGCCTCCCCAGTTATGGAAGAACTTCTCCATTTTCACGACCACACATTAATAATCGTATTTTTAATTAGCACTTTAGTTCTTTATATCATTATAGCGATAGTATCTACTAAGCTTACAAACAAATATATTTTAGATTCCCAAGAAATTGAAATTGTATGGACTATCCTCCCTGCTGTAATTCTTATCATAATTGCCCTGCCATCCTTACGAATTTTATACCTTATAGACGAAATCAACGACCCCCATCTTACTATTAAAGCTATAGGACATCAATGATACTGAAGTTATGAATATACAGACTATGAAGACCTGGGCTTTGACTCTTATATAATTCAAACACAAGATTTAACACCAGGACAATTCCGTTTATTAGAAACTGATCACCGAATAGTTGTACCCATAGAATCCCCCATTCGTGTTTTAGTGTCCGCAGAAGACGTCTTACATTCATGAACAGTCCCGGCCTTAGGGGTAAAAATAGACGCAGTCCCAGGACGACTAAATCAAACCGCCTTTATCATCTCCCGCCCAGGTGTTTACTATGGTCAATGTTCGGAAATTTGTGGTGCTAATCACAGCTTCATGCCTATCGTAGTAGAAGCAGTTCCACTAGAACACTTTGAATCCTGATCTTCATTAATATTAGAAGAAGCCTATGCCTCAATTAAATCCGCATCCTTGATTTGCTATTCTTGTATTCTCATGAATTTTTTTCCTAGTAATTTTACCAAAAAAAGTAATAACACATCTATTTAATAATAACCCCACAGCAAAAAGTGCTGAAAAACCTAAACCTGAACCCTGAAATTGACCATGAACCTAAGTTTTTTTGACCAATTCCTAAGCCCATCACTCCTTGGAATTCCACTAATTGCCATAGCAATTATAATTCCATGATTAATTTTCCCAACCCCGACAAACCGCTGATTAAACAATCGACTTATGACTGTCCAATCTTGATTTATTAACCGATTTACATACCAACTAATACAACCTATAAACTTTGGAGGACATAAATGAGCCACCATTTTAACAGCCTTAATATTATTTTTAATCACTATTAATCTTCTTGGTCTACTTCCATACACTTTTACACCTACAACCCAACTATCCCTTAATATAGCATTTGCTATTCCCCTTTGATTAACAACTGTTTTAATTGGAATACTTAACCAACCTACTGTTGCCCTCGGACACCTTCTACCAGAAGGTACTCCAACATTACTAATTCCGATTTTAATTATCATCGAAACTATTAGTCTATTCATCCGACCTCTAGCATTGGGTGTCCGATTAACTGCTAATTTAACAGCCGGTCATCTCCTTATACAACTAATTGCCACCGCAGCTTTTGTCTTAATTACTATTATACCTACCGTAGCTTTATTAACATCCCTAATTTTATTCTTACTAACAATTTTAGAAGTTGCCGTAGCAATAATCCAAGCATACGTATTTGTTCTTTTACTAAGTCTCTACCTACAAGAAAACGTCTAATGGCTCACCAAGCACATGCATATCATATAGTTGACCCCAGCCCGTGACCATTAACAGGAGCTGTTGCTGCTTTACTAATAACATCAGGCCTAGCCGTCTGATTCCATTTCCACTCCATATACCTTCTTTACTTAGGATTGACTCTACTATTACTAACTATAGTTCAATGATGACGAGATATTATTCGAGAAGGGACATTTCAAGGACACCACACCCCACCTGTACAAAAAGGACTCCGCTACGGAATAATTTTATTTATCACATCAGAAGTTTTCTTCTTCCTTGGCTTTTTCTGAGCCTTCTACCATTCAAGCCTTGCCCCTACACCGGAGTTAGGCGGGTGTTGACCACCAACAGGAATTTACCCTTTAGACCCATTCGAAGTCCCACTTTTAAATACCGCAGTCCTACTAGCATCCGGAGTTACAGTAACTTGAGCTCATCATAGTTTAATAGAAGGTAACCGAAAAGAAGCAATTCAAGCCCTAACTTTAACTGTCCTACTAGGATTTTATTTTACAGCTCTTCAAGCCATAGAATATTACGAAGCTCCATTTACTATTGCCGACGGAGTTTATGGATCGACATTTTTTGTTGCCACAGGTTTCCATGGTCTCCATGTTATTATTGGTTCAACATTTTTAATAGTTTGTTTACTACGACAGATCCAATATCATTTTACATCTGAACATCATTTTGGCTTTGAACGTGCCGCATGATACTGACATTTTGTAGATGTAGTATGACTATTCCTTTATGTTTCCATCTATTGATGAGGCTCATAAATGAACCTCATCATGTCATCTGTCGCAGCTACAGCCCTCATTTCCCTAATCCTTGCTTTTGTAGCATTTTGGCTCCCCTCATTAAACCCAGATAACGAAAAACTATCCCCATATGAGTGTGGATTTGACCCACTAGGAAGCGCACGCCTTCCATTCTCGTTACGCTTCTTCCTTGTAGCAATTTTATTCCTTTTATTTGACTTAGAAATTGCCCTCCTCCTCCCTCTTCCTTGAGGAAACCAGCTACTAACACCCTCCATCTCATTATTATGGGCAACAAGTATTATTATCTTATTAACCTTAGGCCTTATTTATGAATGACTTCAAGGAGGCCTTGAATGAGCAGAGTAATGTCCCCCGTCTACTTTAGTTTTAGTTCAGCATTTATTCTAGGTTTAATAGGCCTCGCATTCAACCGATCACACCTTTTATCCGCCCTCCTATGCTTAGAGGGAATAATATTATCTCTATTTATTGCCATTGCCCTCTGATCAATAACACTAAATTCTACCTCATGCTCAATCACTCCAATGATTCTTTTAACTTTTTCTGCCTGTGAAGCAAGTGCAGGCCTGGCCCTTTTAGTAGCAGCTACACGAACCCATGGCTCCGACCATCTCCAAAACTTAAATTTATTACAATGTTAAAAATCCTAGTCCCAACAATCATGCTGTTTCTCGTTACATGATCCTCACCAAAAAAATGATTGTGGCCTATCACAACCACCCACAGTCTTTTAATTGCATTACTTAGTTTACTCTGATTTAAATGAAATATAGACATAGGATGAGATTTTTCCAACCACTACCTGGCTATTGATCCTCTCTCTGCCCCCTTACTCATTCTTACCTGTTGACTCCTCCCACTAATAATTCTAGCCAGTCAAAATCACATT---TCTACAGAACCTATCATTCGCCAACGAATCTATATTACACTCCTAATTTCCCTTCAAACCTTCCTTATTATAGCATTTAGTGCAACAGAATTAATTATATTTTACATTATATTTGAAGCTACACTAATCCCGACTCTTATCATTATTACCCGGTGAGGAAATCAGACGGAACGCTTAAACGCAGGGACCTACTTTTTATTCTACACCCTAATTGGCTCCCTCCCCTTACTTGTTGCCCTCTTACTCATACAAAATGACTTAGGCTCTTTATCTATAATTATTATTCAATACCCCCAACCACTTAGCCTATCCACATGGGCCGATAAATTTTGATGAACAGCCTGCCTTATCGCTTTCCTAGTAAAAATACCCCTCTACGGAGTCCACCTTTGACTTCCAAAAGCCCACGTTGAAGCCCCTATTGCAGGCTCAATAATTCTAGCAGCAGTCCTACTTAAATTAGGCGGTTACGGAATAATACGAATTATCGTTATACTTAATCCTTTGACTAAGGAAATAGCATATCCATTCCTAATTTTAGCCATTTGAGGCGTAATTATAACCAGCTCAATTTGCCTTCGACAAACCGATTTAAAATCCCTAATTGCTTATTCATCAGTAAGCCACATAGGCCTGGTTGCCGGAGCAATTATAATCCAAACACCATGAAGCTTTGCAGGAGCAATCACATTAATAATTGCACATGGTTTAGTCTCATCAGCCCTATTTTGTCTAGCAAACACTAACTATGAGCGCACCCATAGTCGAACCCTTCTCCTGGCCCGAGGTATTCAAGTTATACTCCCACTAATAGCAACCTGATGGTTTATTGCTAATTTAGCCAATCTTGCTCTTCCACCTACCCCCAATCTAATAGGAGAACTTCTCATCATCTCCTCATTATTCAACTGATCCAGCTGAACTATTTTATTAACGGGATTAGGAGTATTAATTACAGCTTCATATTCCCTGTACATATTTTTAATAACCCAACGAGGCCCTGCCTCACAACATTTATTATCCTTAAACCCATCATACACACGAGAACATCTCCTCCTCAACCTCCATCTTATTCCTATATTATTATTAATCCTTAAGCCAGAACTTATCTGAGGTTGAACCTTTTATG---AACATAATCATTTTTAATTCAGCCTTCCTTCTTATCTTCATTATCCTTTTATACCCCCTTATTTCGTCACTATCCCCTAAA------GAACTATAC---CCAAACTGATCATCT---TCACATGTTAAAACTGCTGTAAAAACTTCCTTTTTTATTAGTCTTATTCCCTTGTTCATTTACCTTGACCAGGGTTTAGAATCAATCACAACCAACTGAAACTGAATTAATATTGGACCCTTTGACATTAACATGAGTTTTAAATTTGACATATACTCAATTATCTTTACCCCCGTCGCCCTATACGTAACCTGATCTATCCTTGAATTTGCCCTTTGATATATACACTCAGACCCAAACATGAACCGCTTCTTTAAATACCTTCTCCTCTTTTTAATCTCTATAATTATCTTAGTAACAGCCAACAACATATTTCAACTATTTATCGGATGGGAGGGAGTTGGAATTATGTCCTTCCTCCTAATTGGTTGATGATACAGCCGAGCAGACGCAAACACTGCTGCTCTACAGGCCGTGATTTATAATCGTGTAGGGGATATTGGACTCATTTTAAGCATAGCCTGATTAGCCATAAACCTAAATTCATGAGAAATTCAACAACTCTTTATTTTATCCAAAGACAAAGACTTAACTTTACCTCTTCTTGGCTTAGTCCTAGCTGCAGCAGGAAAATCTGCACAGTTTGGACTCCACCCATGGCTGCCCTCAGCTATGGAAGGACCCACGCCAGTCTCTGCCCTACTCCACTCTAGTACCATGGTTGTTGCTGGCATCTTCCTTTTAATTCGCCTCCACCCACTAATACAAGATAATCAACTAATTTTAACAACGTGCCTGTGCCTAGGGGCCCTAACTACACTATTCACCGCCGCATGTGCCCTAACCCAAAATGATATCAAAAAAATTGTTGCCTTTTCAACATCAAGCCAACTTGGCCTAATAATAGTTACAATTGGGTTAAATCAACCCCAATTAGCATTTCTTCATATTTGCACACACGCCTTCTTCAAAGCTATACTTTTCCTCTGTTCCGGCTCAATTATCCACAGTCTAAACGATGAACAAGATATTCGAAAAATAGGAGGACTACATAAACTTTTACCATTTACCTCATCATCATTAACCGTGGGCAGCCTCGCCCTTACAGGAATACCCTTTTTATCGGGTTTCTTCTCAAAAGATGCCATCATTGAATCTATAAACACTTCCCATTTAAACGCCTGAGCCCTAATTTTGACCCTCATCGCAACCTCATTTACTGCTATCTACAGCCTGCGCCTTATCTTCTTTGCTCTAATAGAGTACCCGCGATTTCCCCCTCTTTCCCCCGTTAATGAAAATAACATCCTAGTTATTAATCCAATCAAACGCCTCGCATATGGAAGTATTTTAGCTGGTTTAATTATCACCTCTAATCTTCCACCAATGAAAACTCAAATTATAACTATAACCCCCCTACTAAAATTATCTGCCCTCCTAGTAACAATTATCGGCCTACTTCTAGCATTAGAACTAGCCAGCCTAACTAACACCCAACTCAAAACCACTCCTACT---TTATCAACACATCATTTTTCCAACATACTGGGATATTTCCCAATAGTCATTCACCGATTAGTACCAAAAACCAACTTAAAATGGGCTCAACATATCTCAACACATCTTATTGACCTAACCTGAAGCGAAAAAATTGGACCAAAAAGCACTCTTATTCAACAAACACCACTAATTAAATTATCCACCCAGCCCCAACAAGGAATAATCAAAACCTACCTAACACTACTTTTCCTAACACTGACC---CTGGCCGTCTTAATTATTGCAAT-------ATGACCACT---AACATCCGAAAAACTCACCCACTTATCAAAATCGTTAACCACGCTTTAGTTGACCTCCCTTCACCATCTAATATCTCAATCTGATGAAATTTTGGATCTTTATTAGGACTCTGCCTGATCATCCAAATTCTTACAGGATTATTCCTAGCCATGCATTATACTGCAGACATCTCCACGGCCTTCTCCTCAGTAGTTCATATTTGTCGTGACGTCAATTATGGTTGACTAATTCGTAATATCCACGCTAACGGAGCCTCATTATTTTTCATTTGTGTCTACTTACATATTGCCCGAGGACTATACTATGGCTCTTACCTTTTTAAAGAAGCATGAAACATCGGAGTCATCTTATTATTCTTGCTAATAGCAACAGCTTTTGTAGGATATGTCCTACCATGAGGACAGATATCTTTTTGAGGCGCTACAGTTATCACTAATCTCCTCTCCGCTTTCCCATACATTGGAGATATATTAGTTCAATGAATCTGAGGGGGGTTCTCAATTGATAACGCCACCCTAACACGTTTCTTTGCATTCCACTTCCTCCTCCCATTCCTAATCGTGGGCCTAACCTTAATTCACCTTCTATTTCTCCATGAAACTGGCTCTAACAACCCAATAGGCCTTAATTCCGACATAGACAAAATCTCATTTCATCCCTACTTCTCATACAAAGATCTTCTTGGGTTCTTTCTCATAATTATTCTACTAGCCTTATTAGCCCTATTTTTACCTAACCTCCTGGGCGATGCCGAAAACTTCATCCCCGCAAACCCTCTTGTAACCCCGCCCCACATTAAGCCTGAATGATACTTCCTATTTGCCTATGCCATCCTACGCTCTATTCCTAATAAATTAGGAGGGGTCCTAGCCCTCCTATTCTCAATCTTTATCCTCATGTTAATCCCGATACTACACACCTCAAAACAACGAAGTAACATCTTCCGACCCATAACCCAATTTCTTTTTTGAACACTTGTAGCTAATGCAATTATTCTGACATGAATCGGAGGACAACCAGTTGAACAACCATTCATTCTCGTTGGCCAAATTGCCTCCGTCACCTATTTCTCACTGTTTCTTATTATTATCCCCCTGACCGGTTGGTGGGAAAATAAAATGCTCAACCTAAATTAAGATGTCACACAAGAGGTTCTCAGGAAAATGGGATACGGAGACAGTTTTTGGCCAAAACTCATTCATAACACATTTAGGATAGATGTCAAGACAGATACCGAAGCCAGATATCCCACCCACTTCTGCTACAACTGCTGGCGGATTGTCATTCAGACAATCAACAACACAACTAATGAAGATGCATTCTTTCCTATCAGCACAATTGTTCAGTGGAAGCCACATTCCAATCTTTGCAGCATTTGCAACTTTTCAAATGGGACTCGCAAACGAAAAGGTCTCAAACGAAGTCCACCAGTCACAAAGAAGCCCAAAGTAGCAGTTGATGCTCCAAGCAGACCAAGAGTTACTAAAAGAAAAGATCAAATTAATAGTACAAGTATTTTGTTGGCTAAAAAGATTGTCAACTGCAAGAAGATCCACCTAAGTTCGAAACTCCTTGTACTTGATTATCCCAATAACTTTATCCAGTCAGTGTCATGTCAGGTATGTGAGCACTTACTGGCTGACCCTGTGCAAACACCATGCAAGCACCTTTTCTGCAGAACATGTATTCTCAAATGTACTGCAGTCCTGGGCAAGTATTGTCCAGTTTGTAGGTTTCCTTGTAGTCCTACAGAGTTCATAAGCCCAGTTAAATCATTCATGAATGTTCTCAATTTACTAGTTCTAAAATGTCCAGTGACAGACTGTGAGGCRGAGGTAAGACTAGGTGAATATCCTGACCATGCCCAAAATCACAAAGAAACAAGAATGAAGCATGCTTACTCACCAATAAACAAGGGTGGCCGTCCGAGGCAACATTTGCTGTCTTTAACCCGAAGAGCTCAAAAACATCGCCTGCGAGATCTCAAACTTCAGGTGAAGGCTTTTGCAGACAAAGAAGAAGGTGGCGATGTAAAGTCAGTTTGTCTTACTCTGTTTTTGCTGGCACTGAGAGCTGGAAATGAGCACAGGCAAGCAGATGAGCTGGAGGCTGTAATGCAGGGACGAGGATCAGGATTGAAGCCAGCAGTCTGTCTTGCCATTAGAGTTAATACATTTCTGAGTTGCAGTCAGTACCATAAAATGTATAGGACGGTCAAAGCAACTACTGGGAAGCAGATCTTCCAGCCATTGCATGCACTCCGAAATACAGAGAAAACATTGTTGCCAGGTTATTATCCATTCGAATGGCAGCCTCCTCTAGCAAATGTCTCTACAAACACTGAAGTGGGAATAATAGATGGTACGAGTGGTTCGCCACAATGTGTTGATGATTACCCAATGGAGACAATTTCAAGACGATTTAGGTATGATGTGGCACTTGTTTCAGCTGTGAAGGATCTTGAGGACGATATTTTAGAAGGTTTAAAATGTCAAAAAATTGATGAGTTTGTGAGTGGACCATTTACTGTTGTAATCAAGGAATCCTGTGATGGAATGGGGGATGTCAGTGAAAAACATGGATGTGGTCCACCTGTTCCAGAAAAGGCAGTGAGGTATTCCTTTACAATCATGAGTGTAAGTGTGATGAATGAAAACAAGGAAGAAGTGAAAGTATTCGAAGAGTTAAAGCCAAATTCTGAGTTGAGCTGCAAACCACTTTGCCTAATGCTAGCAGATGAATCTGACCATGAAACATTGACAGCAATACTGGGCCCACTAATCACTGAAAGAAAAGCCATGAAGACTAGTGATTTAATCCTTGAAATTGGAGATTTGCCCAGATCATTTCAGTTTGTCTTTAGAGGCACAGGGTATGATGAGAA?CTTGTACGTGAAGTTGAAGGCCTTGAAGCCTCAGGCTCTGTCTATGTATGCACATTATGTGATGCCACTCGAAGTGAGGCTTCACAGAATTTGGTCCTTCATTCCATAACAAGAAGCCACGAAGAGAACTTAGAACGCTATGAAATTTGGCGTTCAAATCCATATCAGGAGACAGCTGAAGAGTTACGTGATAGAGTGAAGGGGGTGTCAGCAAAACCATTTATTGAAACTCAGCCCTCTATAGATGCCTTGCATTGTGACATTGGAAATGCAACAGAATTCTACAAACTCTTCCAGGATGAGATTGGGGAACTGTACAAAAAATCCAATCCATCTAAGATGGAAAGGAAAAGGTGGAATGCAATGCTCGATCAACACTTAAGAAAAAGGATAAACTTGAAACCTGTCATGAGGTTGAATGGAAACTTTGCAAGAAAGCTGATGACCAAAGAGACTGTAGAAGCTGTGTGTGAATTGATTCCATCTGAAGAAAGGCGAGCAATTCTCAGGGAGTTAATGCACCTTTACATTCTTATGAAACCAGTGTGGCGTTCCACATTTCCAGCTACAGAATGCCCAGATCTTCTTTGCCAGTACAGCTTTAATTCCCAGAGATTTGGAGAACTGCTCCGTACAGAGTTCAAGCACAGATATGAAGGGAAGATCACCAACTACCTACATAAGACTTTGGCTCATGTCCCTGAGATCATTGAAAGAGATGGCTCTATAGGCGCGTGGGCAAGTGAAGG------------CCAAGCCGGGGCTCTCAACGTCAAGGAATTCAGCTGCTTCGAAGCTGGGGCCCCGGGGCAGGCCAAAGCGGTGTTCGTAGTGAGCACTTTGTTGAAGGGACGCACGGCCGACGTGATCCGCGACATCGTGACCCTCAGCTCCTTCCAGTATTGTGTGGTGATCACCGCTGTCAGCCACTCTGTCCACCTGTTTGCCAATAATGTGACGGCCGAACTGGAGCAGGAACTGGTCTTCGAGCAATTCGGGGAGCTGCTGTGCCAGTGGATGGGCAACATGAATTACACCGGCGAGGTCATGCACCTGCCCATATTAATCGCGCCCCTCGCTCCCCACCTTTTAGTCACTGCAACCTATTCGTCCTTATTTTCGTTTGTGCCTCAGGATCTGAAACTGATCAACAGCACCAGAACCGACAAGAAGAAGTTCGGGAGCCTGAACGACGTTGATTACCAGTCTTTGCCCTTTCAACTTCAAATACAGATCAGGTCACTGGTTTCATCCTTGAACACTATGTTTGAATATGTGCAGCTCAAAGAGGAATGTTTTGCAGTTGGGCCAACCAGCAGAATW000001-0-0?0100-0?????020--0-00000?0?000000??1100--0000?00000000000???0?000??-00-400?000000000???000000
	RAJAXXXX ------------------------------------------------------------------------------------------------------------------------------------------------------------------------------------------------------------------------------------------------------------------------------------------------------------------------------------------------------------------------------------------------------------------------------------------------------------------------------------------------------------------------------------------------------------------------------------------------------------------------------------------------------------------------------------------------------------------------------------------------------------------------------------------------------------------------------------------------------------------------------------------------------------------------------------------------------------------------------------------------------------------------------------------------------------------------------------------------------------------------------------------------------------------------------------------------------------------------------------------------------------------------------------------------------------------------------------------------------------------------------------------------------------------------------------------------------------------------------------------------------------------------------------------------------------------------------------------------------------------------------------------------------------------------------------------------------------------------------------------------------------------------------------------------------------------------------------------------------------------------------------------------------------------------------------------------------------------------------------------------------------------------------------------------------------------------------------------------------------------------------------------------------------------------------------------------------------------------------------------------------------------------------------------------------------------------------------------------------------------------------------------------------------------------------------------------------------------------------------------------------------------------------------------------------------------------------------------------------------------------------------------------------------------------------------------------------------------------------------------------------------------------------------------------------------------------------------------------------------------------------------------------------------------------------------------------------------------------------------------------------------------------------------------------------------------------------------------------------------------------------------------------------------------------------------------------------------------------------------------------------------------------------------------------------------------------------------------------------------------------------------------------------------------------------------------------------------------------------------------------------------------------------------------------------------------------------------------------------------------------------------------------------------------------------------------------------------------------------------------------------------------------------------------------------------------------------------------------------------------------------------------------------------------------------------------------------------------------------------------------------------------------------------------------------------------------------------------------------------------------------------------------------------------------------------------------------------------------------------------------------------------------------------------------------------------------------------------------------------------------------------------------------------------------------------------------------------------------------------------------------------------------------------------------------------------------------------------------------------------------------------------------------------------------------------------------------------------------------------------------------------------------------------------------------------------------------------------------------------------------------------------------------------------------------------------------------------------------------------------------------------------------------------------------------------------------------------------------------------------------------------------------------------------------------------------------------------------------------------------------------------------------------------------------------------------------------------------------------------------------------------------------------------------------------------------------------------------------------------------------------------------------------------------------------------------------------------------------------------------------------------------------------------------------------------------------------------------------------------------------------------------------------------------------------------------------------------------------------------------------------------------------------------------------------------------------------------------------------------------------------------------------------------------------------------------------------------------------------------------------------------------------------------------------------------------------------------------------------------------------------------------------------------------------------------------------------------------------------------------------------------------------------------------------------------------------------------------------------------------------------------------------------------------------------------------------------------------------------------------------------------------------------------------------------------------------------------------------------------------------------------------------------------------------------------------------------------------------------------------------------------------------------------------------------------------------------------------------------------------------------------------------------------------------------------------------------------------------------------------------------------------------------------------------------------------------------------------------------------------------------------------------------------------------------------------------------------------------------------------------------------------------------------------------------------------------------------------------------------------------------------------------------------------------------------------------------------------------------------------------------------------------------------------------------------------------------------------------------------------------------------------------------------------------------------------------------------------------------------------------------------------------------------------------------------------------------------------------------------------------------------------------------------------------------------------------------------------------------------------------------------------------------------------------------------------------------------------------------------------------------------------------------------------------------------------------------------------------------------------------------------------------------------------------------------------------------------------------------------------------------------------------------------------------------------------------------------------------------------------------------------------------------------------------------------------------------------------------------------------------------------------------------------------------------------------------------------------------------------------------------------------------------------------------------------------------------------------------------------------------------------------------------------------------------------------------------------------------------------------------------------------------------------------------------------------------------------------------------------------------------------------------------------------------------------------------------------------------------------------------------------------------------------------------------------------------------------------------------------------------------------------------------------------------------------------------------------------------------------------------------------------------------------------------------------------------------------------------------------------------------------------------------------------------------------------------------------------------------------------------------------------------------------------------------------------------------------------------------------------------------------------------------------------------------------------------------------------------------------------------------------------------------------------------------------------------------------------------------------------------------------------------------------------------------------------------------------------------------------------------------------------------------------------------------------------------------------------------------------------------------------------------------------------------------------------------------------------------------------------------------------------------------------------------------------------------------------------------------------------------------------------------------------------------------------------------------------------------------------------------------------------------------------------------------------------------------------------------------------------------------------------------------------------------------------------------------------------------------------------------------------------------------------------------------------------------------------------------------------------------------------------------------------------------------------------------------------------------------------------------------------------------------------------------------------------------------------------------------------------------------------------------------------------------------------------------------------------------------------------------------------------------------------------------------------------------------------------------------------------------------------------------------------------------------------------------------------------------------------------------------------------------------------------------------------------------------------------------------------------------------------------------------------------------------------------------------------------------------------------------------------------------------------------------------------------------------------------------------------------------------------------------------------------------------------------------------------------------------------------------------------------------------------------------------------------------------------------------------------------------------------------------------------------------------------------------------------------------------------------------------------------------------------------------------------------------------------------------------------------------------------------------------------------------------------------------------------------------------------------------------------------------------------------------------------------------------------------------------------------------------------------------------------------------------------------------------------------------------------------------------------------------------------------------------------------------------------------------------------------------------------------------------------------------------------------------------------------------------------------------------------------------------------------------------------------------------------------------------------------------------------------------------------------------------------------------------------------------------------------------------------------------------------------------------------------------------------------------------------------------------------------------------------------------------------------------------------------------------------------------------------------------------------------------------------------------------------------------------------------------------------------------------------------------------------------------------------------------------------------------------------------------------------------------------------------------------------------------------------------------------------------------------------------------------------------------------------------------------------------------------------------------------------------------------------------------------------------------------------------------------------------------------------------------------------------------------------11112100-0001110000100011001100000000000010001112010001110010010211011000000020000010000100123010011001
	BATHYRAJ ATGATAAATATCATTATTATTTATATTATTCATCCCCTTACCTATATTATTCCAGTTCTATTAGCTACAGCATTTCTTACACTAGTAGAACGTAAAATCTTAGGCTATATACAACTTCGTAAAGGTCCTAATGTGATT---GGACCATATGGTCTTCTACAACCAATTGCTGATGGATTAAAACTCTTTACTAAAGAACCAATTCGCCCTTCATACTCTTCTCATTTCCTCTTCTTATTAACACCAACCGCTGCCCTCACATTAGCACTTCTTATATGAATACCTTTACCAATACCACACTCAATCTTAAACCTAAATTTAGGATTATTATTTATTTTAGCCATTTCCAGTTTAACTGTATATACTATTTTAGGATCAGGATGAGCCTCTAATTCAAAATATGCCTTAATAGGAGCTTTACGTGCTGTAGCACAGACTATTTCTTATGAAGTTACTTTAGGCTTAATTCTTTTATCTCTAGTTATTATAACAGGAAGTTTTACATTACATACATTTAATTTTACCCAGGAAACAATCTGATTATTAATCCCAGCATGACCATTAGCTATAATATGATATATTTCAACATTAGCAGAAACTAACCGAGCCCCATTTGACCTTACTGAAGGAGAATCCGAACTAGTATCAGGATTTAATATTGAATATGCAGGAGGTCCATTTGCTCTATTCTTCTTAGCTGAATACTCAAATATTCTAATAATAAATACCTTATCCGTTATTCTTTTTTTAGGAGTATCGTATAATCCACTTCTGCCTCAAATCTCAACACTAAGTCTTATAATAAAAGCAACTATATTAACACTT------------------------------------------------------------------------------------------------------------------------------------------------------------ATGAATCCTCTTGTAGTAACTCTACTAATACTTAGCCTAGGCCTTGGCACTACAATCACATTCTTAGGATCCCATTGATTACTGATCTGAATAGGTTTAGAAATCAATACTATAGCTATTATTCCCCTAATAATCCATCAACAACACCCACGTGCAGTAGAAGCTACAACAAAATACTTCCTAACACAAGCAACAGCTTCTGCACTTCTCCTATTTGCAGGCACAACAAATGCCTGAATGACAGGACAATGAAACATAACAGACTTAATTTATCCAACCTCCGCCACACTAATTACATTAGCCTTAGCTCTAAAAATTGGACTCGTACCAATACATTTCTGGTTGCCAGAAGTTTTACAAGGATTAAACTTGACTACTGGATTAATCCTTTCCACATGACAAAAACTGGCTCCATTTGCTATCTTACTTCAACTTTATCCTCTTCTTAATCCAAATATTCTTATTACTATAGGAATTGCCTCCATTATTGTAGGAGGCTGAGGGGGCTTAAATCAAACTCAACTACGGAAAATCTTAGCATATTCGTCAATCGCCCATCTAGGCTGAATAGTCACCATTATTCACTTCTCCCCAGAATTAACACTACTTAATTTAATTATTTACATAATAATAACAACATCAATATTTCTTATTTTTAATTCACTTAACTCAATAAAAATTAACTCTATGTCTATTTCAATAACTAAATCACCCCTACTATCAATTATAGCACTAATAATTCTCCTTTCATTAGGGGGTTTACCACCACTTTCAGGTTTTATACCAAAATGACTTATTCTTCAAGAATTAACTAAACAAGATCTATTTATTCCAGCTACTATTATAGCTTTAACAACCTTATTAAGTTTATTCTTTTATTTACGCTTATGTTATATAATTACCCTAACCTTCTCACCAACCCCTATCTTTTCATTTTCATCCTGACGAACAAAAATTGTTCAAACAAATATCCTACTTGTCATAACCACTTCTTTATCCCTTTTACTTTTACCATTAACCCCTACACTATTAATATTATTACAA---TAGTGGCA---ATTAATCGTTGGTTATTTTCTACTAATCACAAAGATATTGGTACCCTTTATTTAATCTTTGGTGCCTGAGCAGGGATAGTTGGGACTGGTCTTAGTCTTCTGATCCGAGCTGAATTAAGCCAACCTGGAACCCTTTTAGGTGATGATCAAATCTATAATGTTATTGTTACAGCCCATGCCTTTGTAATAATCTTCTTTATGGTTATACCAATCATAATTGGAGGTTTTGGTAATTGGCTTGTCCCTTTAATGATTGGTTCTCCAGACATAGCTTTTCCACGCATAAATAATATGAGCTTCTGACTTCTGCCTCCATCTTTTCTTCTGCTTCTAGCTTCTGCCGGTGTTGAAGCTGGAGCAGGAACTGGCTGAACTGTTTATCCTCCACTAGCAGGAAATCTTGCCCATGCAGGAGCTTCCGTTGATTTAACAATTTTCTCTCTTCACTTAGCCGGAATCTCATCTATCTTAGCATCAATTAATTTCATTACTACTATCATTAATATAAAACCACCAGCAATCTCACAATACCAAACACCTTTATTTGTCTGATCAGTTCTTGTTACAACTGTACTACTTCTTTTAGCTCTTCCAGTTTTAGCAGCAGCTATCACTATACTTTTAACAGATCGTAATCTTAACACAACTTTCTTCGACCCAGCAGGGGGAGGGGATCCTATTTTATATCAACACTTATTCTGATTCTTCGGTCACCCTGAAGTTTATATTTTAATTTTACCAGGGTTTGGGATAATTTCACATGTAGTTGCTTATTACTCAGGCAAAAAAGAACCATTCGGATATATGGGAATAGTATGAGCAATAATAGCTATTGGCCTTCTAGGATTTATTGTATGAGCACACCATATGTTTACAGTTGGAATAGATGTGGACACACGAGCATACTTTACATCAGCTACAATAATTATTGCTATTCCAACAGGTGTTAAAGTTTTTAGTTGATTAGCTACCCTGCATGGTGGATCAATTAAATGAGAAACTCCTCTTTTATGAGCTTTAGGTTTCATTTTTTTATTTACAATTGGTGGTCTTACAGGAGTTGTTTTAGCTAATTCATCTCTAGATATTGTACTTCATGATACATATTATGTAGTAGCTCATTTTCATTACGTCTTATCAATAGGGGCAGTATTTGCTATTATAGCAGGTTTTGTTCATTGATTTCCACTATTTACAGGATATACACTTCATTCCACATGAACAAAAATTCAATTTTTAATTATATTTATTGGAGTAAACTTAACTTTTTTTCCTCAACATTTCTTAGGTTTAGCAGGTATACCACGACGTTACTCAGATTATCCAGACGCTTATACTTTATGGAATGTAGTATCATCTATTGGTTCTATAATCTCTATAGTTGCCGTTATTATTTTATTATTTATTATTTGAGAAGCATTTGCCTCAAAACGTGAAGTATTATCAATTGAACTCCC-AACACTAACGTAGAATGACTTCACGGCTGTCCTCCTCCTCATCACACTTATGAAGAACCAGCTTTTGTACAAGTACAAATGGCACACCCATCACAATTAGGATTCCAAGACGCAGGCTCCCCAGTTATAGAAGAATTACTCCATTTTCATGACCACACATTAATAATTATTTTTCTTATTAGTGCTTTAATTCTTTATATTATTATTGCAATAGTGACTACTAAATTAACTAATAAATATATTTTAGATTCACAAGAAATTGAGATTGTATGGACTATTTTACCAGCTATTATTCTTATTATAATTGCTTTACCCTCACTACGAATTTTATACTTAATAGATGAAATTAATGATCCACACATCACAATTAAAGCTTTAGGTCACCAATGATATTGAAGTTATGAATATACAGATTATGAAAATCTAGAATTTGATTCTTATATAGTTCAAACTGAAGATCTTAATCCAGGACAATTTCGACTTCTAGAAACAGATCACCGTATGGTAGTCCCAATAGAATCCCCAATCCGAGTACTAGTTACAGCAGAAGATGTTCTACATTCATGAGCAGTACCAGCACTTGGAGTTAAAATAGATGCAGTTCCTGGACGCCTAAATCAAACAGCCTTTATCATTTCACGACCTGGAATCTATTATGGACAATGTTCAGAAATTTGTGGTGCTAACCATAGCTTTATACCCATTGTTGTAGAAGCAGTTCCTTTAGAACACTTTGAAAACTGATCTTCATTAATACTAGAAGAAACTTATGCCACAACTTAACCCAAGTCCATGATTTTTAATTTTTTTGTTTTCTTGATTATTTTTCCTAATTATTTTACCACATAAATTAACATCCTATATGTTTAATTATGATCCTACCTTAAAAAATATTGAAAAACAAAAACCAGAACCCTGAAACTGACCATGATATTAAACTTTTTTGATCAATTTATTAGCCCATCATTATTAGGTTTACCTCTTATTGCCTTAGCAATAATTATACCAGCAATACTCTTTCAAACTCCATCCAATCGATGACTTAATAACCGCTTAATTACCTTACAAACATGATTTATTAATCGATTTACATATCAACTTATACAACCATTAAATGTAAGTGGTCATAAATGAGCTATTATATTTACAGCACTTATAATTTTCTTAATTACCATTAATTTATTAGGTCTTCTCCCCTACACATTTACACCAACAACACAACTTTCATTAAATATAGCCTTAGCTCTACCATTATGATTAACAACAGTCTTAATTGGTATATTTAATCAACCAACTATCTCACTAGGACATTTTTTACCTGAAGGGACCCCATCCCTCTTAATCCCAGTTCTTATTACTATTGAAACTATTAGTTTATTTATTCGTCCTCTTGCTCTAGGTGTCCGGCTCACAGCTAACCTTACAGCAGGTCACCTTTTAATACAATTAATTGCAACTGCAGCCTTTGTTTTAATTACTATTATGCCTTCAGTAGCTATTCTTACTTCAATCATCTTATTCCTACTAACTATTTTAGAAGTAGCTGTTGCTATAATTCAAGCTTATGTTTTTGTACTTCTCCTAAGTTTATATTTACAAGAAAACGTTTAATGGCCCACCAAGCACACGCATATCATATAGTTGACCCAAGCCCATGACCATTAACTGGAGCCATTGCTGCTCTATTAATAACCTCAGGCCTAGCCATTTGATTCCATTTTCATACCTTTTCACTTTTATTATTAGGATTAACTTTACTTACCTTAACAATAATTCAATGATGACGAGATGTGATCCGAGAAGGTACATTTCAAGGTCATCATACCCCACCAGTACAAAAAGGACTACGCTATGGAATAATTTTATTTATTATATCAGAAGTACTTTTTTTCTTAGGATTTTTCTGAGCATTTTACCATTCTAGTCTAGCACCTACCCCTGAATTAGGTGGTTGTTGACCACCCACAGGAATTATCCCTTTAGACCCATTTGAAGTACCATTACTTAATACTGCTGTACTTCTAGCTTCTGGTATTACAGTAACTTGAGCACATCATAGTATTATAGAAGGAAATCGAAAAGAAGCTATTCAAGCCCTTACACTTACAGTGATATTAGGTTTATATTTTACAGCACTCCAAGCTATAGAATATTATGAAGCTCCTTTTACCATCGCTGATGGCGTTTACGGGACAACATTCTTTGTAGCAACAGGATTTCATGGTCTACATGTTATTATTGGTACCACATTTCTCCTAGTCTGTTTACTACGCCAAATCCTATTTCACTTTACATCTGATCACCATTTTGGCTTTGAAGCCGCCGCATGATACTGACACTTTGTCGATGTAGTATGATTATTCCTCTATGTATCAATTTATTGATGAGGCTCATAAATGAGCCTCATCATATTTTCTGTTATCATAACCGCCCTAATATCCCTAATTTTAGTATTTATCGCATTTTGATTACCAACCATTAACCCAGATAATGAAAAATTATCTCCCTATGAGTGTGGTTTTGATCCTCTAGGTTCTGCACGCCTTCCATTTTCATTACGGTTCTTCTTAGTAGCAATTCTTTTCCTTTTATTTGATTTAAAAATTGCTTTACTCCTTCCTCTTCCATGAGGAGATCAACTTAATTCACCGTTTATCACTATTATTTGAGCCTCAATCATTATTATTCTTCTCACATTAGGTCTAGTCTATGAATGATTACAAGGAGGCCTTGAATGGGCAGAAT-ATGACTCCTATCTATTTTACAATTATATCAGCATTTATTCTTAGCCTTACAGGACTAGCTTTTAACCGTTCCCACCTTCTATCGGCCCTCATCTGTCTTGAAGGAATAATACTTTCCCTATTTATCGCTATTGCCATTTGATCATTAACAATAAATTCTCCATCTTTATCCCTAGCACCTATAATTTTATTAACATTTTCTGCCTGTGAAGCAAGCTCAGGACTAGCCCTATTAGTAGCCGCTACCCGAACACACGGAACTGATCATCTTAATAATCTTAATCTTTTACAATGTTAAAAATCCTTATTCCTACTGCCTTATTATTAACCATTTCATGAATTTCACCAAAAAAGTGAGTGTGAACTTCAACTATTTCCAACAGTCTTCTAATTGCCCTACTAAGTTTATATTGATTTAAATGAGATCTTGAAATAGGTTGGGATTGTTCCAACCTTTTTCTCGGTATTGATCCACTTTCAGCTCCCCTCCTTTCATTAACCTGCTGGCTTCTTCCACTTATACTTTTAGCTAGCCAAAAACATTTA---ACTGCCGAACCTCACAAACGACAACAAATTTATATTTCTTTATTAATTATTCTTCAAGCCTCCCTAATTTTAGCATTTAGTGCAACAGAAATAATTCTATTTTATATTATATTTGAAACGACACTTATTCCTACACTTATTATTATTACACGATGAGGAAATCAAACCGAACGCCTTAATGCAGGTATTTACTTTTTGTTTTATACCCTTGCAGGCTCATTACCTTTATTAATTGCACTACTTACTTTACAAAAAGATTTAGGTTCTTTATCAATACTTATTTTACAATATCCAAATACTAGTAATTTATATTCTTGAACTAGTAAATTTTGATGACTTGCCTGCATAATTGCTTTTCTAGTAAAAATACCTCTTTATGGTGTTCATTTATGGTTACCAAAAGCCCATGTAGAAGCCCCTATCGCCGGATCTATAATTTTAGCCGCAGTTCTCCTTAAACTTGGAGGTTATGGTATAATACGAATTATTGTTATACTTAATCCATTAACAAAAGAAATAGCTTATCCATTCTTAATTTTAGCAATTTGAGGTATTATTATAACTAGCTCTATCTGTTTACGACAAACCGATCTTAAATCTTTAATTGCCTACTCTTCAGTAAGTCATATAGGCCTCGTAGCAGCAGCAATCCTAATTCAAACTCCATGAAGCTTCGCTGGAGCTACTGCCCTTATAATTGCACACGGTTTAATTTCTTCTATACTTTTCTGTTTAGCTAATACAAATTATGAACGGATTCATAGCCGAACACTTCTTTTAGCCCGGGGTACTCAAATTATCCTCCCACTTATAGGTACCTCATGATTTTTAGCTAATTTAGCAAATTTAGCCTTACCCCCTAGTCCTAATCTTGTAGGAGAATTACTTATTATTACTTCCCTATTTAAATGATCAAATTGAACTATTTTACTTACAGGTATTGGTGTTTTATTAACAGCATCTTACTCATTGTATATATTCTTAATAACACAACGGGGTCCAACACCACAACACATACTCTTCCTCTCACCTTCCCATACACGAGAACATTTATTAATATACCTTCATCTATTACCAACAATTCTTATTATTATTAAACCAGAACTTATCCTAGGATGAACATTTTATG---AACTCAATCATCTTTAACTCCTCATTCCTATTAGTTTTTATTATTCTTCTTTATCCTTTAATAGTATCTATTTTCTCCCCCCAAGATACTACTAAT---CCACATTGAGCCTCC---ACCCATGTTAAAATAGCCGTTAAACTCTCATTTTTTATTAGCTTAATTCCATTATTTATTTTTTTAGATCAGGGTATAGAATCAATCACCACCAATTGGAACTGAATTAATTTAGGACCAATAAACATTGATATAAGCTTTAAATTTGATCTCTATTCTATTATCTTTTTACCAGTGGCTTTATACGTAACATGATCAATCTTAGAATTTGCACTCTGATATATAGATATAGACCCAAACTATAACCGTTTCTTTAAATATCTTCTTCTTTTTCTTATAGCAATAATTATTCTTATTACCGCCAATAATCTATTTCAACTTTTTATTGGATGAGAAGGAGTAGGTATTATATCTTTCCTTTTAATCGGTTGATGGTATAGTCGAGCTGACGCTAATACTGCAGCCCTACAAGCGGTTATTTATAACCGCATCGGGGATATTGGTCTTATTCTTAGTATAGCTTGATTTGCCACTAATTTTAATTCATGGGAAATTCAACAAATATTTATCTTATCCAAAGATATAAACTTAACTATACCATTGTTTGGTTTAGTATTAGCTGCTGCCGGAAAGTCAGCACAGTTTGGCCTCCACCCATGGCTGCCATCAGCCATGGAGGGGCCTACGCCAGTCTCCGCCCTACTTCACTCAAGTACAATAGTAGTAGCCGGTGTATTTCTTCTTATCCGACTTCATCCATTAATTCAAGATAATCAACTAATTATATCAGCTTGCCTATGCTTAGGAGCATTAACAACTCTATTTACAGCTACTTGTGCTCTTACCCAAAACGATATCAAGAAGATTGTAGCCTTCTCCACATCTAGTCAATTAGGACTCATAATAGTTACAATTGGACTAAATCAACCCCAATTAGCCTTTCTTCATATTTGCACTCATGCCTTCTTCAAAGCCATACTATTTCTCTGTTCTGGTTCTATTATTCATAGTCTGAATAATGAACAGGATATTCGGAAAATAGGTGGACTTCATAAAATTATACCATTCACTGCTTCAGCCCTTACAGTTGGTAGCTTAGCTCTCACAGGTATACCTTTCTTATCCGGTTTCTTTTCAAAAGACGCTATTATTGAAGCCATAAACACATCGAACCTTAACGCCTGAGCCCTAACCTTAACCCTCTTAGCTACTTCCTTTACCGCTATCTACAGCTTACGACTTATCTTCTTTACACTAATAAATTCACCACGATTTCCCTCTTTCTCACCTATTAATGAAAATAATACAATAGTTCTTAAACCTATTAAACGCCTAGCTTACGGAAGTATTTTAGCGGGATTACTTATTACATATAACATAACTCCTATTAAAACACAAATTATAACAATACCTCTTACCCTAAAGCTCTCAGCCGTACTAGTCACAACTATTGGTCTTCTTCTAGCCTTAGAATTAACTAACCTGACCAAACACCAATTAAAAGTTAATCCCCCT---ATGGCTCCCCATAATTTTTCAAATCTTCTCGGTTATTTCCCAACCATTATTCACCGTCTAACCCCTGAAATGAATCTTCATTGAGCCCAAACCATCTCTACACATCTAATTGATTTAACATGAAATGAAAAAATAGGCCCAAATAATATGTTTATTCAACAAACATCCATAATTAAATTGTCTACATCCCCTCAACAAGGCTTTATTAAAATTTATTTAATGATTTTCTTTCTTACATTAATT---TTACT-ACATTAATGGTAT-----------------------AATATTCGAAAAAT-CACCCATTAATTAAAATTATTAATAATTTAGTTATTGATCTTCCCGCCCCTATCAACATCTCAATCTGATGAAACTATGGTTCCCTCCTTGGACTTTGTTTAATTATCCAAATCCTAACCGGTTTATTTTTAGCTATACATTACACCGCAGACATCTCATCTGCTTTTTCATCAGTTGTTCATATTTGTCGAGATGTAAATTATGGATGACTTATTCGTAATATCCATGCTAATGGAGCCTCTATTTTCTTCATCTGTATTTATGCACATATTGCCCGAGGACTTTATTATGGTTCCTACCTCAATAAAGAAACATGAAATATTGGAGTTATTTTGTTGGTTTTATTAATGGCCACAGCCTTCGTAGGTTATGTCTTACCCTGAGGACAAATATCGTTCTGAGGGGCAACAGTAATTACTAATCTTTTATCAGCCTTCCCATATATAGGGGGTATCCTAGTTGAATGGATTTGAGGAGGCTTCTCGGTAGATAATGCTACCCTTACACGCTTTTTTGCTTTCCACTTTCTATTCCCTTTTCTCATTACTGCACTTATGCTCCTACACATTCTATTTTTACACGAAACAGGCTCTAATAACCCAACCGGACTTAACTCTACTATAGATAAAATTCCATTTCATCCTTATTATTCTTATAAAGACCTTCTAGGATTCTTTATTCTTATCTTATTTTTAACACTCCTTACCCTTTTTTTACCCAACCTTTTAGGAGATGCAGAAAACTTTATTCCAGCAAACCCATTAATTACACCACCACATATTAAACCTGAATGATATTTTTTATTTGCCTACGCTATTTTACGATCCATTCCAAATAAAATGGGAGGAGTTCTCGCTCTTTTATTTTCAATTCTCATTCTTATGTTAGTTCCATTACTCCACACATCAAAGCAACGAAGTTCAACATTTCGACCAATTACCCAAATCCTATTCTGAACCTTAGTAGCAGTTACCATTATTTTAACATGAATCGGAGGACAACCAGTTGAACAACCATTTATTATTATTGGACAAATTGCCTCTATCATATATTTCTTACTATTTCTTATTTTATTTCCACTTATTGGATGATGAGAGGATAAGATTTTAAACCTA---TAAGATGTCACACAAGAGGTTCTTAGGAAAATGGGATATGGAAATAGTTTTTGGCCAGAGCTCATCCACAACACATTTAATATCGATGTGCAGGTGGATTCAGAGGCCAGACATCCCACCCACTTTTGCTACCACTGCTGGCGGATTGTTATTCAGACAATCAACAACACAACTAACGAAGATGCATTTTTTCCCATCAGCACAATTGTTCAGTGGAAGCCACACTCCAATTTTTGCAAAGTTTGCAACTTTCAAAGTGGGACTCGCAAACGGAAAGTTCTCAAACGAAGTCCACCAGCCGCAAAGAAGCCCAAAACGGCAGTCGATATA---------TCAAGAGTTACTAAAAGAAAAGATCAAATAAATTCAACAAGTATTCTGTTGGCCAAAAAGATTGTTAACTGCAAGAAGATCCACCTAAATTCAAAGCTCCTTATGCTCGATTATCCCAATAACTTTATTCAGTCAGTGTCATGCCAGGTCTGTGAGCATTTACTGGCTGACCCAATGCAATCACCATGCAAGCATCTTTTCTGCAGAACATGCATTCTCAAATGCACTGCAGTGCTAGGAAAATATTGTCCCGTTTGCAGGTTTCCATGTGATCCCACAGAGTGTAGAAGCCCCGTAAAATCATTTGTAAGTGTTCTCAATTCATTGGCTTTAAAATGTCCAGTGGAAGATTGTGGAGAGGAGGTGAGACTTGGCGAATATCCCAACCATGCCAAGAATCACAAAGAGAAAAGAATGCTGCACGCCTACTCACAAACAAACAAGGGTGGTCGGCCAAGGCAACACTTACTTTCTCTAACTCGCCGGGCCCAGAAACATCGGCTGCGATATCTCAAACTTCAGGTGAAGGCATTTGCAGAAAAGGAGGAAGGTGGTGATGTGAAGTCAGTGTGCCTTACTCTGTTCTTGCTGGCATTGAGAGCTGGAAACGAGCATAGGCAAGCAGATGAACTGGAAGCTCTCATGCAAGGACATGGATCAGGGCTGAAGCCAGCAGTCTGTCTTGCCATTAGGGTTAGTACCTTTCTAAGTTGCAGTCAGTATCATAAAATGTATAAAACTGTCAAAGCAACAACCGGGAAGCAAATCTTCCAACCGCTGCATGCACTCCGAAGTGCAGAGAAAACCTTGTTGCCGGGTTATTATYMATTTGAATGGGAACCTCCTCTACCACAAGTCTCTACCAACACTGACGTAGGGATAATAGATGGTACTTGTGGTTGGTCACACTGTGTTGACGATTATCCAATGGAAACAATTTCAAGACGATTTAGGTACGATGTGGCAATTGTATCAACACTGAAAGATCTTGAGGATAATATTTTAGAAGGTTTAAAATGCCAAAATTTTGATGAGTATTTTGGTGGACCATTTACAGTAGTAATCAAAGAATCTTGTGATGGAATGGGCGATGTTAGTGAAAAACATGGATGTGGTCCTCCAGTTCCAGAGAAGGCAGTGAGGTATTCCTTCACAATCATGACTATAAGCGTGGAGAATGAAAATGGTGAGAAAGTGAACGTCTTTGAAGAGCTAAAGCCAAATTCTGAGTTGTGCTGCAAGCCACTTTGCCTGATGCTGGCCGATGAATCTGACCACGAAACCATGACGGCAATCCTGGGTCCCCTAGTCGCCGAAAGAGAAGCAATGAAAAGCAGTGACTTAATCCTTGAAATTGGAGATTTGCCCAGATCCTTTAAGTTTATCTTTCGAGGCACGGGTTATGATGAAAAGCTGGTCCGTGAGTTGGAAGGCCTTGAAGCATCAGGCTCAATGTATGTGTGTACGCTCTGTGATACCACTCGAAGCAACGCTTCACAAAATCTGACCCTTCATTCCATAACAAGAAGCCATGAAGAGAACTTAGAGCGCTATGAAGTTTGGCGCACAAATCCATATCAGGAGACAGCTGAAGAGTTACGTGACAGGGTGAAGGGGGTTGCAGCAAAAGCATTTATTGAAACACAGCCCTCCATAGATGCTCTGCACTGTGACATTGGCAATGCAACAGAATTCTACAAGCTATTCCAGGATGAGATTGGGGAGTTGCACAAAAATCTTAGTCCATCTAAGGAGGAAAGGAAAAGGTGGCAGGCAATGCTTGATAAACATTTCAGGGAAAAAATAAACCTGAAACCTATCATGAGGCTGAATGGAAACTTTGCAAGGAAACTAATGACTGAAGAGACTGTGGAAGCAGTGTGTGAATTGATACCTTCTGAAGAAAGACGAGAGATTCTCAGGGAACTGATGCATCTTTACGTTCTCATGAAACCCGTGTGGCGATCCACATTCCCACTCAAAGAATGYCCAGATCTTGTTTGTCARTACAGCTTTAATTCCC--------------------------------------------------------------------------------------------------------------------------------------------AGCAAACTGCTCCAGGCCGGGGCCATAAACGTCAAGGAGTTCAGCTCCTTCGAAGCCGGGCTCCCGGGAGAAGCCAAAGTCGTGTTCGTGGTCAGCACTTTGCTGAAGGGGCGCACGGCTGATATCATCCGCGACATCGTCACCCTGAGCTCCTTCCAGTACTGTGTGGTGATCACCGCCGTTAGCCACAACACCCACCTGTTTGCCAACAACGTGACTGCCGAACTGGAGCAGGAGTTGGTCTTCGAGCAATTCGGAGAGTTGCTGTGCCAATGGATGGGGAACATGAATTATACGGCGGAAGTCCTGCACCTACCCATATTAATTGCGCCCATTGTTCCCCACCTGTTCATTACAACAGCCTATTCGTCGTTTTTTTCTTTCCTACCTCAAGATCTGAAAATGATCAACAACACAAGACCCGACAAAAAGAAGTTTGGAAGCCTGAACGACGTCGATTATCATTCTTTGCCTTTTCAACTTCAAACACAAATCAGGTCATTGGTTTCATCCTTGAACTCTGTGTTTGAACTGCTACAGCTCAAAGAGGAATGTTTTGCAGTTGGTCCTACTAGTAGAATW11112100-00011100000-0011101100000000000010001112010001110010010211011000000020000010000100123010011001
	TORPEDOX ATGTTAAATATCTCTTTCAACTACATTCTTAATCCATTAACCTATATCATCCCAGTACTATTAGCCACAGCCTTTCTAACACTTCTTGAACGAAAAATCCTAGGCTATATACAACTACGCAAAGGCCCAAATATTGTT---GGACCCTATGGACTCCTACAACCAATTGCAGATGGACTAAAATTATTTATAAAAGAACCTATTCGACCAACATCTTCATCACAAGTGCTCTTCCTATTAGCCCCAACTACTGCCCTAACACTAGCACTCCTCATATGAATACCCCTACCCCTTCCCCATGCACTTTTAAATCTTAATTTAGGTTTATTATTTATCTTAGCCATTTCAAGCTTAATAGTTTACACAATTTTAGCTTCAGGTTGAGCCTCAAACTCAAAATACGCTCTCATAGGTGCACTACGTGCAGTAGCACAAACAATCTCTTATGAAGTCACCCTGGGCCTTATTTTATTATCCATGGTTATTATAACAGGAGGCTTTACCCTCCACACATTTAATTTAACGCAAGAAATAATCTGATTAATTTTACCTGGTTGACCCCTCGCCATAATATGATACACCTCAACACTAGCAGAAACTAATCGTGCCCCATTTGATTTAACTGAGGGTGAATCAGAACTCGTATCAGGCTTTAATGTTGAATATGCAGGAGGACCATTTGCTTTATTTTTCCTAGCCGAATATTCAAACATTTTAGTAATAAATACCCTCTCAGTAATTTTATTTTTAGGTACCTCACATGGTTTTCACTTACCAGAATTAGTCACT-ATAACTTAATATTAAAGG-----------------------------------------------------------------------------------------------------------------------------------------------------------------------------ATGAATCCCTTCATCCTCTTATTATTAATATTAAGCTTAATATTAGGAACTTTAATAACCTTCATCTCAACAAACTGATTATTAATTTGAATTGGTTTAGAAATCAATACCATAGCCATTATTCCCCTAATAATTTATAAACAACATCCACGCGCAGTAGAAGCCACAACAAAATATTTTTTAACACAAGCAACAGCCTCTGCCCTCCTCCTCTTTGCTGGAGTCTCGAACGCTTGATTAACCGGTCAATGAGAATTAACCGAAATAATAAATCAAAACTCAGCAACACTAATTACACTTGCACTAGCATTGAAAATTGGCTTAGCACCCATACACTTTTGGTTACCAGAAGTCCTTCAGGGTATTACTTTAACCACAGGGCTTATTTTAACTACCTGACAAAAACTTGCACCATTCGCAATTTTACTTCAACTTCACCACGCACTTAACCCAAATCTATTAACCATTTTAGGAGTATCCTCTATCCTGGTAGGGGGATGGGGGGGCCTAAATCAAACACACTTACGAAAAATCTTAGCCTACTCATCAATTGCACATCTAGGTTGAATGGTGAGTATCCTCCATTATGCACCTAATCTAACACTACTTAACCTAATATTATATATTATTTTAACTACCTCAATATTTCTTATATTTATTCATATTAATTCAACTAAAATTAATACCCTCGCACCACTAATAATAAAATTGCCACTAATATCCATTATTTTATTAACCTCTTTATTATCTTTAGGTGGTCTCCCACCCTTAACCGGTTTCATGTCAAAATGATTAATTTTACAAGAATTGACTAAACAAAATATAATATTAATAGCCACTATTATAGCATTAGCAACCCTACTTAGTCTATTCTTTTATTTACGTCTNTGCTACGCAATCTCGTTAACCATTTCACCCAACCTAACCTTATCAGCATCAACTTGACAGTCATCACCCACCAAATCAAGTTTTCTCTTAACCAGCTCTGCAATAATAACAATATTACTCCTCCCCCTCACCCCCTTGATATTTACATTAACCATA---TAGTGACA---ATTAATCGCTGATTATTCTCTACAAATCATAAAGATATCGGCACCCTATACTTAATCTTTGGTGCTTGAGCAGCAATAGTAGGAACAGGATTAAGTTTATTAATCCGAACAGAATTAAGTCAACCTGGTACTCTTCTAGGTGATGATCAAATCTATAATGTAATTGTCACTGCCCATGCCTTCGTTATAATCTTTTTCATGGTTATACCTATTATAATTGGCGGTTTTGGTAATTGATTAGTTCCACTAATAATTGGGTCCCCTGATATAGCCTTCCCACGAATAAATAATATAAGCTTCTGACTATTACCCCCATCTTTTCTTCTCTTACTTGCCTCAGCAGGTGTTGAAGCAGGGGCGGGGACAGGATGAACAGTTTATCCTCCGCTCGCTGGTAATCTCGCTCACGCAGGAGCATCCGTTGATTTAACTATTTTTTCCCTCCATTTAGCTGGTATTTCCTCTATTTTAGCATCAATTAATTTTATTACTACAATCATTAATATAAAATCACCATCAATTACACAATATCAAACACCACTGTTCGTATGATCCCTACTCGTAACGACTATCCTTCTCCTCCTGTCATTACCAGTTTTAGCAGCAGGAATTACAATATTATTAACAGACCGTAACCTAAATACTACATTTTTCGACCCCGCAGGAGGAGGAGACCCAATTTTATATCAACACCTATTTTGATTCTTTGGCCACCCTGAAGTTTACATTTTAATTTTACCTGGTTTCGGAATGATCTCCCACATTGTTGCCTATTATTCTGGAAAAAAAGAACCTTTTGGTTATATAGGAATAGTATGAGCAATAATAGCAATTGGTTTACTTGGTTTTATTGTCTGAGCCCATCACATATTTACTGTTGGGATGGATGTTGATACGCGAGCTTATTTTACTTCAGCTACAATAATTATTGCAATCCCTACTGGGGTAAAAGTATTTAGCTGGTTAGCCACTCTCCATGGAGGTCATATTAAATGAGAAACACCCCTACTATGGGCACTCGGATTTATTTTTCTATTTACTATTGGTGGTTTAACAGGAATCGTTTTAGCTAATTCGTCTCTTGACATTGTACTTCATGATACATATTATGTTGTAGCACACTTCCACTATGTTTTATCCATAGGAGCAGTATTTGCTATCATAGCAGGTTTCATCCACTGATTCCCATTAATTTCCGGATATACACTCCACTCTACCTGGACAAAAATACAATTTCTAGTAATATTTATTGGGGTTAATTTAACATTTTTTCCACAACATTTTCTTGGTTTAGCTGGTATACCACGCCGTTACTCAGATTATCCAGACGCCTATACCCTTTGAAAT---------------GGTTCAATAATTTCATTAATTGCCGTTATTATATTATTGTATATTATCTGAGAAGCATTTGCCTCAAAACGTGAAGTTATATCTATTGAATTATCTTATACAAATATAGAGTGATTACATGGTTGTCCTCCACCCTACCATACATTTGAAGAACCAGCATTTGTTCAAGTCCAAATGGCACACCCATCACAACTAGGATTTCAAGACGCAGCCTCCCCAGTAATAGAAGAATTACTACATTTCCACGACCATACGCTAATAATTGTATATTTAATTAGCTCCCTTGTCCTTTACATTATCGTAGTTATAGTATCAACTAAACTTACGAATAAATACATTTTAGATTCCCAAGAAATCGAGATTGTATGAACAATTTTTCCAGCGATCATTCTAATTATAATTGCCTTACCATCATTACGCATTTTATATTTAATAGATGAAATCAACGACCCCCATATTACAATTAAAGCTTTAGGCCATCAATGATATTGAAGCTATGAATATACAGATTATGAAAATCTAGAATTTGATTCTTATATAATCCAAACTGAGGATTTAAATACAGGACAATTCCGACTTTTAGAAACAGATCACCGAATAGTTGTACCTATGGAATCCCCTATTCGCATGTTAATTACTGCCGAAGACGTTCTTCATTCATGAGCAGTCCCAGCACTAGGAATTAAAATAGACGCAGTACCAGGACGCTTAAACCAAGTAGCCTTTATTATTTCACGCCCAGGGGTTTATTATGGACAATGTTCAGAAATCTGTGGTGCTAATCACAGTTTTATACCCATCGTAATTGAATCAGTTCCTTTAGAACACTTCGAAAATTGATCTTCATCAATATTAGAAGAATCTTATGCCTCAATTAAACCCTAATCCTTGATTCTTAATCTTTACCTTCTCCTGGTTTTTTTTCCTAATTATTATAACGCAAAAAGTAATAAACCAATTATTTACTAAAGAACCTACACTTAAAAATATAGAAAAACCTAAACCAGAGCCTTGAAACTGACCATGAACTTAACCTTTTTTGACCAATTTCTAAGCCCCTCACTCATAGGAATACCACTAATCGTCTTAGCAATTATAATCCCATGAATAATTATTTTAAAATCATCTAATCGATGACTTAATAATCGTCTTATAACTTTACAAATATGATTTATTAACCGTTTTACATATCAACTGATACAACCAATCCTCTCAAGTGGACATAAGTGAGCTATAATCCTTACAGCATTAATAATATTTTTAATTACTATAAATCTATTAGGACTTCTTCCATACACCTTTACCCCCACAACACAACTCTCGTTAAACATGGCATTTGCTATACCACTTTGATTAATAACAATTTTTATTGGTTTGATAAAAAAACCCACTACTGCCTTAGCACACCTTCTTCCAGAAGGAACACCAACCTTACTTGTACCCATTTTAATTATTATTGAAACAATCAGCTTATTTATTCGACCTTTGGCGTTAGGGGTTCGATTAACCGCAAATTTAACAGCTGGACACCTCCTCATACAACTTATTGCAACTGCAGCTTTCACACTAATTAATATTATACCAATAGTCGCTGTTTTAACCTCTATAATCCTATTTTTATTAATCATTCTCGAAGTAGCCGTAGCAATAATCCAAGCCTATGTCTTCGTACTTTTATTAAGTCTATACTTACAAGAAAATGTTTAATGACCCATCAAACAC------------------------------------------------------------------------------------------------------------------------------------------------------------------------------------------------------CTCAACCTGTCCA-AAAGGCTTACGCTATGGTATGATTTTATTTATTACATCAGAAATCTTTTTCTTTCTGGGTTTCTTTTGAGCTTTCTACCATTCTAGTTTAGCCCCAACCCCTGAACTAGGAGGATGCTGACCCCCTACAGGTATTAACCCCTTAGATCCCTTCGAAGTTCCACTTCTTAATACTGCAGTTTTATTAGCCTCTGGTGTTACAGTAACATGGGCTCACCATAGTATTATGGGGGGGAACCGAAAAGAAGCCATTCAAGCTCTAATTTTAACAATTACCTTAGGTGTTTATTTTACTATCCTTCAAGCTATGGAGTATTATGAAGCCCCTTTCACAATCGCTGATGGGGTTTATGGTACAACATTCTTCGTTGCCACAGGATTTCATGGATTACATGTTATTATTGGCTCTACATTTTTAATTATTTGCCTTCTACGACAAATTCAATACCACTTTACATCTAAACATCATTTTGGCTTTGAAGCCGCTGCATGATACTGACATTTCGTTGACGTAGTTTGATTGTTTCTTTATGTGTCAATCTATTGATGAGGTTCATA-ATGAATCTCATCATGATTTCTATTGCCTTAACAGCCCTCATCTCTCTGATTTTAGCTTTCATTGCCTTTTGACTCCCACCCCTCAAACCAGACAGTGAAAAATTAACTCCTTTTGAATGTGGATTTGATCCACTAGGGTCTGCACGCCTACCATTCTCAATCCGCTTCTTCCTAGTAGCGATCTTATTTTTATTGTTTGATTTAGAAATTGCCCTCTTACTCCCCCTACCCTGAGCAGATCAACTTAATAACCCAATACTTACAATCCTTTGAGCAACCATTATCATCACCCTACTCACCCTAGGACTTGTTTATGAGTGGTTACAAGGGGGTTTAGAATGAGCAGAGT-ATGACCCCTATTTATTTTACCCTTACCTCATCCTTCGCTCTAGGTCTAACAGGATTAACCCTCAACCGATCCCATTTTTTATCTGCTCTAATCTGCTTGGAGAGTATAATATTATCATTATTTATCTCAATCGCTCTCTGATCAATAATAACAAATTCAACATCCTGATCTCTATCTCCTATAATCCTCTTAACATTCTCAGCTTGTGAAGCAAGCTCAGGTTTAGCTCTCTTAGTAGCTGCAACTCGAACACACGGATCAGATCAATTAAAAAACTTAAATTTATTACAGTGTTAAAAATTCTCATTCCAATAATTATAATAATTCCCACCACTTGTTTCATGAATAAAAAATGAATGTGGGTTTATATCACCCCCTACAGTCTACTAATTGCTATAATAAGCTTAATATGATTTAAATGAAACATTGAAACAGGGTGAAACTTCTCAAATAGTTGATTAGCTGTTGACCCCTTATCCGCCCCTCTCTTAGTATTAACCTGCTGACTCCTCCCACTAATACTCCTAGCAAGTCAAAATCACTTA---ATAAATGAACCACACATTCGTCAACAAATTTATATTATTTTATTAATTTTATTACAAATCTTCCTAATTCTAGCCTTCAGCGCAACAGAATTAATTTTATTTTATATTATATTTGAAGCTACATTAATCCCCACTTTAATTATTATCACCCGATGAGGAAATCAAACCGAACGTTTAAACGCAGGTATTTACTTCCTATTTTATACACTAGCAGGCTCACTCCCACTCTTAATTGCCCTTCTTATTTTACAAAATGATGCAAACACCCTCTCAATACTTATAATACAACATGGTTTATTTAATAATATAAATAACTGATCTAGTAAATTTTGATGATTGGCATGCCTAATTGCTTTCCTAGTAAAAATACCCCTCTACGGAGTACATCTTTGATTACCAAAAGCACACGTAGAAGCACCAATTGCAGGTTCAATAATTCTAGCAGCAATTTTACTAAAACTTGGGGGTTATGGGATAATACGAACTATTGTTGTATTAAACCCACTAACGAAGGAGATAATATATCCATTTTTAATTTTAGCACTTTGAGGTATCATTATAACTAGTTCTATTTGTTTACGGCAAACAGATTTAAAATCATTAATTGCCTATTCATCAGTAAGTCACATGGGGCTCGTTGCGGCAGCAATTCTAATTCAAACACCATGAAGCTTCGCAGGGGCTACTGCACTAATAATTGCCCATGGATTAACCTCATCAGCTTTATTTTGTTTATCTAATACCAACTACGAACGAACTCACACCCGAACCCTAATTCTAACTCGAGGTTTACAAATCATTATACCACTTATAGCAACCTCCTGATTTTTAATTAATTTAGCCAATTTAGCATTACCACCTAGTACAAATTTAATGGGGGAATTATTTATTATCACCTCACTATTTAAGTGATCAAACTGAACTATTATTCTCACAGGGGTGGGGATAATATTAACAGCATCCTACTCACTCTATATATTTTTAATAACCCAACGAGGCCCTACCCCCCCCCACTTAACACTCACTAACCCTTCACATACACGAGAACATCTTCTAATTTATATACATTTATTACCCTCTATTTTAATTATTCTCAAACCAGATCTTATTCTAGGTTGAACATTCT-------------------TAAATACAACATTTCTACTTATCTTCATTATCTTAATATACCCTATTATTACCTCTATTACATCACCC------AAAATTAAT---GAAAAATGATTCAAT---GTACAAGTAAAATCAGCTGTAAAAATATCATTTTTTATCAGCTTAATCCCACTCACATTTTTTCTTGATCAAGGTTTAGAATCCACTACAATAAATTGAAATTGAATCAACATTGAATCCTTAAATATTAACATAAGTTTTAAGTTTGATATTTACTCCATTATTTTTACACCAGTAGCCCTTTATGTCACATGATCCATTTTTGAATTTGCACTATGATATATATCAATAGACCCTCACCTAAGCCGATTCTTTAAATACTTATTATTATTTCTCATTGCAATAATTATTTTAGTCACCGCAAATAACTTATTTCAACTTTTTATTGGTTGAGAGGGCGTAGGTATTATATCCTTCTTATTAATTGGTTGATGGTATAGCCGAACGGATGCCAACACAGCTGCCCTCCAGGCAGTTATCTATAACCGTATTGGAGATATCGGATTAATTCTTAGTATAACATGATTAGCAATCCACACCAACTCCTGAGAAGTACAACAACTTTTTTATTTATCAAAGGACATAGATTTAACCCTCCCTTCACTTGGCTTAGTATTAGCCGCTGCAGGGAAATCAGCACAATTCGGACTACATCCTTGACTTCCCGCTGCAATAGAGGGTCCTACACCAGTCTCCGCCCTACTCCACTCAAGCACAATAGTTGTAGCAGGTGTATTCCTTTTAATTCGACTTAACCCCTTAATTAATGGTAGTCAGATAATCTTAACCGTTTGCCTTTGTTTAGGTGCAATAACTACACTATTCACAGCTGCCTGCGCTCTAACCCAAAATGATATTAAAAAAATTATCGCTTTTTCTACATCAAGCCAATTGGGTCTTATAATGGTAACTATTGGACTTAATCAACCACAGCTAGCCTTCCTACACATCTGC------------------------------------------------------------------------------------------------------------------------------------------------------------------------------------------------------------------------------------------------------------------------------------------------------------------------------------------------------------------------------------------------------------------------------------------------------------------------------------------------------------------------------------------------------------------------------------------------------------------------------------------------------------------------------------------------------------------------------------------------------------------------------------------------------------------------------------------------------------------------------------------------------------------------------------------------------------------------------------------------------------------------------------------------------------------------------------------------------------------------------------------------------------------------------------------------------------------------------------------------------------------------------------------------------------------------------------------------------------------------------------------------------------------------------------------------------------------------------------------------------------------------------------------------------------------------------------------------------------------------------------------------------------------------------------------------------------------------------------------------------------------------------------------------------------------------------------------------------------------------------------------------------------------------------------------------------------------------------------------------------------------------------------------------------------------------------CCAGAGGTTCTTCGGAAAATGGGATTCGTAAATAGTTTTTGGCCAGAACTCATCCACAACACATTTAACATAGATGTCAGGACTGATTCAGAAGCCAGACATCCCACCCACTTTTGCTACAATTGTTGGCGAATTGTCATTCAGACAATCAACAATACAACTAATGAAGATGCATTCTTTCCCGTCGGCACAATTGTGCAGTGGAAACCACACTCCACTTTTTGCAGCATATGCAACCTTCCTAGTGGCACTCGCAAACGTAAAGTTCTCAAGCGAAGTCTACCAGTCACAAAGAAGCCAAAAATAACAGTTGATATACCAATCAGATCAAGAATTGTTAAAAGAAAAGATCAAATAAATTCAGCGAGTATTTTATTGGCTAAAAAGATTGTGAACTGCAAGAAGTGCCATCTGAGTTCAAAGCTCCTTGTGCTTGATTATCCCAATAACTTCATTCAGTCTGTGTCATGCCARGTCTGTGAGCACTTGCTGGCTGACCCTGTGCAGTCACCGTGCAAGCACCTTTTCTGCAGAACGTGCATTCTCAAATGTACCGCAGTGTTAGGAAAATATTGTCCAGTTTGTAGGTTTCCCTGTGATTCTTCAGAGTTCAAAAGTCCAGTGAAATCTTTCTTAAGTGTCCTCGGTTCATTAGTTCTAAAGTGCCCAGTGACAGACTGTGGAGAGGAGGTGAGACTTGGTGAATATCCCAACCATGCCAAGAATCACAAAGAAACAAGAATGTTGCATGCCTACTCATCAATAAACAAGGGTGGCCGGCCGAGGCAACATTTACTCTCTCTCACTCGCAGGGCTCAGAAACACCGTCTACGAAAGCTCAAACTTCAGGTGAAGGCATTTGCAGATAAGGAGGAAGGTGGTGACGTGAAATCAGTGTGCCTTACTCTGTTTCTGTTGGCGTTGAGAGCTGGAAATGAGCACAGACAAGCAGATGAACTGGAAGCTCTCATGCAAGGACAAGGATCGGGGCTGAAGCCAGCAGTCTGTCTTGCCATCAGGGTCAGTACGTTTCTGAGTTGCARTCAGTATCATAAAATGTACAAGACGGTTAAAGCAGCTACTGGGAAGCAAATCTTCCAACCACTGCATGCACTCCGAAGCACAGAAAAGACGTTGTTGCCAGGTTATTATTCATTTGAATGGGAACCTCCTCTAACAAATGTCTCCACCAAAACTGAAGTGGGAATAATAGATGGCACATGCGGCTGGCCACATTGTATTGATGATTGCTCAATGGAAACAATTTCAAGACGATTTAYATATGATGTGGCAATTGTTTCRGCGCTGAAAGATCTTGAGGATAACATTTTGGAAGGCTTAAAAAGCCAAAATATTGATGAATGTTTGGGTGGACCATTTACCGTGACAATCAAAGAATCTTGTGATGGAATGGGGGATGTTAGTGAAAAACATGGATGTGGCCCTTCAGTTCCAGAAAAGGCAGTGAGGTATTCTTTTACAATCATGACTATAAGTGTGGTGAATGAAAATAATGAGAAAGTGAAGGTCTTCGAAGAGTTAAAGCCAAATTCAGAGTTTTGCTGCAAGCCACTTTGCCTGATGCTGGCGGATGAATCCGACCACGAAACCTTGACGGCCATACTGGGTCCAGTAGTTGCAGAACGGGAAGCAATGAAAACCAGTGATTTAATCCTTGAAATTGGGGATTTTCTCAGGTCCTTTCAGTTTACCTTCAGAGGCACGGGGTATGACGAGAAGCTGGTCCGTGAAGTTGAAGGCCTTGAAGCCTCAGGCTCAATGTATGTGTGCACATTATGTGATGCCACTCGAAATGAGGCTTCGCAAAATTTGATCCTTCATTCCATAACAAGGAGCCATGAAGAGAATTTGGAGCGCTATGAGGTTTGGCGTACAAATCCATATCACGAGACAGCTGAAGAGTTACGCGATAGAGTGAAGGGGGTTTCCGCAAAACCATTCATCGAGACACAGCCCTCCATCGACGCCCTGCACTGCGACATTGGGAATGCAACCGAATTCTACAAGCTGTTCCAGGACGAAATTGGAGAGATGCACAAAAATCCCCACCCGTCCAAGGAGGAAAGGAAAAGGTGGCAAACAATGCTCGATAAGCATCTTCGGAAGAAGATGAACCTGAAGCCCATCATGAGGCTGAATGGAAACTTTGCAAGGAAATTAATGACCAAAGAGACCGTGGAAGCAGTGTGCGAGTTGATTCCCTCCGCAGAAAGACGAGAGATTCTCAGAGAGCTGATGCACCTTTACGTTCTCATGAAACCTGTGTGGCGATCCACATTCCCAATCAGAGAGTGCCCTGATCTTCTTTGCCAGTACAGCTTTCATTCCCAGAGATTTGCCGAACTTCTTCGCACAGAATTCAAGTACCGATATGATGGGAAGATCACCAACTACCTTCATAAGACTTTGGCTCACGTCCCCGAGATCATTGAAAGAGATGGCTCAATAGGGGCATGGGCAAGTGAAGGGAGTAAACTGCTCCGGGCCGGGGCCCTCAACGTCAAAGAATTTAGCTCGTTCGAAGCCGGGGCCCCGGGACAAGTCAAAGCGGTATTCGTGGTGAGCACCTTGCTAAAGGGACGCACAGCTGATGTTATTAGGGATATCGTTACCCTGAGCTCCTTTCAGTATTGTGTGGTGATCACCGCTGTCAGCCACTCTGTCCACCTACTTGCTAATAACGTGACTGCTGAACTGGAGCAGGAACTGGTCTTCGAGCAATTCGGGGAGCTGCTGTGCCAGTGGATGGGTAACATGAATTATACGGGGGAGGTCATGCATCTGCCCATATTAATTGCGCCCCTTGCACCCCACCTGTTCACCACCACAGCCTATTCGTCCCTTTTTTCATTTGTGCCTCAAGATCTGAAACTGATCAACAGCAGCAGACTCGAGAAAAAGAAATTTGGAAGTCTGAACGACGTCGATTATCATTCTTTGCCTTTTGGACTTCAAATACAAWTCAGGTCATTGGTTTCATCCTTGAACTCCATGCTTGAACTGATGCAGGTCAAAGAAGAATGTTTTGCAGTTGGTCCTACCAGCAGAATW11112100-000000-0000-0020--0-00101?1??0001100011010010000000001010000?00010102001400000110101300?1021?0
	NARCINEX ATGCTTACCTACATTTTCATCTACATTATTAACACCTTAACCTACATCATCCCAGTACTATTAGCCACTGCTTTCCTGACACTCCTTGAACGAAAAATCCTTGGCTATATACAATTACGAAAAGGTCCCAATATTGTA---GGGCCCTTTGGACTTTTACAACCAATCGCAGATGGTTTAAAACTATTTACAAAAGAACCCATTCGACCATCCTTCTCATCACAAACCCTTTTTCTACTAATACCCGCTACTGCATTAACCCTGGCACTCCTCATATGAATACCTCTGCCCCTCCCCCATGCCATCCTAAACCTTAATTTAGGACTATTATTTATCCTAGCCATCTCAAGCTTGACCGTATATACAATTTTAGGTTCTGGTTGGGCCTCCAACTCAAAATATGCCCTCATAGGAGCACTACGTGCAGTAGCCCAAACAATCTCTTATGAAGTAACCTTAGGCCTTATTCTCCTCTCTACCGTTATTTTAACTGGAGGTTTTACCCTCCACGTCTTTAATTATACTCAAGAAACGATATGACTAATTTTACCTGCATGACCACTTGCTATAATATGATATATTTCAACACTAGCAGAAACCAATCGAGCCCCATTCGACTTAGCGGAAGGAGAGTCAGAATTAGTCTCGGGCTTCAATATTGAATATGCCGCTGGACCTTTCGCCCTATTCTTCTTAGCTGAATATTCAAATATCCTAATAATAAATACCCTCTCAGTAATTTTATTCTTAGGCACCTCATATGATCCCTCCTCACCCCAACTTACAACCTTCAACTTAATACTAAAAGCAACCCTACTCACAATTTTATTTTTGTGAGTACGCGCCTCATACCCACGCTTCCGCTATGATCAACTTATACATTTAGTATGAAAAAACTTCTTACCCTTAACATTAGCACTAATTTTATGAAACATTACATTTCCAATCTCCATAGCAAGCCTCCCACCCCTT---ACCTAAATGAACCCCTTAATTCTTTTTATATTAGCACTAAGCTTAATATTAGGAACCTTAATAACATTTATTGGAACAAACTGATTATTAATTTGAACGGGTTTAGAGATTAATACTATGGCCATCATCCCCTTCATAATTTATCAACAGCACCCTCGCGCTGTAGAAGCCACCACAAAATACTTCCTAACACAAGCGACAGCCTCCTCTATCATTTTATTCGCCGGTATTTCCAACGCCTGACTCACAGGACAATGGGAATTAACCGAGGTAATAAGTCAAGCTTCAGCCACACTAATTACATTAGCATTAGCATTAAAAATTGGCCTAGCCCCCATACACTTTTGATACCCAGAAGTCCTCCAAGGACTAAACTTGACCACAGGCCTTATCCTCTCCACATGACAAAAACTTGCACCATTCGCAATTTTATTGCAACTACACCACACACTTAATTCAAATTTACTAATATTTTTAGGTCTTTCCTCTATCCTTGTGGGCGGTTGAGGCGGTTTAAACCAAACACAACTACGAAAAATCTTAGCTTACTCATCAATTGCTCACATAGGGTGGATAATTTCGATCCTCTCTTACATGCCCAACCTCACACTACTTAATTTAATAATTTATATGATCTTAACCTCCTCAATATTTCTCATATTTATTAATATTAACTCAACAAAAATTATCTCAATTGCACCCTTTACAATAAAATCTCCCCTAATATCAACAATTTTAATAATATCCTTATTATCATTAGGGGGCCTCCCACCCCTTACCGGCTTCATACCAAAATGATTAATTTTACAAGAATTAACTAAACAACAGATAATAATAATAGCCACCATCATAGCCCTAGCAACATTATTAAGTCTATTTTTTTATCTACGACTATGTTACGCAATTACCCTTACGATCCCCCCTAATACAACCATTTCAACCTCAATATGACAAACCTTAATCAAATTA---AACCCCTTACTACCCCTTTCCGCAGTATTATCCACAATGCTCCTCCCACTAACCCCCCTACTAATAATAGTAGTGATA---TAGTGGCA---ATTAATCGTTGATTATTCTCTACAAATCATAAAGATATCGGCACCCTATATTTGATCTTTGGGGCTTGAGCAGGAATAGTGGGAACAGGTCTTAGCTTATTAATTCGGACAGAATTAAGTCAGCCAGGTACTCTATTAGGTGATGATCAAATCTATAATGTAATCGTAACCGCCCATGCTTTAGTGATAATCTTTTTTATAGTTATACCCATCATGATCGGCGGCTTCGGAAATTGATTAGTACCACTAATAATTGGAGCCCCAGATATGGCCTTCCCTCGTATAAATAACATAAGTTTCTGACTCTTACCCCCATCATTTCTCCTCCTCCTCGCCTCAGCAGGCGTAGAAGCAGGAGCGGGTACAGGATGAACAGTTTATCCCCCTCTCGCTGGCAATCTCGCTCACGCTGGGGCATCCGTTGACTTAACTATTTTCTCTCTACACTTAGCAGGCATCTCCTCTATCTTAGCATCCATTAACTTTATTACCACAATTATTAATATGAAACCCCCATCAATCTCACAATATCAAACACCACTCTTTGTATGATCAATACTTGTAACAACCATTCTTTTATTATTATCACTACCAGTCTTAGCAGCAGGTATTACAATATTGTTAACAGACCGAAATCTCAATACTACATTCTTTGACCCCGCTGGGGGCGGGGATCCCATTCTTTATCAACATTTATTCTGATTTTTTGGTCATCCTGAAGTTTACATTTTAGTTTTACCAGGCTTCGGAATAATCTCCCACGTTGTTGCCTATTACTCAGGGAAAAAAGAACCATTCGGCTATATGGGGATAGTATGGGCCATAATAGCAATCGGCTTACTTGGTTTTATCGTATGAGCACATCATATATTTACCGTTGGAATGGACGTAGATACTCGCGCCTATTTTACTTCAGCTACAATAATTATTGCAATCCCCACAGGAGTTAAAGTATTTAGTTGACTAGCAACTTTGCATGGAGGCTCTATTAAATGAGAAACACCACTACTATGAGCACTCGGTTTCATCTTCCTATTTACTATTGGGGGTTTAACTGGAATTGTACTAGCCAACTCATCCCTCGACATTGTTTTACATGATACATATTACGTTGTAGCACATTTCCACTATGTTTTATCTATGGGGGCAGTCTTCGCCATTATAGCAGGTTTTATCCACTGATTTCCCCTAATGTCAGGATATACACTCCACTCAACATGAACAAAAATACAATTCTTAATCATGTTTATTGGAGTAAACCTAACATTTTTCCCACAACATTTTTTAGGTCTAGCAGGCATACCACGTCGCTACTCAGATTACCCAGATGCTTATACCCTTTGAAATGTTGTATCCTCCATCGGCTCTATAATTTCACTAATTGCCGTTATTATACTTTTATATATTATTTGGGAAGCATTTGCCTCAAAACGTGAAATTTTATCCATTGAAATACCTCATACAAATGTAGAATGATTACATGGTTGTCCCCCACCCCATCATACATTTGAAGAACCAGCATTTGTTCAAGTTCAAATGGCACACCCATCACAATTAGGTTTTCAAGATGCAGCTTCCCCCGTAATAGAAGAACTACTCCATTTCCACGACCACACGCTAATAATTGTATTCTTAATTAGCGCTCTCGTTCTTTATATCATTTTAGCTATAGTATCAACAAAACTTACTAATAAATATATTTTAGACTCGCAAGAAATTGAAATTGTATGAACAATTCTTCCCGCAGTTATCCTAATTATAATTGCCTTACCATCACTACGTATCCTTTATTTAATAGATGAAATTAATAACCCCCATGTCACAATTAAGGCCCTAGGACATCAATGATATTGAAGTTATGAATATACAGATTATGAAGATTTAGAATTTGATTCCTATATAATTCAAACTGAAGATTTAAGTCCTGGACAATTCCGACTTCTAGAAACAGACCACCGAATAGTAGTACCCATAGAATCCCCAATCCGAATATTAATCACTGCAGAAGATGTACTTCACTCATGAACAGTCCCAGCATTAGGAATTAAAATGGACGCAGTTCCAGGACGCCTTAATCAAACTGCCTTTATCATTTCACGACCCGGCATTTATTATGGCCAGTGTTCAGAAATTTGTGGCGCCAATCACAGCTTTATACCCATTGTAGTTGAAGCAGTTCCACTAGAACACTTTGAAAATTGATCTTCATTAATATTAGAAGAATCTTATGCCACAACTCAATCCTAATCCCTGATTCTTAATTTTCCTTTTTTCATGACTATTTTTCCTAATTATTATAACAAAAAAAGTAATAAGTCACCTATTTAATAAAGAGCTAGTACTAAAAAATGCAGAAAAACCTAAACCAGAACCTTGAAACTGACCATGAACTTAGCCTTTTTTGATCAATTCTTAAGCCCCTCACTTTTAGGCCTCCCATTAATTATCTTAGCTATTTTAACCCCCTGAGTTATATTTTCAACCCCATCAAATCGATGACTTAATAACCGACTTATAGCTTTACAAATATGATTTATTAACCGTTTTACGTTCCAACTAATACAGCCTATCAGCACAGGAGGTCATAAATGAGCCACAATCCTCACAGCATTAATATTATTTTTAATTTCAATAAATCTATTAGGACTCCTTCCCTACACATTTACCCCTACCACACAACTTTCACTAAATATAGCATTTGCTATTCCACTATGATTAATGACAATTATAATTGGATTAATAAATAAGCCAAATACTGCTTTAGCCCATTTTCTGCCAGAAGGGACACCAACCCTACTTGTACCAATTTTAATTATTATCGAAACTATTAGTTTATTTATTCGACCTTTAGCACTTGGAGTCCGGCTAACTGCAAACTTGACAGCAGGTCATCTTCTTATACAACTTATTGCAACTGCAGCCTTCACACTAGTTAATATTATACCAACAGTGGCCATCTTAACCTCATTAATCTTATTTTTATTAACTATTTTAGAAGTAGCTGTAGCAATGATTCAAGCCTACGTCTTTGTACTTCTACTAAGTCTTTATTTACAAGAAAATGTATAATGGCCCATCAAGCACATGCATATCACATAGTAAATCCAAGTCCATGACCCCTCACAGGGGCCGTAGCAGCCCTCCTTATAACCTCCGGCCTAGCCATATGATTTCACTTTCACACACCCCTTTTACTCTCCCTAGGATTAATTCTACTTATCTTAACCATAATTCAATGATGACGAGATATTATTCGAGAGGGTACCTTCCAAGGCCACCACACTCAACCAGTACAAAAAGGCCTGCGCTACGGTATAATCTTATTTATTACATCAGAAGTTTTCTTCTTCTTAGGTTTCTTCTGAGCCTTTTATCACTCCAGCCTATCCCCCACCCCAGAACTAGGCGGTTGTTGACCCCCAACAGGCATTAACCCCCTTGACCCCTTCGAAGTCCCCCTCCTTAATACAGCCGTACTTCTGGCCTCCGGTGTTACAGTAACATGGGCCCATCATAGTATTATGGAAGGTAACCGAAAAGAAGTTACTCAAGCCCTCACCCTTACAATTATCTTAGGCCTTTATTTTACCGCCCTACAAGCCATAGAATATTATGAAGCACCCTTCACTATCGCAGATGGGGTTTATGGTACAACTTTTTTTGTTGCCACAGGATTTCATGGATTACATGTTATTATTGGATCAACATTCCTAATTATTTGCCTCTTACGGCAAATCCAATATCACTTTACATCCAAACACCATTTTGGCTTTGAAGCTGCTGCATGATACTGACATTTTGTCGACGTAGTATGATTATTCCTTTATGTATCAATTTATTGATGAGGTTCATAAATGAATCTCATCATATTTGTTGTCGCCTTAACAGCCCTCATCTCCCTAATATTAGCTATCATTGCCTTCTGGCTTCCATCCCTTAGCCCAGATAGTGAAAAACTCTCTCCATTTGAATGTGGATTTGATCCGCTAGGAAATGCACGCTTACCTTTCTCAATTCGCTTTTTCCTAGTAGCTATTTTATTCCTACTATTTGATTTAGAAATTGCTCTTCTTCTTCCCTTACCCTGAGCAGATCAACTTAATAATCCAACACTCACAATCTTATATACAACTGTAATCCTAGTTTTATTAACTCTTGGCTTAATTTATGAGTGATTACAAGGAGGCTTAGAATGAGCAGAGT-ATGACCCCAATCTTTTTTGTCCTCATTTCTACTTTTATTCTCAGTTTAACAGGATTAACCTTTAATCGATCACATTTTTTATCAGCTTTAATTTGTTTAGAAGGCATAATATTATCCTTATTTATTTCAATAGCCCTCTGATCCATAACAATAAATTCAGCAACCTGATCTTTATCTCCTATAATCCTTCTAACATTCTCAGCTTGTGAAGCAAGCTCAGGCTTAGCCCTATTAGTAGCCGCTAGCCGCACCCACGGCTCCGATCAACTAATAAATTTAAATTTATTACAATGTTAAAGATTCTTATCCCAACAATCATAATAATTCCTACTACTTACTTCTCAAGTAAGAAATGATTATGAACATCAACGACCTCTTACAGCCTATTAATTGCTGTAATAAGTTTATTATGATTTAAGTGAGATTTTGAGGCGGGATGAAACTCTTCAAATTATTTTTTAGCTGTTGATATTTTATCTGCCCCTCTACTACTTTTAACCTGCTGACTCCTACCATTAATACTCATCGCTAGTCAAAATCACTTA---ACGAATGAGCCCCATATCCGCCAACAGACCTACATCATCTTATTAACTATATTACAAATCTTCCTAATTTTAGCCTTTAGCGCAACAGAATTAATTTTATTTTATATTATATTTGAAGCAACATTAATTCCAACCCTAATCATTATTACTCGATGGGGTAATCAGACTGAGCGGTTAAGTGCCGGCACCTATTTTTTATTCTACACACTTATAGGCTCGCTCCCACTCTTAGTTGCTCTACTTAATATACAAAATGATATAAGTACCCTCTCAATATTTATATTACAGCACCTTCCAAACAATAACCTAGCAACCTGATCTAATAAGTTTTGATGATTGGCATGCCTAATTGCCTTCCTAGTTAAAATACCCCTTTATGGCATACACCTTTGATTACCAAAAGCCCACGTAGAAGCACCTATCGCCGGTTCAATAATTTTAGCAGCAGTCCTATTAAAATTGGGTGGTTACGGCATAATACGAATTATTGTTATATTAAACCCCATGACTAAAGAAATAATATATCCTTTTATAATTTTAGCAGTTTGAGGGATTATTATAACTAGCTCTATCTGCCTCCGACAGACAGACTTAAAATCTTTAATTGCTTATTCCTCAGTAAGTCACATAGGACTTGTAGTAGCCGCTATCCTAATCCAAACACCATGAAGTTTTGCAGGAGCCACAGCCCTAATAATTGCCCATGGATTAATTTCATCAACACTATTCTGCCTATCCAATACCAACTATGAACGGACCCACACTCGAACCCTCATTTTAACCCGAGGCCTACAAATTATTTTACCACTTATAGCCTCCTCCTGATTTTTAATTAATTTAGCTAATTTAGCACTTCCACCCACCCTTAACTTAATAGGTGAACTATTAATTATCACCTCTTTATTTAAATGATCAAGTTTTACTATCATTCTTACAGGGTTGGGCATAATATTAACAGCATCCTACTCACTTTATATATTTTTAATAACCCAACGAGGGCCAACCCCACAACACCTAATATTTATTAAACCCTCCTACACACGAGAACATCTTTTAATTTATTTACATTTAATTCCCTCCATACTAATTATTTTTAAACCAGAACTAATCCTAGGTTGAACATTTTATG---AAT---TTAATATTTAATACAACATTTATACTTATTTTTACACTATTATTTTATCCTATCACCACCACAATTTTATCGACC------AATCATAAT---AAAAACTGATCCAAT---CTGCAAGCAATAATAGCTGTAAAAATTTCATTTTTTATTAGTTTAATCCCCCTGACAATTTTTCTAGATCAGGGAATGGAGTCAGTAACAACAAACTGAAACTGAATTAATATTATATCTTTAGACATTAATATAAGCTTTAAATTTGATATATATTCGATTATCTTTACACCTATTGCCCTGTATGTTACATGATCCATTTTTGAATTCGCACTATGATATATGTCCTCCGACCCCTATCTCAACCGCTTCTTTAAATATTTATTATTATTCCTTATCACTATAATTATCTTAATTACCGCAAACAATTTATTTCAGCTTTTCATTGGCTGAGAAGGAGTTGGTATTATATCTTTCTTACTCATCGGCTGATGATATGGCCGAACAGACGCTAATACTGCTGCATTACAAGCAGTTATTTATAACCGCATTGGAGATATTGGTCTGATTCTTAGCATAATATGATTAGTAATTAACACTAATACATGAGAAATACAACAACTATTTTATTTATCTAAAGATATAAATCTTACTTTACCCCTGCTAGGCTTGATTCTAGCTGCTGCTGGTAAATCAGCACAATTTGGACTACACCCCTGACTCCCTGCGGCAATGGAAGGTCCTACGCCAGTCTCCGCCCTACTTCACTCAAGTACAATAGTTGTAGCCGGTATTTTTCTCCTAATTCGACTTAATCCCCTAATTAATAATAATCAACTAGCCCTAACAACTTGTTTGTGTTTAGGTGCACTAACAACCCTTTTTACCGCTGCTTGCGCTCTCACCCAAAATGATATCAAAAAAATCATTGCCTTCTCAACATCAAGTCAGCTAGGTCTTATAATAGTAACCATTGGACTTAATCAACCCCACCTCGCCTTCCTACATATTTGTACACACGCCTTCTTCAAAGCAATATTATTTATATGTTCCGGCTCCATTATTCATGCCCTCAATGATGAACAGGACATTCGAAAAATAGGAGGACTCCATAAAATTTTACCATTTACCTCATCAGCTCTAATAATTGGTAGCTTAGCACTAATTGGCATGCCCTTCCTATCAGGTTTCTTCTCAAAAGACATTATCATTGAAGCCATAAACACATCATACCTTAACGCCTGGGCCCTCACCATGACTCTTCTAGCTACTTCCTTCACAGCTATCTACAGTCTCCGCTTAATATCTTTTTCACTATTAAATAACCCTCGTTTCATAACCCTCCCCCCAATTAATGAAAATAATATATTTTTAATTAAACCTATTAAACGATTAGCCTACGGAAGTATAATTGCTGGCTTTCTCATCACCTCTAACATAATATTAACAAAAAATCAAATCATAACTATACCCATCACCCTCAAATTGTCCGCATTATTAGTCACTGTAACCGGATTAATATTAGCACTCGAACTAACAAATATTACCAAAAAACATTTAAAAATTAATCCTATC---ACTCAAACCCATAACTTTTCCAACATGTTAGGCTATTACCCCCACATTATTCACCGACTCTTACCAAAAATTAATCTACGATATGCTCAAAATATTTCCACCCATATGATTGACCTCTCATGAAATGAAAAAATCGGACCAAAAAATACAATAATTCAACAAATTCCAATTATTAAATTTATTAATGCACCACAACAAGGTTACATTAAAACTTATTTTATAATTTTTCTCCTCATTATACTT---CTGATAATATTAACATTAA---------------------------------------------------------------------------------------------------------------------------------------------------------------------------------------------------------------CATCCGTAGCCCACATCTGTCGAGACGTAAATTATGGCTGAATAATACGTAATATTCACGCCAACNGNGCCTCCCTATTCTTCATTTGTATTTATCTCCATATCGCTCGAGGGTTTTACTACGGCTCGTATCTCAATAAAGAAACATGAAATACGGGNGTAATTTTACTATTTCTATTAATAGCNACAGCCTTCGTAGGCTATGTATTACCCTGAGGNCAAATATCTTTTTGGGGCGCCACAGTAATTACTAANCTTTTTCCCGCATTCCCCTATATCGGAAATATATTAGTGNAATGAATCTGAGGGGNTTTCTCANTANATAACGCCACACTCACNCGANTCTTCGCCTTCCATTTCANANTTCCC---------------------------------------------------------------------------------------------------------------------------------------------------------------------------------------------------------------------------------------------------------------------------------------------------------------------------------------------------------------------------------------------------------------------------------------------------------------------------------------------------------------------------------------------------------------------------------------------------------GAGGTCACCCAAGAGGTTCTTCGGAAAATGGGGTTCGGAAACAGTTTTTGGCCAGAACTCATCCGCAACACATTTAACATAGATGTCAGGACTGATTCAGAAGCCAGACATCCCACCCACTTTTGCTACAATTGTTGGCGAATTGTCATTCAGACAATCAACAATACAACTAATGAAGACGCATTCTTTCCCGTCGGCACAATTGTGCAGTGGAAACCACACTCCACCTTTTGCAGCATATGCAACCTTCCTAGTGGCACTCGCAAACGTAAAGTTCTCAAGCGAAGTCCACCAGTCACAAAGAAGCCCAAAATAACAGTTGATATACCAATCAGATCAAGAATTGTTAAAAGAAAAGATCAAATAAATTCAGCGAGTATTTTATTGGCTAAAAAGATTGTGAACTGCAAGAAGTGCCATCTAAGTTCAAAGCTCCTTGTGCTTGATTATCCCAATAATTTCATTCAGTCTGTGTCATGCCAGGTCTGTGAGCACTTGCTGGCTGATCCTGTGCAGTCACCGTGCAAGCACCTTTTCTGCAGAATGTGCATTCTCAAATGTACCGCAGTGTTAGGAAAATATTGTCCAGTTTGTAGGTTTCCCTGTGATTCTTCAGAGTTCAAAAGCCCAGTGAAATCTTTCTTAAGTGTCCTCGGTTCATTAATTCTAAAGTGCCCAGTGACAGACTGTGGAGAGGAGGTGAGACTTGGTGAATATCCCAACCATGCCAAGAATCACAAAGAAACAAGAATGTTGCACGCCTACTCACCAATAAACAAGGGTGGCCGGCCGAGGCAACATTTACTCTCTCTCACTCGCAGGGCTCAGAAACACCGTCTACGAAATCTCAAACTTCAGGTGAAGGCATTTGCAGATAAGGAGGAAGGTGGTGACGTGAAATCAGTGTGCCTTACTCTGTTTCTGTTGGCATTGAGAGCTGGAAATGAGCACAGACAAGCAGATGAACTGGAAGCTCTCATGCAAGGACAAGGATCGGGGCTGAAGCCAGCAGTCTGTCTTGCCATCAGGGTCAGTACGTTTCTAAGTTGCAGTCAGTATCATAAAATGTACAGGACAGTTAAAGCAGCTACTGGGAAGCAAATCTTCCAACCACTGCATGCACTCCGAAGCACAGAGAAGACATTGTTGCCAGGTTATTATTCATTTGAATGGGAACCTCCTCTAGCAAATGTCTCCACCAAAACTGAAGTGGGAATAATAGATGGCACATGTGGCTGGCCACATTCTATTGATGATTACTCAATGGAAACAATTTCAAGACGATTTAGATATGATGTGGCAATTGTTTCGGCACTGAAAGATCTTGAGGATAACATTTTGGAAGGTTTAAAAAGCCAAAATATCGATGAATACTTGGGTGGACCATTTACCGTGACAATCAAAGAATCTTGTGATGGAATGGGGGATGTTAGTGAAAAACATGGATGTGGCCCTTCAGTTCCAGAAAAGGCAGTGAGGTATTCTTTTACGATCATGACTATAAGTGTGGTGAATGAAAATAACGAGAAAGTGAAGGTCTTCGAAGAGTTAAAGCCAAATTCCGAGTTGTGCTGCAAGCCACTTTGCCTGATGCTGGCAGATGAATCCAACCACGAAACCTTGACGGCCATACTGGGTCCAGTAGTTGCAGAACGGGAAGCAATGAAAAACAGTGATTTAATCCTTGAAATTGGGGATTTGCTCAGGTCCTTTCAGTTTATCTTCAGAGGCACGGGGTATGACGAGAAGCTGGTCCGTGAAGTTGAAGGCCTTGAGGCCTCATGCTCTATGTATGTGTGCACATTATGCGATGCCACTCGAAATGAGGCTTCGCAAAATTTGATCCTTCATTCCATAACAAGGAGCCACGAAGAGAATTTGGAGCGCTATGAGGTTTGGCGTACAAATCCATATCACGAGGCAGCTGAAGAGTTACGCGATAGAGTGAAGGGGGTTTCCGCAAAACCATTCATTGAGACACAGCCCTCCATCGACGCCCTGCACTGCGACATTGGGAATGCAACCGAATTCTACAAGCTGTTCCAGGACGAGATTGGGGAGATGCACAAAAATTCTCACCCGTCCAAGGAGGAAAGGAAAAGGTGGCAAACAATGCTCGATAAGCATCTTCGGAAGAAGATGAACTTGAAGCCCATCATGAGGCTGAATGGAAACTTTGCAAGGAAATTAATGACCAAAGAGACCGTGGAAGCAGTGTGCGATTTGATTCCCTCCACAAAGAGACAAGAGATTCTCAGAGAGCTGATGCACCTTTATGTTCTCATGAAACCTGTGTGGCGAGCCACATTCCCAAACAGAGAGTGCCCTGACCTTCTTTGCCAGTACAGCTTTCATTCCCAGAGATTTGCCGAAATTCTTCGCACAGAATTCAAGTACCGATATGATGGGAAGATCACCAACTACCTTCATAAGACTTTGGCTCACGTCCCCGAGATCATTGAAAGAGATGGCTCAATAGGGGCATGGGCAAGTGAAGGGAGTAAACTGMTCCAGGCCGGGGCCCTCAACGTCAAAGAATTTAGCTCGTTCGAAGCCGGGGGTCCGGGACAAGTCAAAGCGGTATTCGTGGTGAGCACCTTGCTGAAGGGACGCACAGCTGATGTCATCAGGGATATCGTCACGCTGAGCTCCTTTCAGTATTGTGTGGTGATCACCGCCGTCAGCCACTCTGTCCACCTACTTGCTAATAACGTCACTACTGAACTGGAGCTGGAACTGGTTTTTGAGCAATTCGGGGAGCTGCTGTGCCAGTGGATGGGTAACATGAATTATACGGGGGAGGTCGTGCATCTGCCAATATTAATCGCGCCCCTTGCACCCCACCTGTTCACCACCACAGCCTATTCGTCCCTTTTTTCATTTGTGCCTCAAGATCTGAAACTGATCAACAGCACGAGACCCGAGAGAAAGAAATTTGGAAGTCTGAACGACGTCGATTATCATTCTTTGCCTTTTGGACTTCAAATACAAATCAGGTCATTGGTTTCATCCTTGAACTACAYGCTTGAACTGCTGCAGGTCAAAGAGGAATGTTTTGCAGTTGGTCCTACCAGCAGAATW11112110-000000-0000-0021000-00101?1??0000000011010010000000001010010001011102001400000110101300?1021?0
	PLTYRINA GTGTTTAATATTATTTTTCTTTATATCATTAACCCCTTAATTTATATTATTCCCATTCTCCTGGCCACAGCTTTCCTTACGCTAGTAGAACGAAAACTCCTCGGCTATATACAATTCCGCAAGGGCCCTAACATTATT---GGACCATATGGTCTCCTGCAACCTGTTGCTGATGGCTTCAAGCTCTTCACTAAAGAACCCATTCGCCCCTCATCTTCCTCACAACTTCTTTTTCTAATAACCCCAACTATTGCTCTCACACTAGCCCTGTTTATATGAATACCACTACCCCTCCCACATTCCATTTTAAACTTAAACCTAGGATTATTATTCATCCTCGCTATTTCCAGCCTTACAGTTTATACAATTTTAGGTTCGGGCTGAGCCTCCAACTCCAAATACGCACTCATAGGAGCCCTACGAGCTGTAGCACAAACAATTTCATATGAAGTTACCCTAGGCCTTATTTTATTATCAATAATCATTTTTACGGGAGGTTTTACTCTTCACACATTTAATCTCTCTCAAGAAACTATTTGATTGATTATTCCAGGCTGGCCATTAGCAATAATGTGATATATTTCTACCTTAGCAGAGACTAACCGAGCCCCATTTGATTTAACTGAAGGGGAGTCCGAACTGGTTTCAGGCTTTAACGTTGAGTATGCAGGTGGACCATTTGCCTTATTCTTCTTAGCCGAATATTCCAATATCCTAATAATAAATACCCTTTCAGTCATTTTATTTCTAGGCACCTCCTATAACCCACTCACTCCCCAAATCTCAACATTTAACTTAATATGTAAAGCAACCCTTCTTACCTTACTTTTTCTCTGAATCCGCGCCTCATACCCTCGATTTCGATATGATCAACTTATACATTTAGTCTGAAAAAACTTCCTACCCTTAACCCTTGCCCTCATCTTATGACACGTTACCCTCCCAATTACTATAGCCAGCCTTCCTCCCTTA---ACATAAATGAATCCCTTAATCCTATTTATTTTAATTTCGAGCCTAGGCCTAGGCACAACCTTCACTTTTATTGGAACACACTGATTATTAATCTGAATAGGGCTTGAGATTAACACCATAGCCATTATTCCCATAATAATTTATCAACAACACCCACGTGCAGTGGAGGCCTCTACAAAATATTTCCTTACCCAAGCAACAGCCTCCGCACTCCTCCTCTTTGCCGGAACAATAAATGCCTGACTAACAGGACAATGAAATATTACTGAAATAATTAATCCAACTTCCACAACTCTAATTACCATTGCATTAGCCTTAAAAATTGGATTAGCCCCTATACACTTTTGATTACCAGAGGTAATTCAAGGCCTTAATCTTATTACTGGCCTTATTTTGTCAACATGACAAAAACTAGCCCCATTTGCAATCCTACTACAACTCCACCATCTTCTTAATTCAGACTTACTTTTAATTATAGGTATCTCCTCAATTATTATTGGAGGCTGAGGAGGCCTTAATCAAACTCAATTGCGAAAAATCTTAGCATATTCTTCAATCGCACATCTAGGCTGAATAATTACTATCCTCCATTATGCCCCCAACTTAACATTACTAAACCTCATACTATATATCATCATAACTACCTCTATATTCCTCCTTTTTAATATATTTAACTGTACTAAAATTAATTCCATCGCCCCCTCAACAACAAAATCCCCCTTACTTACCATCATTGCATTAATAACATTACTTTCCCTAGGAGGCCTTCCACCACTTTCAGGCTTCCTGCCTAAATGACTTATCCTACAAGAATTAACTAAACAAAATCTAATCCTCCCAGCCACTATTATAGCATTAGCTACCCTCCTTAGTTTATTCTTCTACTTACGATTATCCTATTCTATAACCTTAACCATTTCCCCTAACACAATTCCATCCCTTTCATCATGACGCACAAAACCTTCCCAACCCAACCCTATCCTTGCCACTACCACATCAATTTCGACCTTACTTCTTCCTTTAACCCCCATAATATATACATTAACCATA---TAGTGGCA---ATTAATCGTTGATTATTCTCTACAAATCATAAAGATATTGGTACCTTATATTTAATCTTTGGTGCCTGAGCAGGTATAGTAGGAACGGGCCTCAGTCTCCTCATCCGAACTGAACTAAGTCAACCAGGAACACTTCTTGGAGATGATCAAATCTATAATGTTATTGTTACCGCCCATGCTTTTGTTATAATCTTTTTTATAGTTATACCAATCATAATCGGCGGGTTCGGTAATTGATTGGTCCCTTTGATAATTGGTTCCCCGGACATGGCTTTTCCCCGAATAAATAATATAAGTTTCTGACTTCTACCTCCTTCCTTTTTACTCTTGCTAGCTTCTGCTGGTGTTGAAGCCGGAGCCGGAACAGGTTGAACCGTATATCCCCCCCTTGCTGGTAACCTTGCCCACGCAGGAGCTTCTGTGGACTTAACCATTTTTTCCTTACACTTAGCTGGAGTTTCCTCCATTCTGGCCTCAATTAATTTTATTACTACTATCATCAATATAAAACCACCAATAATTTCTCAATATCAGACATCCCTTTTTGTTTGATCTATTCTTGTAACAACCGTTCTCCTACTCCTCTCGTTACCTGTATTAGCAGCTGGCATTACTATACTTCTTACGGATCGTAACCTAAACACAACCTTCTTTGACCCTGCAGGAGGGGGGGACCCAATCTTATACCAACACCTGTTCTGATTCTTCGGACACCCAGAAGTATATATTTTAATTTTACCAGGTTTCGGGATAATCTCTCATATCGTTGCCTACTACTCTGGTAAAAAAGAACCATTCGGTTATATAGGAATAGTTTGAGCAATAATAGCAATTGGTCTACTTGGATTCATCGTCTGAGCACATCACATATTTACAGTAGGAATAGATGTAGACACACGAGCTTACTTCACCTCAGCAACAATAATCATCGCTATCCCTACGGGAGTAAAAGTTTTTAGTTGACTAGCAACCCTTCATGGCGGTTCTATTAAATGAGAAACCCCTCTACTCTGAGCAATTGGTTTCATCTTTCTATTTACTGTGGGGGGTCTAACGGGAATTGTTTTAGCTAATTCATCTCTTGATATTGTTTTACACGATACATACTATGTTGTAGCACATTTCCACTACGTTTTGTCCATAGGAGCAGTATTTGCCATCATGGCCGGTTTTGTCCACTGATTCCCATTAATAACTGGCTATACACTTCATACCACATGAACAAAAATTCAATTTCTCGTAATATTTATTGGAGTAAATTTAACCTTCTTCCCCCAACACTTTTTGGGCCTAGCTGGTATGCCACGACGTTACTCAGATTACCCAGATGCATATACATTGTGGAATGTAGTTTCCTCTATTGGATCCTTAATTTCTCTACTTGCAGTTATTGTTTTATTATTTATTATTTGAGAAGCATTTGCTTCAAAACGTGAAGTATTATCTATTGAATTACCCAGCACAAATATTGAATGACTTCACGGTTGTCCTCCTCCCTACCACACCTATGAAGAACCAGCATTTGTTCAAGTTCAAATGGCACACCCATCACAATTAGGATTTCAAGATGCAGCCTCCCCAGTAATAGAAGAACTTCTCCATTTTCATGACCATACATTAATAATTGTATTCTTAATCAGCTCTTTAGTACTTTATATTATTGTAGCGATAGTATCAACTAAACTTACTAATAAATACATTCTTGATTCACAAGAAATTGAAGTTGTATGAACTATCCTTCCAGCAGTTATTTTAGTTATAATTGCACTTCCCTCACTACGAATTTTATACTTAATAGATGAAATTAATGAACCTCATATTACTATTAAAGCTTTAGGACACCAATGATATTGAAGCTACGAATATACAGACTACGAGGACCTTGAATTTGATGCTTACATAATCCAAACGGAAGATTTAAATTCTGGACAATTTCGACTCTTAGAAACAGATCACCGGATAGTTGTCCCTATAGAATCACCCATTCGCATTCTAGTAACAGCTGAAGATGTTCTACATTCATGAACAGTCCCAGCACTAGGAATTAAAATAGATGCGGTGCCAGGACGCCTAAATCAAGTTGCTTTTCTTGCTTCACGACCAGGTGTTTACTATGGTCAATGTTCAGAGATTTGTGGAGCTAACCATAGCTTTATACCTATTGTAGTTGAAGCAGTTCCACTAGAACACTTCGAAAACTGATCTTCATTAATATTAGAAGAAGTTTATGCCCCAACTTAACCCTAATCCATGGTTTTTAATTTTTCTCTTCTCATGATTATTTTTCTTAATTGCTTTACCCCAAAAAGTAATTTCCTATTTGTTTAATTATGAACCGACACCAAAAAGTGTTAAAAAACTTAAACCAGAACCCTGAAACTGACCATGAACTTAAACTTTTTTGATCAATTTTTAAGTCCTTCCCTACTAGGTTTACCTTTAATTGTATTAGCAATTATAATTCCATGAATTATTTTCCCAACTCCCTCTAACCGCTGACTTAATAATCGACTAATAACCTTACAAACATGATTTATTAATCGATTTACACAGCAACTTATACAACCACTAAATACTGGAGGTCACAAATGAGCCACTATCTTTATAGCACTTATAATATTTTTAATCACTATTAACCTCTTAGGCCTTCTTCCCTATACTTTTACTCCTACAACACAACTCTCACTAAACATAGCATTTGCTCTACCACTTTGACTCACAACAGTTTTTATTGGCTTATTTAATCAACCAACCGTAGCCTTAGGCCATCTACTACCAGAAGGAACCCCAACACTTCTTATTCCAATCCTTATTGTTATTGAAACAATTAGCCTGTTCATTCGACCTTTAGCACTAGGTGTCCGACTTACAGCTAATTTAACAGCAGGACACCTACTTATACAATTAATTGCAACCGCAGCCTTTGTTTTAATTACTATTATACCTACAGTTGCTGTATTAACTTCTATTGTCCTTTTTTTATTAACTATCCTTGAAGTAGCCGTCGCAATAATTCAAGCCTATGTATTTGTTCTTCTACTAAGTTTATACTTACAAGAAAACGTTTAATGGCCCACCAAGCACATGCATATCATATAGTTGACCCCAGCCCATGGCCACTCACAGGAGCTATCGCTGCTCTTCTTCTAACATCAGGCCTAGCCATCTGATTCCATTTTCACTCCTTATCTTTACTCTACTTAGGGATTATCCTATTATTCCTCACAATAATTCAATGATGACGGGACGTTATCCGAGAAGGAACATTTCAAGGTCATCATACGCTTCCCGTACAAAAAGGTCTGCGCTATGGAATAATTTTATTCATTACATCAGAAGTTTTCTTTTTTCTCGGATTCTTTTGAGCCTTCTACCACTCTAGTCTTGCCCCCACCCCTGAACTAGGTGGATGTTGACCACCCACAGGAATCATTCCTTTAGACCCATTCGAAGTCCCTCTCCTTAATACAGCAGTTCTTTTAGCTTCCGGCGTAACAGTAACCTGAGCACATCATAGTATTATAGAAGGAAATCGAAAAGAAACTATTCAAGCCCTATCCTTAACAATTCTCTTAGGGCTTTATTTCACTGCCCTTCAAGCTATAGAATATTATGAAGCGCCATTTACAATCGCCGACGGAATTTATGGGACAACATTCTTTGTTGCCACAGGATTTCACGGCTTACATGTAATTATTGGCTCAACATTTTTGATTATTTGTCTCCTACGTCAAGTTTTATATCACTTCACCTCAGAACATCACTTCGGCTTTGAAGCCGCCGCATGATACTGACATTTTGTAGATGTAGTTTGATTATTCCTTTATGTGTCAATTTATTGATGAGGCTCATAAATGAGCCTCATCATATTTACTATCACCATTACAGCCCTTATTTCCTTAATCTTAGCCTTCATTGCATTTTGACTACCATCACTCTCACCGGACAATGAAAAAATATCCCCCTACGAATGTGGCTTTGATCCATTAGGAACAGCCCGTCTCCCTTTTTCTCTCCGATTTTTCTTGGTGGCTATCTTATTCCTTTTATTTGATCTAGAAATTGCCTTGTTACTCCCTCTTCCATGAGGTGACCAACTCTCCTCACCCCTTCTTACTATCCTCTGAACAGCTATTATTATTATCTTACTTACACTCGGCCTCCTTTATGAATGATTTCAAGGAGGACTTGAATGAGCAGAAT-ATGACTCCCACTTACTTTACCTTCTCCTCAACATTTATATTAAGTCTTATAGGCCTTGCTTTTAATCGTTCTCACCTTTTATCTGCACTTATTTGTTTAGAGGGAATATTACTATCTTTATTCATCGCAATTGCCTTATGATCCACAACAATAAACTCCTCCTCTTGTTCTATAGCTCCAATAATTTTACTAACATTTTCAGCCTGTGAAGCTAGCTCAGGCCTAGCCCTCCTTGTTGCCACAACACGTACTCACGGCTCTGACCAAATTAAAAATCTTAACTTATTACAATGTTAAAAATCTTAATTCCAATACTAATGCTATTACCAACCACTTGGTCTCTGCCCAATAAATGATTATGAACTACCTTAACCTCCCACAGCTTACTAATTGCTATGATGAGTTTACTTTGATTTAAATGAAATTCAGAAACAGCCTGAGATTTTTTAAACTTTCACTTAGGAGTTGATCCCTTGTCCGCTCCATTACTTGCACTTACTTGTTGGTTACTCCCCCTTATACTACTTGCTAGTCAACATCACCTA---ATAAAAGAACCCTCTATACGACAACGAACCTATATTTCCATTTTAATTTTACTTCAAACTTTTCTAATCCTAGCCTTTAGTGCTACAGAATTAATTTTATTTTATGTTATATTTGAAGCAACCTTAATCCCAACCCTTATTATTATTACCCGCTGAGGTAACCAAGCTGAACGCCTAAACGCAGGCACATACTTCTTATTTTATACCCTTATTGGCTCCCTTCCACTTCTTATTGCCCTCCTTATCTTACAAAAAGATCTAAATACACTTTCTATATTAAACTTACAATTTATTCAAGCACAAAATTTATCAACATGAGCTAATAAATTTTGATGAGCCGCTTGTCTAGTAGCTTTCCTTGTTAAAATACCCCTCTATGGAGTTCACCTTTGGCTCCCAAAAGCCCACGTTGAAGCCCCAATCGCCGGTTCAATAATTCTAGCCGCAGTTTTACTAAAACTGGGGGGTTATGGGCTAATACGAATTATCATTATACTTAACCCACTAACAAAAGAAATAGCGTACCCATTTTTAATTTTAGCTCTTTGAGGAATTATTATAACAAGCTCCATCTGCCTACGACAAACAGACCTTAAATCCTTAATTGCTTATTCATCAGTAAGTCATATAGGATTAGTCGCAGCAGCCATTCTTATTCAAACACCATGAAGTTTTGCAGGAGCCATTACCTTAATAGTTGCCCATGGCCTCATTTCATCCACACTTTTCTGTTTAGCCAATACTAACTATGAACGTACACACAGCCGAACTCTTCTACTAGCTCGAGGAATACAAATTATTTTACCCCTAATAGCAACCTCATGGTTTCTAGCTAATTTAGCTAACCTGGCTCTTCCCCCAAGCCCAAACTTAATAGGAGAACTCCTAATTATTACCTCACTATTCAAGTGATCAAACTGAACCATTGCCTTAACAGGGGTAGGAGTTTTACTCACCGCCTCTTACTCACTTTATATGTTCCTTATAACCCAACGAGGTCCAACACTCCATCATCTACTTTTCCTCACCCCAACTTATACACGAGAACATTTACTTATTTATTTACATTTAATTCCGACACTCCTTCTAATCTTTAAACCTGAACTCATCTTAGGCTGGACATTTTATG---AACCCAATTACCTTTAACTCCACATTTCTACTTATTTTTATCCTCCTACTCTTCCCCATTATCTCTTCCACCCTCCTACCTTCCCAAACCACTAAT---CCCCTCTGAGCAATA---ACACATGTTAAAACCTCTGTCAAAACCTCTTTTTTTATTAGCTTAATCCCCTTGTTTATATTCTTAGATCAAGGCCTTGAATCAATTACAACCAATTGAAATTGAATTAATACAGGACCCCTTGACATCACCATAAGCTTTAAATTTGATATATATTCTATTATTTTTACCCCCATCGCCCTTTATGTCACCTGGTCCATCCTTGAATTTGCCCTCTGATATATAAGTTCAGACCCGAGCCTTAATCAATTCTTTAAATATCTTCTCTTATTTCTTATCACAATAATTATTCTCATTACAGCCAATAATTTATTTCAACTTTTCATTGGCTGGGAAGGAGTGGGCATCATATCTTTCCTTTTAATTGGATGATGATACAGTCGAATAGACGCCAATACCGCAGCCCTTCAAGCCGTAATTTATAATCGTATTGGAGACATTGGACTGATCCTCAGCATAACCTGATTTATTATAAACCTTAACTCATGAGAAATGCAACAATTATTTATTTTATCCAAAAATATAGACTTAACTTTACCTCTCCTTGGTTTAATTTTAGCCGCCGCTGGAAAATCTGCACAATTTGGTTTACACCCTTGACTACCATCAGCTATAGAAGGCCCCACACCAGTCTCTGCTCTCTTACACTCAAGCACCATAGTTGTAGCCGGTATTTTCTTACTAATTCGTCTTCATCCATTAATACAAAATAATCAAACAGCTTTAACAAGCTGCTTATGTTTGGGGGCCCTTACCACATTATTCACAGCCACATGTGCCTTAACCCAAAATGATATTAAAAAAATTATTGCTTTTTCTACATCTAGTCAACTAGGTCTTATAATAGTCACAATTGGTCTTAATCAACCACAATTAGCCTTTCTACACATTTGTACCCACGCTTTTTTCAAAGCCATATTATTCCTCTGCTCCGGAGCAATTATTCACAGCCTTAATGATGAACAAGATATCCGAAAAATAGGAGGATTACATAAAATCTTACCATTTACTTCTACATCTTTAATCATCGGGAGTTTAGCCCTTACAGGTATACCATTTCTTTCTGGCTTTTTTTCAAAAGACGCTATTATTGAAGCTATAAATACATCACACCTTAACGCCTGAGCCCTGATCCTAACCTTACTCGCAACCTCCTTCACTGCAGTCTATAGTCTTCGCCTTATTTTTTTTACTTTAATAAATTATCCACGATTTAATTCACTTTCACCTGTTAACGAAAATAACCCTTTACTTATAAATTCTATTAAACGACTAACTTACGGAAGCATTCTTGCCGGTCTCCTTATCACTTCAAACATAACA---ACAAGTACCCAAATCTTAACTATACACCCCATCCTTAAACTGTCTGCTCTTCTAGTAACAATCATTGGCTTTATATTAGCCCTTGAATTAGCTAATCTCACAACAAAACAATTAAAAATTTACCCAACC---ATAACAATTCATAACTTTTCTAATATATTAGGCTATTTCCCAATAATTATTCACCGCCTCCTCCCAAACCTAAACTTATCTTGAGCCCAAAACATCTCCACCCACATAATAGACCTCACGTGAACTGAAAAAATTGGACCAAAAAGTACCCTCATCCAACAAATACCATTGATTAAATTATCCACACAACCCCAACAAGGCTCCATTAAAACATACTTAATAATCTTCTTCCTCACACTAGTT---ATATCCGCTTTAATTATTAA----------ATGATTCCT---AATATCCGAAAAACACACCCAGTACTAAAAATTATCAACCATGCTTTAATTGATCTCCCAGTCCCTTCCAACATCTCCTCATGATGAAATTTTGGTTCCCTCTTGGGCCTTTGTCTAATTACCCAAATCCTTACAGGTCTATTTCTAGCTATACATTACACAGCAGATATTTCAACTGCATTCTCATCAGTAACACACATTTGCCGCGATGTTAATTATGGCTGACTAATCCGCAATATTCATGCCAATACCGCTTCCCTATTTTTCGTTTGTATTTATTTTCATATTGCCCGAGGACTATATTACGGGTCTTATTTAAATAAAGAAACATGAAATACAGGTGTTATTCTCCTAATCCTACTTATAGCCACAGCCTTCGTAGGATATGTTCTTCCATGAGGACAAATATCATTTTGAGGAGCCACAGTAATCACTAATTTAGCTTCTGCCCTCCCCTATATTGGAGATATACTTGTACAATGAATCTGGGGAGGATTCTCTGTAGATAATGCTACCCTAACCCGATTCTTCACCTTCCATTTCCTATTTCCATTTTTAATTGCAGCATTAACCTTAATTCATTTTTTATTTCTACATGAGATAGGCTCCAATAACCCAACCGGTTTAAACTCAAACATAGATAAAATTCCATTTCACCCCTATCACACCTTCAAAGACATTCTTGGCTTCTTTTTCTTATTATTAATTTTAACTCTTTTAGCCCTATTAACACCTAACTTACTAGGAGATACGGAAAACTTTATCCCGGCCAATCCTTTAGTTACACCGCCACATATTCAACCTGAATGGTATTTTTTATTTGCCTATGCTATCCTTCGCTCCATCCCCAATAAATTAGGTGGTGTCCTTGCCCTAATACTGTCTATTATAATCCTTATATTAGTACCCCTTCTTCATACTTCAAAACAACGAAGCTCCACTTTCCGCCCTATTACTCAAATCTTCTTCTGAGCTCTTATCTCCAATACTATTATCTTAACATGAATTGGAGGGATACCAGTTGAACAACCATTTATTATTATTGGTCAAGTCGCCTCAATTATTTATTTTTCTCTATTCCTTATCCTTTTACCATTCGCCGGCTGATGAGAAAATAAAATCCTTAACCTC---TAA-------------------------------------------GTTTTTGGCCAGAACTCATCCGCAACACATTCAATATAGATGTCAGGACAGATTCAGAAGCCAGACATCCCACCCACTTTTGCTACAGTTGTTGGCGGATTGTCATTCAGACAATCAACAACACAACTAATGAAGATGCATTCTTTCCCATCAGCACAATTGTTCAGTGGAAGCCACATTCCAATCTTTGCAATGTTTGCAACTTTCCAAATGGGACTCGCAAACGAAAAGSTCTCAAACGAAGTCCACCAGTCACAAAGAAGCCCAAAATAACRGTCGATGTACCAATCAGATCAAGAATTATGAAAAGAAAAGATCAAAGAAATTCAACAAGTATCTTATTGGCTAAAAAGATTGTTAACTGCAAGAAGATCCATCTAAGTTCAAAACTCCTTGTGCTTGATTATCCCAATAACTTTATTCAGTCAGTGTCATGCCAGGTCTGTGAGCATTTACTGGCTGATCCTGTGCAATCACCATGCAAGCATCTTTTCTGCAGGACATGCATTCTTAAATGTACTGCAGTGCTGGGAAAATATTGTCCAGTTTGTAGGTTTCCTTGTGAACCTACTGAGTTCAAAAGCCCTGTGAAATCATTCGTAAGTGTTCTCAACTCATTGGTTCTAAAATGTCCAGTGGAAGACTGCGGAGAGGAGGTGAGACTYGGTGAATATTCCAAACATGCCCAGAATCATAAAGAAACAAGAAAGTTGCATGCCTACTCAACAATAAACAAGGGTGGCCGGCCGCGGCAACATTTACTCTCTCTAACTCGTAGGGCTCAGAAACATCGTCTACGTCATCTCAAACTTCAGGTGAAGGTATTTGCAGACAAAGAGGAAGGTGGCGATGTGAAGTCAGTATGTCTTACTCTGTTTTTGCTGGCACTGAGAGCTGGGAATGAGCATAGACAAGCAGATGAACTGGAAGCTCTGATGCAAGGACATGGATCGGGGCTGAAGCCAGCAGTCTGTCTTGCCATTAGGGTTAGTACATTTCTAAGTTGCAGTCAG---------------------------------------------------------------------------------------------------------------------------------------------------------------------------------------------------------------------------------------------------------------------------------------------------------------------------------------------------------------------------------------------------------------------------------------------------------------------------------------------------------------------------------------------------------------------------------------------------------------------------------------------------------------------------------------------------------------------------------------------------------------------------------------------------------------------------------------------------------------------------------------------------------------------------------------------------------------------------------------------------------------------------------------------------------------------------------------------------------------------------------------------------------------------------------------------------------------------------------------------------------------------------------------------------------------------------------------------------------------------------------------------------------------------------------------------------------------------------------------------------AACAAGCTGCTCCAGGCCGGGGCCCTCAACGTCAAAGAATTCAGCTCATTTGAAGCTGGCGCTCCGGGGCAAGTCAAAGCGGTGTTCGTGGTCAGCACTTTGCTAAAAGGGCGCACAGCTGATGTCATCCGCGACATCGTCAGCCTTAGCTCCTTCCAGTACTGTGTGGTAATCACCGCCGTCAGCCACTCTGTCCACCTGCTTGCCAATAACGTGACTGCCGAACTGGAGCAGGAGCTGGTCTTCGACCAATTCGGGGAGTTGCTGTGCCAGTGGATGGGTAACATGAATTATACGGGGGAGGTCATGCACCTGCCCATATTAATTGCGCCCCTTGGTCCCCACCTGTTCGTCACCACAGCCTATTCGTCCTTTTTTTCTTTTGTGCCTCAAGATCTGAAATTGATCAACAGCAGCAGACCCGACAAAAAGAAGTTTGGAAGCCTAAACGATGTAGATTATCATTCTTTGCCTTTTGAACTTCAAATACAAATCAGGTCATTGGTTTCATCCTTGAACTCTATGTTTGAACTGGTGCAGGTCAAAGAGGAATGTTTTGCAGTTGGTCCTACCAGTAGAATW11112110-000100-000110021100-100000000000000011111000010110000101010000000011211(0 1)1100000011221012011020
	P_BOLCENS ------------------------------------------------------------------------------------------------------------------------------------------------------------------------------------------------------------------------------------------------------------------------------------------------------------------------------------------------------------------------------------------------------------------------------------------------------------------------------------------------------------------------------------------------------------------------------------------------------------------------------------------------------------------------------------------------------------------------------------------------------------------------------------------------------------------------------------------------------------------------------------------------------------------------------------------------------------------------------------------------------------------------------------------------------------------------------------------------------------------------------------------------------------------------------------------------------------------------------------------------------------------------------------------------------------------------------------------------------------------------------------------------------------------------------------------------------------------------------------------------------------------------------------------------------------------------------------------------------------------------------------------------------------------------------------------------------------------------------------------------------------------------------------------------------------------------------------------------------------------------------------------------------------------------------------------------------------------------------------------------------------------------------------------------------------------------------------------------------------------------------------------------------------------------------------------------------------------------------------------------------------------------------------------------------------------------------------------------------------------------------------------------------------------------------------------------------------------------------------------------------------------------------------------------------------------------------------------------------------------------------------------------------------------------------------------------------------------------------------------------------------------------------------------------------------------------------------------------------------------------------------------------------------------------------------------------------------------------------------------------------------------------------------------------------------------------------------------------------------------------------------------------------------------------------------------------------------------------------------------------------------------------------------------------------------------------------------------------------------------------------------------------------------------------------------------------------------------------------------------------------------------------------------------------------------------------------------------------------------------------------------------------------------------------------------------------------------------------------------------------------------------------------------------------------------------------------------------------------------------------------------------------------------------------------------------------------------------------------------------------------------------------------------------------------------------------------------------------------------------------------------------------------------------------------------------------------------------------------------------------------------------------------------------------------------------------------------------------------------------------------------------------------------------------------------------------------------------------------------------------------------------------------------------------------------------------------------------------------------------------------------------------------------------------------------------------------------------------------------------------------------------------------------------------------------------------------------------------------------------------------------------------------------------------------------------------------------------------------------------------------------------------------------------------------------------------------------------------------------------------------------------------------------------------------------------------------------------------------------------------------------------------------------------------------------------------------------------------------------------------------------------------------------------------------------------------------------------------------------------------------------------------------------------------------------------------------------------------------------------------------------------------------------------------------------------------------------------------------------------------------------------------------------------------------------------------------------------------------------------------------------------------------------------------------------------------------------------------------------------------------------------------------------------------------------------------------------------------------------------------------------------------------------------------------------------------------------------------------------------------------------------------------------------------------------------------------------------------------------------------------------------------------------------------------------------------------------------------------------------------------------------------------------------------------------------------------------------------------------------------------------------------------------------------------------------------------------------------------------------------------------------------------------------------------------------------------------------------------------------------------------------------------------------------------------------------------------------------------------------------------------------------------------------------------------------------------------------------------------------------------------------------------------------------------------------------------------------------------------------------------------------------------------------------------------------------------------------------------------------------------------------------------------------------------------------------------------------------------------------------------------------------------------------------------------------------------------------------------------------------------------------------------------------------------------------------------------------------------------------------------------------------------------------------------------------------------------------------------------------------------------------------------------------------------------------------------------------------------------------------------------------------------------------------------------------------------------------------------------------------------------------------------------------------------------------------------------------------------------------------------------------------------------------------------------------------------------------------------------------------------------------------------------------------------------------------------------------------------------------------------------------------------------------------------------------------------------------------------------------------------------------------------------------------------------------------------------------------------------------------------------------------------------------------------------------------------------------------------------------------------------------------------------------------------------------------------------------------------------------------------------------------------------------------------------------------------------------------------------------------------------------------------------------------------------------------------------------------------------------------------------------------------------------------------------------------------------------------------------------------------------------------------------------------------------------------------------------------------------------------------------------------------------------------------------------------------------------------------------------------------------------------------------------------------------------------------------------------------------------------------------------------------------------------------------------------------------------------------------------------------------------------------------------------------------------------------------------------------------------------------------------------------------------------------------------------------------------------------------------------------------------------------------------------------------------------------------------------------------------------------------------------------------------------------------------------------------------------------------------------------------------------------------------------------------------------------------------------------------------------------------------------------------------------------------------------------------------------------------------------------------------------------------------------------------------------------------------------------------------------------------------------------------------------------------------------------------------------------------------------------------------------------------------------------------------------------------------------------------------------------------------------------------------------------------------------------------------------------------------------------------------------------------------------------------------------------------------------------------------------------------------------------------------------------------------------------------------------------------------------------------------------------------------------------------------------------------------------------------------------------------------------------------------------------------------------------------------------------------------------------------------------------------------------------------------------------------------------------------------------------------------------------------------------------------------------------------------------------------------------------------------------------------------------------------------------------------------------------------------------------------------------------------------------------------------------------------------------------------------------------------------------------------------------------------------------------------------------------------------------------------------------------------------------------------------------------------------------------------------------------------------------------------------------------------------------------------------------------------------------------------------------------------------------------------------------------------------------------------------------------------------------------------------------------------------------------------------------------------------------------------------------------------------------------------------------------------------------------------------------------------------------------------------------------------------------------------------------------------------------------------------------------------------------------------------------------------------------------------------------------------------------------------------------------------------------------------------------------------------------------------------------------------------------------------------------------------------------------------------------------------------------------------------------------------------------------------------------------------------------------------------------------------------------------------------------------------------------------------------------------------------------------------------------------------------------------------------------------------------------------------------------------------------------------------------------------------------------------------------------------------------------------------------------------------------------------------------------------------------------------------------------------------------------------------------------------------------------------------------------------------------------------------------------------------------------------------------------------------------------------------------------------------------------------------------------------------------------------------------------------------------------------------------------------------------------------------------------------------------------------------------------------------------------------------------------------------?1?12110-?0010??????????1100-1?0?0?000????0????????00??011000010?00???0???????10?1??00000?122??0??????0
	PLTYRDIS ATGTTTAACAGTATTCTTCTTTATATTATTAACCCATTAATCTATATTATTCCTATTCTTTTAGCTACTGCATTCTTAACACTAGTAGAACGAAAACTCCTTGGCTATATACAATTTCGTAAAGGTCCTAATATTGTT---GGACCCTACGGTCTTCTACAACCCATCGCAGATGGTTTAAAACTTTTTACTAAAGAACCTATTCGCCCTTCATCCTCCTCACAATTCCTTTTTTTAATAGCCCCCACTATTGCTCTCACATTAGCCCTACTTATGTGAATACCACTACCATTTCCACATTCTATTTTAAACCTTAATCTAGGCTTGTTATTTATTCTCGCTATCTCCAGCCTCACAGTTTACACAATTTTAGGTTCTGGTTGGGCCTCTAACTCTAAATATGCCCTCTTGGGGGCCCTACGAGCCGTAGCACAAACTATCTCCTACGAAGTTACCCTCGGCCTGATTCTATTATCAATAATTATCTTTACAGGAGGTTTTACTTTACATACATTTAATCTTTCCCAAGAAACTATCTGACTTATTATTCCAGGGTGACCATTAGCAATAATATGATATATTTCCACCCTAGCAGAAACTAACCGAGCCCCTTTTGACTTAACTGAGGGGGAATCAGAATTAGTTTCAGGCTTTAATGTTGAATACGCAGGTGGGTCATTTGCCCTATTCTTCTTAGCCGAATACTCTAATATTTTAATAATAAATACACTATCAGTTATCCTATTTTTAGGTACCTCCTATAACCCACTTATCCCTCAAATCTCAACATTTAGCCTTATATCAAAAGCAACCCTTCTCACCCTTTTATTCCTATGAATTCGCGCCTCCTACCCTCGATTCCGTTATGACCAACTTATACACTTAGTCTGAAAAAACTTCTTACCTTTAACCTTAGCCCTTATTCTATGACACACCACTTTACCAATCACTACAGCAAGCCTTCCCCCAATA---ACATAGATGAACCCCTCAATTTTATTTATCCTAATTTCAAGCTTAGGCCTAGGCACAATCATTACCTTTATCGGAACACATTGACTATTAATCTGAATAGGACTTGAAATCAATACTATAGCTATTATCCCATTAATAATTCATCAACAACATCCACGTGCAGTAGAAGCCTCAACAAAATATTTCCTAACCCAAGCAACAGCTTCCGCACTTCTTCTATTTGCCGGAACAATAAATGCATGATTAACAGGACAATGAAATATTACTGAAATAATTAACCCAATATCCACTACATTAATTACTATTGCGCTAGCCCTAAAAATTGGTCTAGCCCCGCTACACTTTTGATTACCAGAAGTTATTCAAGGTCTCAATCTCATCACCGGCCTTATTTTATCTACATGACAAAAATTAGCCCCATTCGCAATTCTATTACAACTTCATCACCTCCTCAACTCAAACTTACTCCTTACCATAGGTATCTCCTCAATCATTATTGGAGGATGGGGAGGCCTCAATCAAACTCAATTACGAAAAATCCTAGCATATTCTTCAATCGCACATCTAGGCTGAATAATCACTATCCTTCATTACGCTCCAAACCTAACACTTCTTAACCTCACTCTTTACATCATTATAACCACTTCAATGTTTCTCCTTTTTAATACACTCAATTGCACAAAAATTAACTCCATCGCTTCCTCAACAACAAAATCCCCATTACTTACCATTATTGCATTAACCACATTACTCTCACTAGCAGGTCTACCACCACTCTCAGGCTTCATCCCCAAGTGACTTATCCTCCAAGAATTAACTAAACAAGACCTCGCTCTTCCAGCCACCATTATAGCTTTAGCCACACTCCTTAGCCTATTCTTTTACTTACGTTTATCTTATTCTATAACCTTAACAATGTCCCCAAACACAACCCCCTTTCTCTCATCATGACGTGTAAAAACCTCCCAACCAAATTTGATCCTTATCTCCTCTACAACAATCTCAGCTTTTCTACTCCCTCTAACCCCAATAATAATTACATTAACCACA---TA---------------------------------------------------------------------------------------------------------------------------------------------------------------------------------------------------------------------------------------------------------------------------------------------------------------------------------CCCTCCTTTCTACTTTTATTGGCCTCTGCTGGTGTTGAAGCCGGAGCTGGGACTGGTTGAACTGTTTATCCTCCCCTCGCTGGCAATCTTGCCCACGCAGGCGCCTCTGTGGACTTAACCATTTTTTCATTACACTTAGCAGGAATCTCTTCCATTTTAGCCTCAATTAATTTTATCACTACTATTATTAATATAAAACCACCAACAATTTCTCAGTACCAAACTCCCCTTTTTGTTTGATCAATTCTAGTCACAACCGTTCTTCTGCTCCTTTCACTTCCTGTTCTGGCAGCAGGTATCACCATGCTTCTTACTGATCGTAACTTAAATACAACTTTCTTTGATCCCGCGGGAGGGGGGGACCCGATCTTGTACCAACATTTATTTTGATTTTTTGGACACCCAGAAGTCTATATTTTAATTTTACCGGGTTTCGGGATAATTTCTCATGTTGTCGCCTATTATTCAGGTAAAAAAGAACCATTTGGCTATATAGGCATAGTTTGAGCAATGATAGCAATCGGCCTACTTGGATTTATTGTATGAGCCCACCATATATTTACAGTAGGGATAGATGTAGATACCCGAGCTTATTTCACCTCAGCAACAATAATCATTGCCATCCCCACAGGAGTGAAAGTTTTTAGCTGACTAGCAACCCTCCATGGCGGCTCTATTAAATGAGAAACCCCCTTGCTATGAGCCGTTGGCTTCATTTTCTTATTCACGGTTGGAGGTCTAACAGGAGTTGTTTTAGCTAATTCCTCTCTTGATATTGTACTACACGACACATACTATGTTGTAGCACATTTCCATTACGTTTTATCTATAGGAGCAGTATTTGCTATTATAGCTGGCTTTGTCCACTGATTCCCATTAATAACAGGATATACGCTTCACTCTACATGAACAAAAATTCAATTCCTCGTAATATTCATCGGGGTTAATTTAACCTTCTTCCCACAACATTTCTTAGGGTTAGCCGGCATACCACGACGCTACTCAGATTACCCAGACGCTTACACACTATGAAATGTAGTCTCCTCCGTCGGATCTTTGATTTCCCTACTCGCAGTT-------------------------------------------------------------------------CAAATGTTGAATGACTACACGGTTGCCCTCCTCCTTATCACACATATGAAGAACCAGCATTTGTTCAAGTTCAAATGGCACACCCATCACAATTAGGATTCCAAGATGCAGCCTCCCCAGTAATAGAAGAACTTCTCCATTTTCATGACCATACACTAATAATTGTATTTTTAATCAGCGCTCTAGTCCTTTACATTATTGTAGCAATAGTTTCAACCAAACTCACCAATAAATATATTCTTGATTCACAAGAAATTGAAATTGTTTGAACTATTCTCCCGGCAGCTATTTTAATTATAATTGCACTTCCCTCATTACGAATTTTGTATTTAATAGATGAAATTAATGAACCTCATATCACTATTAAAGCTCTAGGACACCAATGATATTGAAGTTATGAATATACAGACTATGAAGACCTTGAATTTGACGCCTATATAATCCAAACAGAAGATTTAAACTCAGGACAATTCCGACTTTTAGAAACAGACCATCGGATAGTTATCCCCATAGAATCACCCATCCGCATTCTGGTCACAGCTGAAGACGTCTTACACTCATGAGCAGTCCCAGCACTAGGAATTAAAATAGACGCGGTCCCAGGACGTTTAAATCAAGTTGCTTTCCTCGCCTCACGACCTGGTATTTATTATGGTCAATGTTCGGAGATCTGTGGGGCCAACCACAGCTTCATGCCAATTGTAGTTGAAGCAGTACCACTAGAACACTTTGAAAATTGATCTTCATTAATGTTAGAAGAAACCTATGCCCCAATTAAACCCAAATCCATGATTTTTAATCTTCCTTTTCTCATGATTATTTTTCCTAATTATATTACCCCAAAAAGTAACTTCCTACTTATTTAATTATGAACCAACACCAAAAAATGTTAAAAAATTAAAACCAGAACCCTGAAACTGACCATGAACTTAAGCTTTTTTGACCAATTCTTAAGCCCTTCTCTGTTAGGCATCCCTTTAATTGCCTTAGCAATTTTAACCCCATGAATTATTTTTCCTACCCCCTCCAACCGCTGACTCAATAATCGGCTAATAACTCTTCAAACATGATTCCTTAACCGATTCACACAACAACTTATACAACCATTAAATACTTCAGGACATAAATGAACTATTATTTTTACAACACTTATATTATTCCTAATCACTATTAACCTCCTAGGTCTTCTCCCTTATACATTCACACCAACAACACAACTTTCACTAAACCTGGCATTTGCCCTACCACTTTGACTTATAACAGTTTTTATTGGTTTATTTAATCAACCTACCCAAGCCTTAGGCCATCTTTTACCAGAAGGGACCCCAACACCTCTTATCCCTGTTCTTATTATTATTGAAACAATTAGTTTATTTATTCGACCTCTAGCGTTAGGAGTTCGACTCACAGCCAATTTAACAGCGGGCCACCTTCTTATACAACTAATTGCAACCGCAGCCTTCGTTTTAATTACCATTATACCAACGGTGGCCATTTTAACCTCTATAATTTTATTTTTATTAACTATTCTTGAAGTAGCTGTCGCAATAATTCAAGCCTATGTCTTTGTTCTTTTACTAAGCTTGTACTTACAAGAAAACATTTAATGGCCCACCAAGCACATGCATACCACATAGTTGA--------------CTCTTACAGGAGCTATTGCTGCTCTCCTCATGACATCAGGTTTAGCCATCTGATTTCACTTCCACTCTTTATCTCTGCTCTACATTGGACTTACTTTATTGATTCTTACAATAATTCAATGATGACGAGATATTATCCGAGAAGGAACATTTCAAGGACACCACACACCCCCTGTACAAAAAGGCTTACGCTATGGAATAATTTTATTCATTACATCAGAAGTCTTCTTTTTTCTTGGATTCTTCTGAGCATTTTACCACTCCAGTCTCGCTCCCACCCCTGAACTCGGGGGCTGCTGGCCCCCCACAGGAGTTTCCCCTCTAGACCCATTTGAAGTCCCCCTCCTCAATACAGCCGTTCTCCTCGCTTCTGGTGTGACAGTAACTTGAGCACATCATAGTATAATAGAAGGTAACCGAAAAGAGGCCATTCAAGCCCTTACACTAACAGTTCTACTTGGACTTTACTTTACTGCCCTTCAAGCCATAGAATATTATGAAGCACCATTCACCATTGCTGATGGAATCTATGGAACAACATTCTTTGTTGCTACAGGATTTCACGGCCTACATGTAATTATTGGCTCAACATTCTTAATTATTTGTCTTCTACGTCAAATTCTTTATCATTTCACCTCAGAACATCATTTTGGCTTTGAAGCCGCAGCATGATACTGACATTTTGTCGACGTAGTTTGACTTTTCCTTTACGTATCAATCTATTGATGAGGCTCATAAATGAGCCTCATCATAATTACTGCCGCCCTCACAGCCCTTATTTCCCTAATCCTAGCCCTGGTAACATTCTGACTACCAACACTCTCACCAGACAACGAAAAACTATCTCCGTATGAATGTGGCTTTGACCCATTAGGAACAGCCCGTCTCCCTTTTTCCCTTCGGTTCTTCTTAGTGGCTATTCTATTCCTTTTATTTGATTTAGAAATCGCCCTACTTCTTCCCCTCCCCTGAGGGGGTCAGCTTAACTCCCCC------------------------------------------------------------------------------------------------------------------------------------------------------------------------------------------------------------------------------------------------------------------------------------------------------------------------------------------------CAACACGCACACACGGCTCCGATCAAATTAATAACCTTAACCTTCTACAATGTTAAAAATTTTAATACCAATAGTTATATTACTCCCAACCACCTGATTATTGCCCAACAAATGACTATGAACTATCTTAACCTCCCATAGCTTACTAATCGCTATAACAAGCTTACTTTGATTCAAATGAAACTTAGAAACAGCATGGGACTTCTCAAACTCATATCTAGGGGTCGACCCATTATCCGCTCCATTACTTACATTAACTTGTTGATTATTACCACTCATACTACTCGCCAGTCAACATCACCTA---ATAAAAGAACCCTTTACACGACAACGAATTTATATCTCCGTCTTAATTTTACTCCAAATTTTCTTAGTTTTAGCATTTAGCGCTACAGAAATAATTTTATTTTATATTATATTCGAAGCAACCCTTATCCCAACCCTCATTATTATTACACGTTGAGGGAACCAAACCGAACGCCTAAATGCCGGTACATATTTTTTATTTTACACCCTTATTGGCTCCCTCCCCCTTCTTATTGCCCTCCTTATCCTACAAAAAGACTTAGGCACACTTTCTTTATTAACTCTACATTTCACCCAAATTCAAAACTTAGCCACATGAGCCCATAAACTCTGATGAGCCGCCTGCCTGATCGCTTTTCTTGTTAAAATGCCACTTTACGGTGTCCATTTATGACTCCCAAAAGCTCATGTAGAAGCTCCAATCGCTGGCTCCATAATTCTAGCCGCAGTATTACTAAAACTTGGGGGTTACGGTATAATACGAATTATTGTCCTACTTAACCCAATAACAAAAGAAATAGCCTACCCATTCTTAATCTTAGCCCTATGAGGTATTATTATAACAAGTTCCATCTGCCTACGACAAACAGACCTTAAATCCTTAATTGCTTATTCATCAGTTAGTCATATAGGCCTCGTTGCAGCAGCCATCCTTATCCAAACCCCGTGAAGTTTCGCAGGAGCTATTGCCTTAATAATCGCCCATGGTCTTATTTCATCAACCCTTTTCTGCTTAGCTAACACCAATTATGAACGAACCCATAGCCGGACCCTACTTCTAGCTCGAGGTATACAAATCATTTTACCCCTAATGGCAACCTCTTGATTTTTAACTAATCTAGCTAACCTTGCCCTACCACCAACCCCAAACCTTATAGGAGAACTCCTCATTATCACCTCCCTATTCAAATGATCAAATTGGACTATTACTCTAACGGGTATTGGAGTTTTGCTCACAGCCTCCTATTCACTTTATATATTTCTTATAACCCAACGAGGCCCAACACCACACCATCTCCTTTTCCTCACCCCCACCCACACACGAGAACACCTTCTTGTTTATCTACATTTAATTCCCACACTTCTATTAATCCTAAAACCTGAACTTATTCTAGGATGAACACTCT----------------------------------------------TCGTCCTTATTTTCCCATTAATTTATTCCCTTTCACCAAAAGAACTTAAA---------CCAAATTGATCATCC---TTTTATGTAAAAACCGCTGTAAAAATTTCCTTTTTTATTAGCTTATTTCCTTTATTTATTTTTCTCGACCAAGGTTTAGAATCAATCATTACCAATTGAAATTGAATAAACATAGGGCCATTCGACATTAACATGAGCTTCAAATTTGACACCTACTCAATCATCTTCACACCTGTAGCTTTATACGTCACTTGATCTATTCTTGAATTTGCTCTTTGATATATACACTCTGACCCCAACATAAATCGCTTTTTTAAATATCTTTTACTATTTTTAATTTCAATAATTATTCTAGTTACAGCCAACAACATATTTCAACTATTCATTGGCTGGGAAGGAGTTGGAATCATGTCCTTCCTACTAATCGGCTGATGATATAGCCGAGCAGACGCTAATACAGCAGCATTACAAGCCGTTATTTACAACCGAATCGGTGACGTTGGATTAATCTTAAGTATAGCCTGACTAGCCACTAACCTTAACTCATGAGAGATCCATCAACTATTTATTTTATCAAAAAATAAAGATCTAACACTACCTCTTCTCGGCCTCGTATTAGCTGCAGCTGGGAAATCAGCACAATTTGGTCTACACCCATGATTACCTTCAGCTATAGAAGGCCCAACACCAGTCTCAGCATTACTCCACTCCAGCACAATAGTTGTAGCAGGTATTTTCCTTTTAATCCGCCTCCATCCCCTTATCCAAGACAATAAATTAATTCTGACAATTTGTCTATGTCTCGGAGCACTTACCACTCTTTTCACAGCCACATGTGCTCTAACCCAAAATGATATCAAAAAAATTATTGCCTTCTCAACATCAAGTCAACTAGGACTAATAATAGTAACTATCGGCCTTAATCAACCACAACTAGCTTTCCTCCACATCTGTACTCATGCTTTCTTTAAAGCAATACTTTTCCTTTGCTCTGGGTCTATTATTCATAGCCTCAATGACGAACAAGACATCCGAAAAATAGGGGGCCTTCACAAACTCCTTCCATTTACCTCAACCTCTTTAACAATCGGCAGTTTAGCCCTAACAGGTATACCATTCATATCAGGCTTTTTTTCAAAAGACGCCATCATCGAATCCATAAACACTTCCCAATTAAACGCCTGAGCCCTAATCCTAACCCTTGTAGCAACATCCTTTACAGCTATTTACAGCCTACGTCTCATCTTTTTTGCACTAATAAATTATCCCCGATTCAATACACTTTCCCCAATTAATGAAAATAACCCATTAGTAATTAACCCTATTAAACGTCTTGCTTATGGTAGCATTATTGCTGGCCTAATTATTACCCTTAACCTCACCCCAACAAAAACCCAAATTATAACCATATCTCCCCTACTTAAATTATCTGCTTTGTTAGTCACAATTATAGGCCTACTTCTAGCCCTAGAACTTACTAATCTCACTAACTCCTATTTCAAAACTAACCCTATGCCTCACCCTC---ATCACTTCTCTAATATACTAGGCTACTTCCCTTCAATTATACACCGAATTATTCCAAAAACTAACCTAAACTGAGCCCAACACATCTCAACACACTTAATTGACCAGGCTTGAAGCGAAAAAATCGGTCCTAAAAGTAACCTTATCCAACAAACACCTCTCATCAAACTTTCTACTAAACCCCAACAAGGCTTCATCAAAACTTATTTAACACTTCTCTTCTTAACACTAACCCTAATT---ACCTTAATTATTTC------CA-----------------------------------------------------------------------------------------------------------------------------------------------------------------------------------------------------------------------------------------------------------------------------------------------------------------------------------------------------------------------------------------------------------------------------------------------------------------------------------------------------------------------------------------------------------------------------------------------------------------------------------------------------------------------------------------------------------------------------------------------------------------------------------------------------------------------------------------------------------------------------------------------------------------------------------------------------------------------------------------------------------------------------------------------------------------------------------------------------------------------------------------------------------------------------------------------GATGTCACACAAGAGGTTCTCAGGAAAATGGGATACGGAAACAGTTTTTGGCCAGAACTCATCCACAACACATTCAATATAGATGTCAGGACAGATTCAGAAGCCAGATATCCCACCCACTTTTGCTACAATTGTTGGCGGATTGTCATTCAGACAATCAACAACACAACTAATGAAGATGCATTCTTTCCCATCAGCACAATTGTTCAGTGGAAGCCACATTCCAATCTTTGCAATGTTTGCAACTTTCCAAATGGGACTCGCAAACGAAAAGTTCTCAAACGAAGTCCACCAGTCACAAAGAAGCCCAAAATAACGGTCGATGTACCAATCAGATCAAGAATTATGAAAAGAAAAGATCAAAGAAATTCAACAAGTATCTTATTGGCTAAAAAGATTGTTAACTGCAAGAAGATCCATCTAAATTCAAAACTCCTTGTGCTTGATTATCCCAATAACTTTATTCAGTCAGTGTCATGCCAGGTCTGTGAGCACTTACTGGCTGATCCTGTGCAATCACCATGCAAGCATCTTTTCTGCAGGACATGCATTCTCAAATGTACTGCAGTGCTGGGAAAATATTGTCCAGTTTGTAGGTTTCCTTGTGAACCTACTGAGTTCAAAAGCCCTGTGAAATCATTTGTAAGTGTTCTCAACTCATTGGTTCTAAAATGTCCAGTGGAAGATTGCGGAGAGGAGGTGAGACTCGGTGAATATTCAAAACATGCCCAGAATCATAAAGAAACAAGAAAGTTGCATGCCTACTCAACAATAAACAAGGGTGGCCGGCCTCGGCAACATTTACTCTCTCTAACTCGTAGGGCTCAGAAACATCGTCTACGTCATCTCAAACTTCAGGTGAAGGTATTTGCAGACAAAGAGGAAGGTGGTGATGTGAAGTCAGTATGTCTTACTCTGTTTTTGCTGGCATTGAGAGCTGGGAATGAGCATAGACAAGCAGATGAACTGGAAGCTCTGATGCAAGGACATGGATCGGGGCTGAAGCCAGCAGTCTGTCTTGCCATTAGGGTTAGTACATTTCTAAGTTGCAGTCAGTATCATAAAATGTACAAGACGGTCAAAGCATCTACCGGGAAGCAAATCTTCCAACCACTGCATTCACTACGAAACACAGAGAAAACATTATTGCCAGGTTATTATTTATTTGAATGGGAACCTCCTTTAGAAAATGTCTCTACTAATACTGAAGTGGGAATAATAGACGGTACATGTGGTTGGAGATATTGTGTTGATGATTACCCAATGGAAACAATTTCAAGACGATTTAGGTACGATGTAGCAATTGTTTCGGCACTGAAGGATCTTGAGGACAATATTTTGGAAGGTTTGAAGAGCCAAAATATAGATGAGTATTTGGGTGGACCATTCACTGTAGTAATTAAAGAATCTTGTGATGGAATGGGGGATGTCAGTGAAAAACATGGATATGGTCCTTCAGTTCCAGAAAAGGCAGTGAGGTATTCTTTTACAATCATGACTATAAGTGTGGTGAATGAAAATAATGAGAAAGTGAATGTATTTGAAGAGCCAAAGCCAAATTCTGAGTTGTGCTGCAAGCCACTTTGCCTGATGCTGGCAGATGAGTCTGACCATGAAACTTTGACGGCGATACTGGGTCCACTAGTCACCGAAAGAGAAGCAATGAAAAACAGTGATTTAATCCTTGAAATTGGAGATTTGCCAAGATCCTTTCAGTTTATCTTTAGAGGCACAGGATATGATGAGAAGCTGATCCGTGAAGTTGAAGGCCTTGAAGCCTCTGGCTCTATGTACGTGTGTACATTATGTGATGCTACTCGAGCTGAGGCTTCACAAAATTTGATCCTTCATTCCATAACTAGGAGCCATGAGGAGAACTTAGAGCGCTATGAAATTTGGCGTACAAATCCATATCACGAGACAGCCGAAGAGTTACGGGACAGAGTGAAGGGGATTTCAGCAAAACCATTTATTGAAACACAGCCCTCCATCGATGCCTTGCATTGCGACATTGGGAATGCAACAGAATTCTACAAGGTGTTCCAGGATGAGATTGGGGAGATGCACAAAAATCCCAATCCATCTAAGGAGGAAAAGAAAAGACGGCAGACAATGCTCGATAAACACCTAAGAAAAAAGATGAACCTGAAACCCATCATGAGACTGAATGGAAACTTTGCAAGGAAACTAATGACTGAGGAGACTGTGGAAGCAGTGTGTGAACTGATTCCCTCTGAAGAAAGACGAGAGATTCTCAGGGAGCTGATGCATCTTTACATTCTTATGAAACCTGTGTGGCGATCCACATTCCCACTCAGAGAATGCCCAGATCTTCTTTGCCAGTACAGCTTTAATTCCCAGCGATTTGCAGAACTACTTCAGAAAGAGTTCAAGTACAGATATGGTGTTAAGATCACTAACTACCTTCATAAGACTTTGGCTCATGTCCCAGAGATCATTGAAAGAGATGGCTCAATAGGAGCATGGGCAAGTGAAGGGAACAAGCTGCTCCAGGCCGGGGCCCTCAACGTCAAAGAATTCAGCTCATTTGAAGCTGGTGCTCCGGGGCAAGTCAAAGCGGTATTCGTGGTGAGCACTTTGCTAAAAGGGCGCACAGCTGATGTAATCCGCGACATCGTCAGCCTTAGCTCCTTCCAGTACTGTGTGGTAATCACCGCCGTCAGCCACTCTGTCCACCTGCTTGCCAATAACGTGACTGCCGAACTGGAGCAGGAGCTGGTCTTTGAGCAATTCGGGGAGTTGCTGTGCCAGTGGATGGGTAACATGAATTATACGGGGGAGGTCATGCACCTGCCCATATTAATTGCGCCCCTTGTTCCCCACCTGTTCATCACCACAGCCTATTCGTCGTTTTTTTCTTTTATGCCTCAAGATCTGAAATTGATCAACAGCAGCAGACCCGACAAAAAGAAGTTTGGAAGCCTAAACGATGTATATTATCATTCTTTGCCTTTTGAACTTCATATACMAATCAGGTCATTGGTTTCATCCTTGAACTCTATGTTTGAACTGGTGCAGGTCAAAGAGGAATGTTTTGCAGTTGGTCCTACCAGTAGAATW11112110-000100-000110021100-10000000000010001111100001011000010100000000001101101100000011221012011020
	TINGITAN ------------------------------------------------------------------------------------------------------------------------------------------------------------------------------------------------------------------------------------------------------------------------------------------------------------------------------------------------------------------------------------------------------------------------------------------------------------------------------------------------------------------------------------------------------------------------------------------------------------------------------------------------------------------------------------------------------------------------------------------------------------------------------------------------------------------------------------------------------------------------------------------------------------------------------------------------------------------------------------------------------------------------------------------------------------------------------------------------------------------------------------------------------------------------------------------------------------------------------------------------------------------------------------------------------------------------------------------------------------------------------------------------------------------------------------------------------------------------------------------------------------------------------------------------------------------------------------------------------------------------------------------------------------------------------------------------------------------------------------------------------------------------------------------------------------------------------------------------------------------------------------------------------------------------------------------------------------------------------------------------------------------------------------------------------------------------------------------------------------------------------------------------------------------------------------------------------------------------------------------------------------------------------------------------------------------------------------------------------------------------------------------------------------------------------------------------------------------------------------------------------------------------------------------------------------------------------------------------------------------------------------------------------------------------------------------------------------------------------------------------------------------------------------------------------------------------------------------------------------------------------------------------------------------------------------------------------------------------------------------------------------------------------------------------------------------------------------------------------------------------------------------------------------------------------------------------------------------------------------------------------------------------------------------------------------------------------------------------------------------------------------------------------------------------------------------------------------------------------------------------------------------------------------------------------------------------------------------------------------------------------------------------------------------------------------------------------------------------------------------------------------------------------------------------------------------------------------------------------------------------------------------------------------------------------------------------------------------------------------------------------------------------------------------------------------------------------------------------------------------------------------------------------------------------------------------------------------------------------------------------------------------------------------------------------------------------------------------------------------------------------------------------------------------------------------------------------------------------------------------------------------------------------------------------------------------------------------------------------------------------------------------------------------------------------------------------------------------------------------------------------------------------------------------------------------------------------------------------------------------------------------------------------------------------------------------------------------------------------------------------------------------------------------------------------------------------------------------------------------------------------------------------------------------------------------------------------------------------------------------------------------------------------------------------------------------------------------------------------------------------------------------------------------------------------------------------------------------------------------------------------------------------------------------------------------------------------------------------------------------------------------------------------------------------------------------------------------------------------------------------------------------------------------------------------------------------------------------------------------------------------------------------------------------------------------------------------------------------------------------------------------------------------------------------------------------------------------------------------------------------------------------------------------------------------------------------------------------------------------------------------------------------------------------------------------------------------------------------------------------------------------------------------------------------------------------------------------------------------------------------------------------------------------------------------------------------------------------------------------------------------------------------------------------------------------------------------------------------------------------------------------------------------------------------------------------------------------------------------------------------------------------------------------------------------------------------------------------------------------------------------------------------------------------------------------------------------------------------------------------------------------------------------------------------------------------------------------------------------------------------------------------------------------------------------------------------------------------------------------------------------------------------------------------------------------------------------------------------------------------------------------------------------------------------------------------------------------------------------------------------------------------------------------------------------------------------------------------------------------------------------------------------------------------------------------------------------------------------------------------------------------------------------------------------------------------------------------------------------------------------------------------------------------------------------------------------------------------------------------------------------------------------------------------------------------------------------------------------------------------------------------------------------------------------------------------------------------------------------------------------------------------------------------------------------------------------------------------------------------------------------------------------------------------------------------------------------------------------------------------------------------------------------------------------------------------------------------------------------------------------------------------------------------------------------------------------------------------------------------------------------------------------------------------------------------------------------------------------------------------------------------------------------------------------------------------------------------------------------------------------------------------------------------------------------------------------------------------------------------------------------------------------------------------------------------------------------------------------------------------------------------------------------------------------------------------------------------------------------------------------------------------------------------------------------------------------------------------------------------------------------------------------------------------------------------------------------------------------------------------------------------------------------------------------------------------------------------------------------------------------------------------------------------------------------------------------------------------------------------------------------------------------------------------------------------------------------------------------------------------------------------------------------------------------------------------------------------------------------------------------------------------------------------------------------------------------------------------------------------------------------------------------------------------------------------------------------------------------------------------------------------------------------------------------------------------------------------------------------------------------------------------------------------------------------------------------------------------------------------------------------------------------------------------------------------------------------------------------------------------------------------------------------------------------------------------------------------------------------------------------------------------------------------------------------------------------------------------------------------------------------------------------------------------------------------------------------------------------------------------------------------------------------------------------------------------------------------------------------------------------------------------------------------------------------------------------------------------------------------------------------------------------------------------------------------------------------------------------------------------------------------------------------------------------------------------------------------------------------------------------------------------------------------------------------------------------------------------------------------------------------------------------------------------------------------------------------------------------------------------------------------------------------------------------------------------------------------------------------------------------------------------------------------------------------------------------------------------------------------------------------------------------------------------------------------------------------------------------------------------------------------------------------------------------------------------------------------------------------------------------------------------------------------------------------------------------------------------------------------------------------------------------------------------------------------------------------------------------------------------------------------------------------------------------------------------------------------------------------------------------------------------------------------------------------------------------------------------------------------------------------------------------------------------------------------------------------------------------------------------------------------------------------------------------------------------------------------------------------------------------------------------------------------------------------------------------------------------------------------------------------------------------------------------------------------------------------------------------------------------------------------------------------------------------------------------------------------------------------------------------------------------------------------------------------------------------------------------------------------------------------------------------------------------------------------------------------------------------------------------------------------------------------------------------------------------------------------------------------------------------------------------------------------------------------------------------------------------------------------------------------------------------------------------------------------------------------------------------------------------------------------------------------------------------------------------------------------------------------------------------------------------------------------------------------------------------------------------------------------------------------------------------------------------------------------------------------------?1?12110-??0100-????????1??0-?0000000000010?????11000?11?11?0??0??1??????????211011?000001?????1???????
	TETHYBAT ------------------------------------------------------------------------------------------------------------------------------------------------------------------------------------------------------------------------------------------------------------------------------------------------------------------------------------------------------------------------------------------------------------------------------------------------------------------------------------------------------------------------------------------------------------------------------------------------------------------------------------------------------------------------------------------------------------------------------------------------------------------------------------------------------------------------------------------------------------------------------------------------------------------------------------------------------------------------------------------------------------------------------------------------------------------------------------------------------------------------------------------------------------------------------------------------------------------------------------------------------------------------------------------------------------------------------------------------------------------------------------------------------------------------------------------------------------------------------------------------------------------------------------------------------------------------------------------------------------------------------------------------------------------------------------------------------------------------------------------------------------------------------------------------------------------------------------------------------------------------------------------------------------------------------------------------------------------------------------------------------------------------------------------------------------------------------------------------------------------------------------------------------------------------------------------------------------------------------------------------------------------------------------------------------------------------------------------------------------------------------------------------------------------------------------------------------------------------------------------------------------------------------------------------------------------------------------------------------------------------------------------------------------------------------------------------------------------------------------------------------------------------------------------------------------------------------------------------------------------------------------------------------------------------------------------------------------------------------------------------------------------------------------------------------------------------------------------------------------------------------------------------------------------------------------------------------------------------------------------------------------------------------------------------------------------------------------------------------------------------------------------------------------------------------------------------------------------------------------------------------------------------------------------------------------------------------------------------------------------------------------------------------------------------------------------------------------------------------------------------------------------------------------------------------------------------------------------------------------------------------------------------------------------------------------------------------------------------------------------------------------------------------------------------------------------------------------------------------------------------------------------------------------------------------------------------------------------------------------------------------------------------------------------------------------------------------------------------------------------------------------------------------------------------------------------------------------------------------------------------------------------------------------------------------------------------------------------------------------------------------------------------------------------------------------------------------------------------------------------------------------------------------------------------------------------------------------------------------------------------------------------------------------------------------------------------------------------------------------------------------------------------------------------------------------------------------------------------------------------------------------------------------------------------------------------------------------------------------------------------------------------------------------------------------------------------------------------------------------------------------------------------------------------------------------------------------------------------------------------------------------------------------------------------------------------------------------------------------------------------------------------------------------------------------------------------------------------------------------------------------------------------------------------------------------------------------------------------------------------------------------------------------------------------------------------------------------------------------------------------------------------------------------------------------------------------------------------------------------------------------------------------------------------------------------------------------------------------------------------------------------------------------------------------------------------------------------------------------------------------------------------------------------------------------------------------------------------------------------------------------------------------------------------------------------------------------------------------------------------------------------------------------------------------------------------------------------------------------------------------------------------------------------------------------------------------------------------------------------------------------------------------------------------------------------------------------------------------------------------------------------------------------------------------------------------------------------------------------------------------------------------------------------------------------------------------------------------------------------------------------------------------------------------------------------------------------------------------------------------------------------------------------------------------------------------------------------------------------------------------------------------------------------------------------------------------------------------------------------------------------------------------------------------------------------------------------------------------------------------------------------------------------------------------------------------------------------------------------------------------------------------------------------------------------------------------------------------------------------------------------------------------------------------------------------------------------------------------------------------------------------------------------------------------------------------------------------------------------------------------------------------------------------------------------------------------------------------------------------------------------------------------------------------------------------------------------------------------------------------------------------------------------------------------------------------------------------------------------------------------------------------------------------------------------------------------------------------------------------------------------------------------------------------------------------------------------------------------------------------------------------------------------------------------------------------------------------------------------------------------------------------------------------------------------------------------------------------------------------------------------------------------------------------------------------------------------------------------------------------------------------------------------------------------------------------------------------------------------------------------------------------------------------------------------------------------------------------------------------------------------------------------------------------------------------------------------------------------------------------------------------------------------------------------------------------------------------------------------------------------------------------------------------------------------------------------------------------------------------------------------------------------------------------------------------------------------------------------------------------------------------------------------------------------------------------------------------------------------------------------------------------------------------------------------------------------------------------------------------------------------------------------------------------------------------------------------------------------------------------------------------------------------------------------------------------------------------------------------------------------------------------------------------------------------------------------------------------------------------------------------------------------------------------------------------------------------------------------------------------------------------------------------------------------------------------------------------------------------------------------------------------------------------------------------------------------------------------------------------------------------------------------------------------------------------------------------------------------------------------------------------------------------------------------------------------------------------------------------------------------------------------------------------------------------------------------------------------------------------------------------------------------------------------------------------------------------------------------------------------------------------------------------------------------------------------------------------------------------------------------------------------------------------------------------------------------------------------------------------------------------------------------------------------------------------------------------------------------------------------------------------------------------------------------------------------------------------------------------------------------------------------------------------------------------------------------------------------------------------------------------------------------------------------------------------------------------------------------------------------------------------------------------------------------------------------------------------------------------------------------------------------------------------------------------------------------------------------------------------------------------------------------------------------------------------------------------------------------------------------------------------------------------------------------------------------------------------------------------------------------------------------------------------------------------------------------------------------------------------------------------------------------------------------------------------------------------------------------------------------------------------------------------------------------------------------------------------------------------------------------------------------------------------------------------------------------------------------------------------------------------------------------------------------------------------------------------------------------------------------------------------------------------------------------------------------------------------------------------------------------------------------------------------------------------------------------------------------------------------------------------------------------------------------------------------------------------------------------------------------------------------------------------------------------------------------------------------------------------------------------------------------------------------------------------------------------------------------------------------------------------------------------------------------------------------------------------------------------------------------------------------------------------------------------------------------------------------------------------------------------------------------------------------------------------------------------------------------------------------------------------------------------------------------------------------------------------------------------------------------------------------------------------------------------------------------------------------?1?12??0-??010??????????11?0-??00??0???0??0?????11?00???1?000010101???0????????0?1??00000?122??0??????0
	KIMMEROB ------------------------------------------------------------------------------------------------------------------------------------------------------------------------------------------------------------------------------------------------------------------------------------------------------------------------------------------------------------------------------------------------------------------------------------------------------------------------------------------------------------------------------------------------------------------------------------------------------------------------------------------------------------------------------------------------------------------------------------------------------------------------------------------------------------------------------------------------------------------------------------------------------------------------------------------------------------------------------------------------------------------------------------------------------------------------------------------------------------------------------------------------------------------------------------------------------------------------------------------------------------------------------------------------------------------------------------------------------------------------------------------------------------------------------------------------------------------------------------------------------------------------------------------------------------------------------------------------------------------------------------------------------------------------------------------------------------------------------------------------------------------------------------------------------------------------------------------------------------------------------------------------------------------------------------------------------------------------------------------------------------------------------------------------------------------------------------------------------------------------------------------------------------------------------------------------------------------------------------------------------------------------------------------------------------------------------------------------------------------------------------------------------------------------------------------------------------------------------------------------------------------------------------------------------------------------------------------------------------------------------------------------------------------------------------------------------------------------------------------------------------------------------------------------------------------------------------------------------------------------------------------------------------------------------------------------------------------------------------------------------------------------------------------------------------------------------------------------------------------------------------------------------------------------------------------------------------------------------------------------------------------------------------------------------------------------------------------------------------------------------------------------------------------------------------------------------------------------------------------------------------------------------------------------------------------------------------------------------------------------------------------------------------------------------------------------------------------------------------------------------------------------------------------------------------------------------------------------------------------------------------------------------------------------------------------------------------------------------------------------------------------------------------------------------------------------------------------------------------------------------------------------------------------------------------------------------------------------------------------------------------------------------------------------------------------------------------------------------------------------------------------------------------------------------------------------------------------------------------------------------------------------------------------------------------------------------------------------------------------------------------------------------------------------------------------------------------------------------------------------------------------------------------------------------------------------------------------------------------------------------------------------------------------------------------------------------------------------------------------------------------------------------------------------------------------------------------------------------------------------------------------------------------------------------------------------------------------------------------------------------------------------------------------------------------------------------------------------------------------------------------------------------------------------------------------------------------------------------------------------------------------------------------------------------------------------------------------------------------------------------------------------------------------------------------------------------------------------------------------------------------------------------------------------------------------------------------------------------------------------------------------------------------------------------------------------------------------------------------------------------------------------------------------------------------------------------------------------------------------------------------------------------------------------------------------------------------------------------------------------------------------------------------------------------------------------------------------------------------------------------------------------------------------------------------------------------------------------------------------------------------------------------------------------------------------------------------------------------------------------------------------------------------------------------------------------------------------------------------------------------------------------------------------------------------------------------------------------------------------------------------------------------------------------------------------------------------------------------------------------------------------------------------------------------------------------------------------------------------------------------------------------------------------------------------------------------------------------------------------------------------------------------------------------------------------------------------------------------------------------------------------------------------------------------------------------------------------------------------------------------------------------------------------------------------------------------------------------------------------------------------------------------------------------------------------------------------------------------------------------------------------------------------------------------------------------------------------------------------------------------------------------------------------------------------------------------------------------------------------------------------------------------------------------------------------------------------------------------------------------------------------------------------------------------------------------------------------------------------------------------------------------------------------------------------------------------------------------------------------------------------------------------------------------------------------------------------------------------------------------------------------------------------------------------------------------------------------------------------------------------------------------------------------------------------------------------------------------------------------------------------------------------------------------------------------------------------------------------------------------------------------------------------------------------------------------------------------------------------------------------------------------------------------------------------------------------------------------------------------------------------------------------------------------------------------------------------------------------------------------------------------------------------------------------------------------------------------------------------------------------------------------------------------------------------------------------------------------------------------------------------------------------------------------------------------------------------------------------------------------------------------------------------------------------------------------------------------------------------------------------------------------------------------------------------------------------------------------------------------------------------------------------------------------------------------------------------------------------------------------------------------------------------------------------------------------------------------------------------------------------------------------------------------------------------------------------------------------------------------------------------------------------------------------------------------------------------------------------------------------------------------------------------------------------------------------------------------------------------------------------------------------------------------------------------------------------------------------------------------------------------------------------------------------------------------------------------------------------------------------------------------------------------------------------------------------------------------------------------------------------------------------------------------------------------------------------------------------------------------------------------------------------------------------------------------------------------------------------------------------------------------------------------------------------------------------------------------------------------------------------------------------------------------------------------------------------------------------------------------------------------------------------------------------------------------------------------------------------------------------------------------------------------------------------------------------------------------------------------------------------------------------------------------------------------------------------------------------------------------------------------------------------------------------------------------------------------------------------------------------------------------------------------------------------------------------------------------------------------------------------------------------------------------------------------------------------------------------------------------------------------------------------------------------------------------------------------------------------------------------------------------------------------------------------------------------------------------------------------------------------------------------------------------------------------------------------------------------------------------------------------------------------------------------------------------------------------------------------------------------------------------------------------------------------------------------------------------------------------------------------------------------------------------------------------------------------------------------------------------------------------------------------------------------------------------------------------------------------------------------------------------------------------------------------------------------------------------------------------------------------------------------------------------------------------------------------------------------------------------------------------------------------------------------------------------------------------------------------------------------------------------------------------------------------------------------------------------------------------------------------------------------------------------------------------------------------------------------------------------------------------------------------------------------------------------------------------------------------------------------------------------------------------------------------------------------------------------------------------------------------------------------------------------------------------------------------------------------------------------------------------------------------------------------------------------------------------------------------------------------------------------------------------------------------------------------------------------------------------------------------------------------------------------------------------------------------------------------------------------------------------------------------------------------------------------------------------------------------------------------------------------------------------------------------------------------------------?1010100-??010??????????1??1?00010?000?0010????0???000?000000010001?000?????00000?00001000100??1??????0
	ASTERODE ------------------------------------------------------------------------------------------------------------------------------------------------------------------------------------------------------------------------------------------------------------------------------------------------------------------------------------------------------------------------------------------------------------------------------------------------------------------------------------------------------------------------------------------------------------------------------------------------------------------------------------------------------------------------------------------------------------------------------------------------------------------------------------------------------------------------------------------------------------------------------------------------------------------------------------------------------------------------------------------------------------------------------------------------------------------------------------------------------------------------------------------------------------------------------------------------------------------------------------------------------------------------------------------------------------------------------------------------------------------------------------------------------------------------------------------------------------------------------------------------------------------------------------------------------------------------------------------------------------------------------------------------------------------------------------------------------------------------------------------------------------------------------------------------------------------------------------------------------------------------------------------------------------------------------------------------------------------------------------------------------------------------------------------------------------------------------------------------------------------------------------------------------------------------------------------------------------------------------------------------------------------------------------------------------------------------------------------------------------------------------------------------------------------------------------------------------------------------------------------------------------------------------------------------------------------------------------------------------------------------------------------------------------------------------------------------------------------------------------------------------------------------------------------------------------------------------------------------------------------------------------------------------------------------------------------------------------------------------------------------------------------------------------------------------------------------------------------------------------------------------------------------------------------------------------------------------------------------------------------------------------------------------------------------------------------------------------------------------------------------------------------------------------------------------------------------------------------------------------------------------------------------------------------------------------------------------------------------------------------------------------------------------------------------------------------------------------------------------------------------------------------------------------------------------------------------------------------------------------------------------------------------------------------------------------------------------------------------------------------------------------------------------------------------------------------------------------------------------------------------------------------------------------------------------------------------------------------------------------------------------------------------------------------------------------------------------------------------------------------------------------------------------------------------------------------------------------------------------------------------------------------------------------------------------------------------------------------------------------------------------------------------------------------------------------------------------------------------------------------------------------------------------------------------------------------------------------------------------------------------------------------------------------------------------------------------------------------------------------------------------------------------------------------------------------------------------------------------------------------------------------------------------------------------------------------------------------------------------------------------------------------------------------------------------------------------------------------------------------------------------------------------------------------------------------------------------------------------------------------------------------------------------------------------------------------------------------------------------------------------------------------------------------------------------------------------------------------------------------------------------------------------------------------------------------------------------------------------------------------------------------------------------------------------------------------------------------------------------------------------------------------------------------------------------------------------------------------------------------------------------------------------------------------------------------------------------------------------------------------------------------------------------------------------------------------------------------------------------------------------------------------------------------------------------------------------------------------------------------------------------------------------------------------------------------------------------------------------------------------------------------------------------------------------------------------------------------------------------------------------------------------------------------------------------------------------------------------------------------------------------------------------------------------------------------------------------------------------------------------------------------------------------------------------------------------------------------------------------------------------------------------------------------------------------------------------------------------------------------------------------------------------------------------------------------------------------------------------------------------------------------------------------------------------------------------------------------------------------------------------------------------------------------------------------------------------------------------------------------------------------------------------------------------------------------------------------------------------------------------------------------------------------------------------------------------------------------------------------------------------------------------------------------------------------------------------------------------------------------------------------------------------------------------------------------------------------------------------------------------------------------------------------------------------------------------------------------------------------------------------------------------------------------------------------------------------------------------------------------------------------------------------------------------------------------------------------------------------------------------------------------------------------------------------------------------------------------------------------------------------------------------------------------------------------------------------------------------------------------------------------------------------------------------------------------------------------------------------------------------------------------------------------------------------------------------------------------------------------------------------------------------------------------------------------------------------------------------------------------------------------------------------------------------------------------------------------------------------------------------------------------------------------------------------------------------------------------------------------------------------------------------------------------------------------------------------------------------------------------------------------------------------------------------------------------------------------------------------------------------------------------------------------------------------------------------------------------------------------------------------------------------------------------------------------------------------------------------------------------------------------------------------------------------------------------------------------------------------------------------------------------------------------------------------------------------------------------------------------------------------------------------------------------------------------------------------------------------------------------------------------------------------------------------------------------------------------------------------------------------------------------------------------------------------------------------------------------------------------------------------------------------------------------------------------------------------------------------------------------------------------------------------------------------------------------------------------------------------------------------------------------------------------------------------------------------------------------------------------------------------------------------------------------------------------------------------------------------------------------------------------------------------------------------------------------------------------------------------------------------------------------------------------------------------------------------------------------------------------------------------------------------------------------------------------------------------------------------------------------------------------------------------------------------------------------------------------------------------------------------------------------------------------------------------------------------------------------------------------------------------------------------------------------------------------------------------------------------------------------------------------------------------------------------------------------------------------------------------------------------------------------------------------------------------------------------------------------------------------------------------------------------------------------------------------------------------------------------------------------------------------------------------------------------------------------------------------------------------------------------------------------------------------------------------------------------------------------------------------------------------------------------------------------------------------------------------------------------------------------------------------------------------------------------------------------------------------------------------------------------------------------------------------------------------------------------------------------------------------------------------------------------------------------------------------------------------------------------------------------------------------------------------------------------------------------------------------------------------------------------------------------------------------------------------------------------------------------------------------------------------------------------------------------------------------------------------------------------------------------------------------------------------------------------------------------------------------------------------------------------------------------------------------------------------------------------------------------------------------------------------------------------------------------------------------------------------------------------------------------------------------------------------------------------------------------------------------------------------------------------------------------------------------------------------------------------------------------------------------------------------------------------------------------------------------------------------------------------------------------------------------------------------------------------------------------------------------------------------------------------------------------------------------------------------------------------------------------------------------------------------------------------------------------------------------------------------------------------------------------------------------------------------------------------------------------------------------------------------------------------------------------------------------------------------------------------------------------?1?10100-?00100-????????101100?0?0?000000?0??110???000?01000001000??????????00000?00001000100??1??????0
	SPATHOBA ------------------------------------------------------------------------------------------------------------------------------------------------------------------------------------------------------------------------------------------------------------------------------------------------------------------------------------------------------------------------------------------------------------------------------------------------------------------------------------------------------------------------------------------------------------------------------------------------------------------------------------------------------------------------------------------------------------------------------------------------------------------------------------------------------------------------------------------------------------------------------------------------------------------------------------------------------------------------------------------------------------------------------------------------------------------------------------------------------------------------------------------------------------------------------------------------------------------------------------------------------------------------------------------------------------------------------------------------------------------------------------------------------------------------------------------------------------------------------------------------------------------------------------------------------------------------------------------------------------------------------------------------------------------------------------------------------------------------------------------------------------------------------------------------------------------------------------------------------------------------------------------------------------------------------------------------------------------------------------------------------------------------------------------------------------------------------------------------------------------------------------------------------------------------------------------------------------------------------------------------------------------------------------------------------------------------------------------------------------------------------------------------------------------------------------------------------------------------------------------------------------------------------------------------------------------------------------------------------------------------------------------------------------------------------------------------------------------------------------------------------------------------------------------------------------------------------------------------------------------------------------------------------------------------------------------------------------------------------------------------------------------------------------------------------------------------------------------------------------------------------------------------------------------------------------------------------------------------------------------------------------------------------------------------------------------------------------------------------------------------------------------------------------------------------------------------------------------------------------------------------------------------------------------------------------------------------------------------------------------------------------------------------------------------------------------------------------------------------------------------------------------------------------------------------------------------------------------------------------------------------------------------------------------------------------------------------------------------------------------------------------------------------------------------------------------------------------------------------------------------------------------------------------------------------------------------------------------------------------------------------------------------------------------------------------------------------------------------------------------------------------------------------------------------------------------------------------------------------------------------------------------------------------------------------------------------------------------------------------------------------------------------------------------------------------------------------------------------------------------------------------------------------------------------------------------------------------------------------------------------------------------------------------------------------------------------------------------------------------------------------------------------------------------------------------------------------------------------------------------------------------------------------------------------------------------------------------------------------------------------------------------------------------------------------------------------------------------------------------------------------------------------------------------------------------------------------------------------------------------------------------------------------------------------------------------------------------------------------------------------------------------------------------------------------------------------------------------------------------------------------------------------------------------------------------------------------------------------------------------------------------------------------------------------------------------------------------------------------------------------------------------------------------------------------------------------------------------------------------------------------------------------------------------------------------------------------------------------------------------------------------------------------------------------------------------------------------------------------------------------------------------------------------------------------------------------------------------------------------------------------------------------------------------------------------------------------------------------------------------------------------------------------------------------------------------------------------------------------------------------------------------------------------------------------------------------------------------------------------------------------------------------------------------------------------------------------------------------------------------------------------------------------------------------------------------------------------------------------------------------------------------------------------------------------------------------------------------------------------------------------------------------------------------------------------------------------------------------------------------------------------------------------------------------------------------------------------------------------------------------------------------------------------------------------------------------------------------------------------------------------------------------------------------------------------------------------------------------------------------------------------------------------------------------------------------------------------------------------------------------------------------------------------------------------------------------------------------------------------------------------------------------------------------------------------------------------------------------------------------------------------------------------------------------------------------------------------------------------------------------------------------------------------------------------------------------------------------------------------------------------------------------------------------------------------------------------------------------------------------------------------------------------------------------------------------------------------------------------------------------------------------------------------------------------------------------------------------------------------------------------------------------------------------------------------------------------------------------------------------------------------------------------------------------------------------------------------------------------------------------------------------------------------------------------------------------------------------------------------------------------------------------------------------------------------------------------------------------------------------------------------------------------------------------------------------------------------------------------------------------------------------------------------------------------------------------------------------------------------------------------------------------------------------------------------------------------------------------------------------------------------------------------------------------------------------------------------------------------------------------------------------------------------------------------------------------------------------------------------------------------------------------------------------------------------------------------------------------------------------------------------------------------------------------------------------------------------------------------------------------------------------------------------------------------------------------------------------------------------------------------------------------------------------------------------------------------------------------------------------------------------------------------------------------------------------------------------------------------------------------------------------------------------------------------------------------------------------------------------------------------------------------------------------------------------------------------------------------------------------------------------------------------------------------------------------------------------------------------------------------------------------------------------------------------------------------------------------------------------------------------------------------------------------------------------------------------------------------------------------------------------------------------------------------------------------------------------------------------------------------------------------------------------------------------------------------------------------------------------------------------------------------------------------------------------------------------------------------------------------------------------------------------------------------------------------------------------------------------------------------------------------------------------------------------------------------------------------------------------------------------------------------------------------------------------------------------------------------------------------------------------------------------------------------------------------------------------------------------------------------------------------------------------------------------------------------------------------------------------------------------------------------------------------------------------------------------------------------------------------------------------------------------------------------------------------------------------------------------------------------------------------------------------------------------------------------------------------------------------------------------------------------------------------------------------------------------------------------------------------------------------------------------------------------------------------------------------------------------------------------------------------------------------------------------------------------------------------------------------------------------------------------------------------------------------------------------------------------------------------------------------------------------------------------------------------------------------------------------------------------------------------------------------------------------------------------------------------------------------------------------------------------------------------------------------------------------------------------------------------------------------------------------------------------------------------------------------------------------------------------------------------------------------------------------------------------------------------------------------------------------------------------------------------------------------------------------------------------------------------------------------------------------------------------------------------------------------------------------------------------------------------------------------------------------------------------------------------------------------------------------------------------------------------------------------------------------------------------------------------------------------------------------------------------------------------------------------------------------------------------------------------------------------------------------------------------------------------------------------------------------------------------------------------------------------------------------------------------------------------------------------------------------------------------------------------------------------?1110100-?10100-??????02101100?010?000000?0??110???0?0?000000010001?0?0?????00000?00001000100??0??????0
	BELEMNOB ------------------------------------------------------------------------------------------------------------------------------------------------------------------------------------------------------------------------------------------------------------------------------------------------------------------------------------------------------------------------------------------------------------------------------------------------------------------------------------------------------------------------------------------------------------------------------------------------------------------------------------------------------------------------------------------------------------------------------------------------------------------------------------------------------------------------------------------------------------------------------------------------------------------------------------------------------------------------------------------------------------------------------------------------------------------------------------------------------------------------------------------------------------------------------------------------------------------------------------------------------------------------------------------------------------------------------------------------------------------------------------------------------------------------------------------------------------------------------------------------------------------------------------------------------------------------------------------------------------------------------------------------------------------------------------------------------------------------------------------------------------------------------------------------------------------------------------------------------------------------------------------------------------------------------------------------------------------------------------------------------------------------------------------------------------------------------------------------------------------------------------------------------------------------------------------------------------------------------------------------------------------------------------------------------------------------------------------------------------------------------------------------------------------------------------------------------------------------------------------------------------------------------------------------------------------------------------------------------------------------------------------------------------------------------------------------------------------------------------------------------------------------------------------------------------------------------------------------------------------------------------------------------------------------------------------------------------------------------------------------------------------------------------------------------------------------------------------------------------------------------------------------------------------------------------------------------------------------------------------------------------------------------------------------------------------------------------------------------------------------------------------------------------------------------------------------------------------------------------------------------------------------------------------------------------------------------------------------------------------------------------------------------------------------------------------------------------------------------------------------------------------------------------------------------------------------------------------------------------------------------------------------------------------------------------------------------------------------------------------------------------------------------------------------------------------------------------------------------------------------------------------------------------------------------------------------------------------------------------------------------------------------------------------------------------------------------------------------------------------------------------------------------------------------------------------------------------------------------------------------------------------------------------------------------------------------------------------------------------------------------------------------------------------------------------------------------------------------------------------------------------------------------------------------------------------------------------------------------------------------------------------------------------------------------------------------------------------------------------------------------------------------------------------------------------------------------------------------------------------------------------------------------------------------------------------------------------------------------------------------------------------------------------------------------------------------------------------------------------------------------------------------------------------------------------------------------------------------------------------------------------------------------------------------------------------------------------------------------------------------------------------------------------------------------------------------------------------------------------------------------------------------------------------------------------------------------------------------------------------------------------------------------------------------------------------------------------------------------------------------------------------------------------------------------------------------------------------------------------------------------------------------------------------------------------------------------------------------------------------------------------------------------------------------------------------------------------------------------------------------------------------------------------------------------------------------------------------------------------------------------------------------------------------------------------------------------------------------------------------------------------------------------------------------------------------------------------------------------------------------------------------------------------------------------------------------------------------------------------------------------------------------------------------------------------------------------------------------------------------------------------------------------------------------------------------------------------------------------------------------------------------------------------------------------------------------------------------------------------------------------------------------------------------------------------------------------------------------------------------------------------------------------------------------------------------------------------------------------------------------------------------------------------------------------------------------------------------------------------------------------------------------------------------------------------------------------------------------------------------------------------------------------------------------------------------------------------------------------------------------------------------------------------------------------------------------------------------------------------------------------------------------------------------------------------------------------------------------------------------------------------------------------------------------------------------------------------------------------------------------------------------------------------------------------------------------------------------------------------------------------------------------------------------------------------------------------------------------------------------------------------------------------------------------------------------------------------------------------------------------------------------------------------------------------------------------------------------------------------------------------------------------------------------------------------------------------------------------------------------------------------------------------------------------------------------------------------------------------------------------------------------------------------------------------------------------------------------------------------------------------------------------------------------------------------------------------------------------------------------------------------------------------------------------------------------------------------------------------------------------------------------------------------------------------------------------------------------------------------------------------------------------------------------------------------------------------------------------------------------------------------------------------------------------------------------------------------------------------------------------------------------------------------------------------------------------------------------------------------------------------------------------------------------------------------------------------------------------------------------------------------------------------------------------------------------------------------------------------------------------------------------------------------------------------------------------------------------------------------------------------------------------------------------------------------------------------------------------------------------------------------------------------------------------------------------------------------------------------------------------------------------------------------------------------------------------------------------------------------------------------------------------------------------------------------------------------------------------------------------------------------------------------------------------------------------------------------------------------------------------------------------------------------------------------------------------------------------------------------------------------------------------------------------------------------------------------------------------------------------------------------------------------------------------------------------------------------------------------------------------------------------------------------------------------------------------------------------------------------------------------------------------------------------------------------------------------------------------------------------------------------------------------------------------------------------------------------------------------------------------------------------------------------------------------------------------------------------------------------------------------------------------------------------------------------------------------------------------------------------------------------------------------------------------------------------------------------------------------------------------------------------------------------------------------------------------------------------------------------------------------------------------------------------------------------------------------------------------------------------------------------------------------------------------------------------------------------------------------------------------------------------------------------------------------------------------------------------------------------------------------------------------------------------------------------------------------------------------------------------------------------------------------------------------------------------------------------------------------------------------------------------------------------------------------------------------------------------------------------------------------------------------------------------------------------------------------------------------------------------------------------------------------------------------------------------------------------------------------------------------------------------------------------------------------------------------------------------------------------------------------------------------------------------------------------------------------------------------------------------------------------------------------------------------------------------------------------------------------------------------------------------------------------------------------------------------------------------------------------------------------------------------------------------------------------------------------------------------------------------------------------------------------------------------------------------------------------------------------------------------------------------------------------------------------------------------------------------------------------------------------------------------------------------------------------------------------------------------------------------------------------------------------------------------------------------------------------------------------------------------------------------------------------------------------------------------------------------------------------------------------------------------------------------------------------------------------------------------------------------------------------------------------------------------------------------------------------?1110100-?10100-??????021011?0?0?00000000?0??111???0?0?0000000100010??0?????00000?00001000100??1??????0
	PRISTISX ATGCTAAACTCTATTCTCCTCTACATTATTAATCCTTTAGCCTACATCATTCCAATCTTATTAGCAACAGCCTTTTTAACCCTCATCGAACGAAAAATTCTAGGTTATATACAACTTCGTAAGGGTCCAAACGTAGTA---GGTCCCTATGGACTTCTCCAGCCAATTGCCGACGGACTTAAACTATTCATAAAAGAACCCGTACGACCCTCATTCTCCTCCCAACTCCTATTTCTAGCCACCCCAACTATTGCACTAACCCTAGCATTACTAATGTGAATACCACTTCCCCTGCCACACTCAATCCTAAACCTAAACTTAGGTTTATTATTCATTTTAGCCATTTCAAGCCTAACCGTCTATACAATCTTAGGCTCAGGCTGAGCATCAAACTCCAAATATGCCCTCATAGGGGCATTACGTGCTGTAGCACAGACTATCTCATACGAAGTTACCTTGGGTTTAATTCTCCTATCTATGATTATCCTCACAGGCGGTTTTACCCTACATACATTCAACCTTTCCCAAGAAACAATTTGACTTATTATTCCAGGATGACCACTGGCCATAATGTGATATATCTCAACACTAGCAGAGACAAATCGGGCCCCATTCGACCTTACCGAAGGAGAATCAGAACTTGTTTCAGGATTTAACATCGAATATGCAGGAGGATCCTTTGCCTTATTCTTCCTAGCCGAGTACTCCAACATCCTAATAATAAACACACTCTCAGTCATCCTTTTCTTAGGAACTTCTTACAACCCATTATTACCTCAACTATCAACACTTAACCTTATACTCAAAGCAACATTATTAACCCTACTATTCTTATGAATCCGTGCATCCTACCCACGATTTCGCTACGACCAACTCATGCACTTAGTATGAAAAAACTTCCTACCACTTACACTAGCCCTAGTCCTATGACACACTACATTACCCATCACCATAGCAAGCCTCCCTCCTATA---ATTTAAATGAACCCCTTAGTACTAACAATCCTACTCTCTAGTCTAGGACTAGGCACTACAATTACATTCATTGGATCACATTGACTTTTTATTTGAATGGGACTTGAAATTAACACCATAGCTATTATCCCACTAATAATTCAACAACAACACCCACGAGCAGTAGAAGCTACCACAAAATATTTCCTAACACAAGCCACAGCTTCAGCTCTCCTCCTATTTGCTGGAACAACAAATGCCTGAGTTACAGGCCAGTGAAACATCACTGAAATAATAAACCCAGTCTCTGCCACACTTATTACAACCGCACTAGCACTAAAAATCGGACTAGCTCCTATACACTTCTGACTACCAGAAGTCCTACAAGGTTTAAATCTAATCACCGGACTTATTTTATCCACATGACAAAAACTCGCACCATTTGCAATTCTACTTCAACTCAATCACCTCTTAAACCCCCACCTACTTACCCTTATTGGTATCCTATCTATTATTGTAGGCGGCTGAGGGGGCCTTAACCAGACACAACTACGAAAAATCTTGGCATACTCATCAATCGCCCATTTAGGTTGAATGATTGTTATCTTACATTATGCTCCAAACCTAACCATTCTCAATCTCATATTATACATCACTATAACCACCTCAATATTCCTATTATTCAACATATTCAACTCCACTAAAATCATCTCCATTGCTTTACTAACAACAAAATCCCCGCTACTCACCACCATCACATTAACAACATTACTATCCTTAGGTGGCCTTCCACCACTAACAGGCTTCATACCAAAATGATTAATTCTCCAAGAACTAACCAAACAAAACCTAACAATCCCAGCCACTATTATAGCCCTAACAACATTACTCAGCCTCTTCTTCTATCTACGCCTATGTTATACCACAACCCTCACCCTCTCACCAAACCCCATCACTTACATATCCACATGACGAACAAAACCAACCCAATCAAACCTTATCTTAGTCCTTACCGCATCAATCTCTCTCCTCCTCCTCCCCCTAACACCATGCATACTCACACTAACATCA---TAGTGACA---ATTAATCGTTGATTCTTCTCTACAAATCATAAAGATATCGGCACCCTGTATTTAATTTTCGGTGCTTGAGCAGGAATGGTTGGTACTGGCTTAAGCTTGCTTATTCGAACAGAACTTAGTCAACCCGGAACACTTCTTGGAGACGATCAAATTTATAATGTAGTTGTAACCGCCCATGCCTTTGTAATAATCTTTTTTATGGTAATACCGATCATGATCGGGGGCTTCGGTAATTGATTGGTTCCTCTGATGATTGGTGCTCCAGATATAGCATTCCCACGTATAAATAACATAAGCTTTTGATTGTTGCCTCCATCATTCCTCCTTTTATTAGCCTCTGCTGGTGTTGAAGCTGGTGCTGGGACAGGTTGAACTGTTTATCCCCCACTCGCTGGTAACCTTGCCCACGCTGGAGCATCTGTAGATTTAGCTATCTTTTCACTACATTTAGCTGGTATCTCCTCTATCTTAGCATCCATTAACTTCATTACAACAATTATCAATATAAAACCCCCAGCAATTTCTCAATACCAAACACCCTTGTTCGTATGATCCATTCTTGTAACAACCATCCTTCTTTTACTCTCACTACCAGTGTTAGCAGCAGGAATTACTATACTCCTCACAGACCGTAACCTAAACACAACCTTCTTCGATCCAGCTGGAGGAGGAGACCCAATCCTCTATCAACACTTATTCTGATTCTTTGGCCACCCAGAAGTATATATCTTAATTTTACCAGGTTTTGGAATAATCTCTCATGTAGTTGCCTACTACTCAGGTAAAAAGGAACCCTTTGGTTATATGGGCATAGTTTGAGCAATAATAGCAATTGGATTACTTGGTTTCATTGTATGAGCCCATCATATATTCACAGTTGGAATGGACGTAGATACTCGAGCTTATTTCACTTCAGCAACAATAATCATTGCCATCCCAACAGGGGTTAAAGTTTTCAGCTGATTAGCAACCCTTCATGGCGGTTCTATCAAATGAGAAACACCTATATTCTGAGCATTGGGTTTTATCTTTCTATTTACAATCGGGGGGTTAACAGGTATCGTCCTAGCAAACTCATCTCTTGATATTGTTCTCCACGACACTTATTATGTTGTAGCACACTTTCACTATGTTCTTTCAATAGGAGCAGTATTTGCCATCATAGCTGGCTTCGTCCACTGATTCCCACTAATAACAGGATTCACATTACACTCTGCCTGAACAAAAACCCAATTCCTAGTAATATTTATTGGAGTTAACATGACCTTCTTCCCTCAACACTTTCTTGGCTTAGCTGGTATACCACGACGCTATTCAGATTACCCAGACGCCTATACCCTATGAAATGTGGTTTCCTCTATTGGATCTCTCGTCTCCTTAGTAGCTGTTATTATATTCCTATTTATTATCTGAGAAGCATTCACCTCAAAACGCGAAATTCTACATATTGAACTACCCCACACAAACGTAGAGTGATTACATGGCTGCCCTCCACCTTATCACACATACGAAGAACCAGCATTCGTTCAAGTCCAAATGGCACATCCCTCACAATTAGGTTTTCAAGATGCAGCTTCACCAGTTATAGAAGAACTTCTTCATTTTCATGACCACACACTAATAATTGTATTCCTTATCAGCTCCCTAGTCCTCTACATTATTGTAGCAATAGTCTCAACTAAACTTACTAATAAATACATCCTTGACTCACAAGAAATTGAAATCGTCTGAACTATCGTTCCAGCAATCATTTTAATTATAATCGCACTGCCCTCCTTACGAATTCTATATCTAATAGATGAAATCAACGACCCTCACATCACCATCAAAGCTTTAGGCCACCAATGATACTGAAGCTATGAATACACAGACTACCAAAACCTGGAATTTGACTCCTATATAATCCAAACTGAAGACTTAAACCCAGGATTATTCCGACTTTTAGAAACAGATCACCGAATAGTAGTTCCCATACAATCCCCCATCCGGGTATTAGTCACTGCAGAAGATGTTCTACATTCCTGAGCAGTACCAGCATTAGGTGTGAAAATAGATGCAGTCCCAGGACGTCTAAACCAAACCGCCTTTATTATCTCACGACCTGGGATTTATTATGGCCAATGTTCCGAAATCTGTGGGGCTAATCACAGTTTTATACCTATTGTAGTTGAAGCAGTCCCACTAGAACACTTCGAAAGCTGATCTTCATTAATATTAGAAGAAGCCTATGCCTCAACTAAACCCCAACCCCTGATTCCTCATTTTTCTTTTTTCATGGCTATTCTTCCTAACTGTTCTACCACAAAAAGTGATTTCTTACATATTTAACACCAACCCTACACCGAAAAGCACTAAAAAATCAAAACCAGAACCTTGAAACTGACCATGAACTTAAGCTTCTTCGACCAATTCTTAAGCCCATCACTACTAGGAATTCCTTTAATCACCTTAGCAATTATAATTCCATGAACAATATTCCCAACCCCTTCTAACCGATGACTTAACAACCGATTAGTGACCCTACAATCCTGATTTATTAATCGTTTTACTTACCAACTTATACAACCACTAAACCTTGGGGGCCATAAATGAGCTACAATCCTCACAACACTAATACTACTCCTTATTACCATAAATCTCTTAGGCCTTCTCCCTTATACATTTACCCCAACTACACAACTCTCACTTAATATAGCATTTGCCCTACCACTATGAACCACAACTGTACTAATTGGACTACTCAACCAACCTACCATTGCCCTAGGACACCTTCTGCCAGAAGGTACACCCACCCCACTAGTCCCCATCCTAATTATTATTGAAACAATTAGCCTATTTATTCGCCCACTAGCACTCGGAGTACGACTCACAGCCAACTTAACAGCAGGCCACTTACTCATGCAACTAATTGCAACCGCAGCCTTTGTATTAACTACAACCATGCCCACAGTAGCTTTTCTAACCTCATTAATTTTATTTCTATTAACCATCCTAGAGGTAGCCGTAGCAATAATTCAAGCCTATGTATTTGTCCTCCTTTTAAGTCTCTACTTACAAGAGAATGTTCAATGGCCCACCAAGCACATGCATACCACATAGTTGACCCCAGCCCTTGACCATTAACAGGGGCCGTAGCTGCTCTCCTTATAACCTCAGGCCTCGCTATCTGATTCCACTTCCATTCTCTATCCCTACTATACCTAGGATTAATACTACTCTTCCTTACTATAATCCAATGATGACGAGATGTAATCCGAGAAGGAACATTCCAAGGCCACCATACACTGCCTGTACAAAAGGGACTACGCTATGGAATAATTCTATTCATCACATCAGAAGTCTTCTTTTTCCTCGGCTTCTTCTGAGCCTTTTATCACTCTAGCTTAGCCCCAACCCCTGAATTAGGAGGTTGCTGACCACCAACCGGCATTCATCCCCTCGATCCATTCGAAGTTCCACTCCTCAACACAGCCGTTCTCCTGGCCTCTGGAGTTACCGTCACCTGAGCTCACCATAGCATTATAGAAGGTAACCGAAAGGAAGCTATTCAAGCCCTAACACTCACAATCACCCTAGGCTTCTATTTTACCGCACTCCAAGCTATAGAATACCACGAAGCCTCATTCACTATTGCCGATGGAATCTATGGAACAACATTCTTTGTTGCCACAGGCTTTCATGGTCTCCACGTAATTATTGGCTCCACCTTCCTAATAATCTGCCTCTTACGACAAATCCAATACCACTTCACATCGGAACACCACTTTGGCTTCGAAGCTGCTGCATGATACTGACATTTCGTTGATGTAGTTTGATTATTCCTTTACGTCTCAATCTACTGATGAGGTTCATAAATGAACCTCATCACATTTACTATCGCTATAACGGCCCTTATTTCCCTAATCCTAACTTTAATCGCCTTTTGACTACCAGTGCTTAACCCAAATAGTGAAAAACTATCGCCCTATGAATGTGGCTTTGATCCATTAGGCTCTGCTCGTTTACCATTCTCCCTTCGCTTCTTCCTAGTGGCTATTTTATTTCTCCTCTTTGACCTAGAAATTGCCCTCCTCCTACCTCTTCCCTGAGGAACTCAACTTGATTCCCCCCTCTTCACCATCCTATGGACAACTATTATCCTAATCCTACTCACTCTGGGTCTTATTTATGAATGATCACAAGGAGGACTTGAGTGAGCAGAGT-ATGTCTCCTATCCATTTCACTTTTGCCTCAGCATTTATATTAAGCCTAACCGGACTTGCTCTTAATCGCTCACATCTACTATCAGCATTAATCTGCTTAGAGGGTATAATATTATCCCTATTCATTGCAATCACCCTATGATCTTCAACAATAAACTCAACCTCTTGTTCATTAGCCCCCATAATCCTCCTTACTTTCTCAGCCTGTGAAGCAAGTTCAGGTCTAGCCCTCCTAGTAGCCACTACTCGAACCCACGGCTCTGATCATCTCAAAAACCTTAACCTACTACAATGCTAAAAATTCTCATCCCAACAATCATATTACTTCCAACTTCCTGACTTTCACCTAAAAAATGATTATGAACTATCTCCATCTCTCACAGCCTATTAATCGCCCTAACAAGCCTACTCTGATTTAAATGAAACCTTGAAGTAGGCTGAGAATTCTCCAATTCTTACTTAGGGGTAGATCCCCTATCCTCCCCCCTCCTTGTCCTAACTTGCTGACTGCTTCCTCTAATACTTCTCGCTAGCCAAAATCACTTA---AGCAATGACCCAGATTCACGACAACGTATATACATTACCCTACTTATTCTACTACAAACCTTTTTAATTATGGCTTTCAGTGCCACAGAAATAATTATATTCTATGTTATATTCGAAGCTACACTTATCCCCACACTTATTATCATTACTCGGTGAGGTAATCAAACCGAACGATTAAACGCAGGCACCTACTTCCTATTCTACACTCTTATAGGATCACTCCCACTACTTGTTGCCCTCCTAACCCTACAAAAAGATCTTGGAACCCTCTCCATATTAACACTTCAATACCCTCAAGCCCACAACATGCCATCATGAACAAACAAGTTCTGATGGTCCGCCTGCTTAATCGCATTTCTTGTCAAAATACCCCTTTATGGTGTCCACCTTTGACTACCTAAAGCCCACGTCGAAGCCCCAATTGCTGGTTCCATAATCCTAGCTGCAATCCTCCTAAAACTAGGAGGCTATGGCATAATACGAATTATTGTCATACTTAACCCCCTAACAAAAGAAATAGCCTATCCATTCCTTATTCTGGCCATCTGAGGCATTGTTATAACCAGCTCTATCTGTCTACGACAGACAGACCTTAAATCACTAATTGCCTATTCATCAGTTAGTCATATGGGCCTAGCAGCAGCAGCCATCCTAATCCAAACACCATGAAGCTTTGCAGGGGCTACTACCCTAATAATTGCCCACGGCCTAATCTCCTCAGCCCTTTTCTGTTTAGCCAACACTAACTACGAACGCACTCATAGCCGAACATTACTCCTAGCCCGCGGAATACAAATTATCCTACCCCTTATAGGAACCTCATGACTCCTTATTAACTTAGCAAACCTTGCTTTACCCCCTACTCCCAACCTAATAGGAGAACTATTAATTATCACCTCCCTATTCAAATGATCCAACTGAACTATCATCATTACCGGCTTGGGTGTCCTATTAACTGCCTCCTACTCACTCTACATGTTCACCATAACACAACGAGGCCCTACACCACAACACCTACTCTTCATAGACCCCACCCACACACGAGAACACCTCCTTATTTACCTACACCTAATCCCAACCCTCCTACTTATCCTTAAACCTGAGCTTATCCTAGGATGAACCATCT--------------------------------------TATCTTCCTATTACTCCTATGCCCTCTTCTATCATCAACCCTTTATCCCAAAAAACTTTCCAAC---CCAAACTGATCTTCA---ACATACGTTAAAACCTCTGTAAAAACCTCATTCTTCATTAGCCTCATCCCCTTATCCATCTTCCTTGACCAAGGATTAGAATCAATTACAACAAACTTAACCTGGCTTAACCTAAACACATTTGATATTAACATTAGTCTCAAATTTGATATATACTCAATTATCTTTACTCCAGTGGCCCTCTATGTCACATGATCCATTTTAGAATTTGCCCTATGATACATACATTCAGACCCAAACCTTAACCAATTCTTTAAATACCTCCTACTATTCCTTATTACAATAATTATCCTAATTACTGCTAACAACCTATTTCAACTATTTATCGGATGAGAAGGAGTTGGAATAATATCATTCCTATTAATCAGCTGATGATTCAGCCGAACAGATGCTAACACTGCTGCCCTCCAGGCAGTAATCTACAATCGCATTGGAGACATCGGACTAATCCTTAGCATAGTCTGACTAGCTATAAACCTCAATTCATGAGAAACCCAACAACTATTCTTCCTGTCAAAAGAAACAGACTTAACCTTACCTTTATTCGGTTTAGTCCTAGCTGCCGCTGGAAAATCAGCACAATTTGGACTTCACCCATGACTTCCTTCAGCCATGGAAGGTCCCACGCCAGTCTCTGCCCTACTTCACTCCAGTACAATAGTTGTAGCAGGTATCTTCTTACTAATCCGCCTTCACCCCCTCTTCCAAAATAACCAACTAGTCCTAACAACCTGCCTCTGCTTAGGAGCACTCACCACATTATTTACAGCCACCTGTGCTCTTACCCAAAATGATATCAAAAAAATTATTGCCTTCTCCACATCAAGCCAACTAGGATTAATAATAGTAACAATCGGCCTCAATCAGCCTCAACTGGCCTTCCTCCATATCTGTACACACGCCTTCTTCAAGGCTATACTATTCCTATGTTCCGGCTCAATCATTCACAGCTTAAACGACGAACAAGACATCCGAAAAATAGGAGGATTACATAAACTCCTACCACTCACCTCATCAACCCTGACAATTGGCAGCTTAGCCCTAACAGGCATACCCTTCCTATCCGGTTTTTTCTCAAAAGATGCTATCATTGAGGCCATAAACACATCCCATCTAAACGCCTGAGCCCTTACTATAACCCTTCTAGCTACCTCATTCACTGCTATCTACAGCCTCCGATTAACCTTCTTTACCCTAATATACTTCCCACGCTTCCCAACACTCTCACCAATCAATGAAAACAACCCACTAATAATCAACCCACTCAAACGCCTAGCCTATGGAAGCATTCTAGCAGGCCTTATTATCACTTCAAATATAACACCAACAAAAACCCAAGTTATAACAATATCTCCCCTCATCAAACTATCTGCCCTTCTAGTAACAATCATAGGTTTTATACTAGCCTTAGAACTTGCTAACCTAACAAAAACACAACTCAAAATCAACCCCAAC---CTACTAACTCACAATTTCTCTAACATACTAGGCTACTTCCCATCAATCATACATCGACTCATTCCTAAAAATAAACTACAATGGGCCCAAAACATTTCAACCCATCTACTTGACCTCTCTTGAACTGAAAAAATTGGACCAAAAAGCATAATTATTCAACAAACACCAATGATTAAACTAACTACACAACCACAACAAGGTTTCATCAAAACCTATATTATAACCTTTTTCCTCACACTTATC---CTTTCCATCCTAGCAACCACAA--------ATGACCACA---AATATCCGAAAAACACATCCCTTATTTAAAATCATTAATCATGCTCTAATTGACCTCCCAGCCCCCATCAACATCTCCATCTGATGAAACTTTGGTTCACTCCTAGGACTCTGTCTTATTATCCAAATCCTAACAGGACTCTTTCTAGCCATACACTACACCGCAGACATCACAACCGCATTCTCATCAGTAGCACACATTTGTCGAGATGTTAACTATGGATGACTCATCCGAAATATCCACGCTAATGGTGCCTCCATGTTCTTTATTTGTGTCTACCTCCACATCGCCCGAGGTCTTTATTATGGTTCTTATCTCTACAAAGAAACATGAAACATTGGAGTCATACTACTATTCCTACTAATAGCCACAGCCTTTGTAGGTTATGTCCTTCCATGAGGACAAATATCCTTTTGAGGTGCTACGGTTATTACAAATCTCCTCTCTGCCTTCCCCTATATTGGAGACACACTAGTACAATGAATCTGAGGTGGTTTCTCAGTAGACAACGCCACTCTAACCCGATTCTTTGCCTTCCATTTCTTACTCCCTTTTGTAATCACAGCATTAACACTCATCCATATCCTATTTCTCCACGAAACTGGCTCCAATAACCCCATAGGGCTTAACTCAAACATAGATAAAATCCCATTCCACCCTTACTACACATACAAAGATTTATTAGGTTTCTTCATCTTAATTTCACTACTTACCCTACTAGCCCTATTCCTACCAAACATCCTAGGCGACACAGAAAACTTTATCCCCGCAAACCCACTAATTACACCTCCCCACATCAAACCAGAATGATACTTTCTATTCGCTTATGCCATCCTACGCTCAATCCCCAATAAATTAGGCGGGGTTCTTGCCCTTATTTTCTCTATCTTTATCCTCATACTAATCCCCCTTTTACACACTTCAAAACAACGAAGCTCAACATTCCGACCCATTACACAAATCCTATTCTGAACATTAGTAGCAAACACCATTATCCTAACATGAATCGGCGGACAACCAGTAGAACAACCCTTCATTATCATTGGCCAAATTGCTTCAATCACCTACTTCTCATTATTCCTCATTCTATTACCCATCGCTGGCTGATGAGAAAACAAAATACTTAAACTT---TAAGATGTCACACAAGAGGTTCTTAAGGAAATGGGATACGGAAACAGTTTTTGGCCAGAACTCATCCACAACACATTTAATATAGATGTCAGCACAGATTCAGAAGCCAGACATCCCACCCACTTTTGCTATAACTGTTGGCGGATTGTCATTCAGACAATCAACAACACAACCAATGAAGATGCATTCTTTCCCATCAGCACAATAGTTCAGTGGAAACCACACTCCAATATTTGCAACGTTTGCGACTTTGCAAGTGGGACGCGCAAACGAAAAGTTCTTAAACTAAGTCCACCAGTCACAAAGAAGCTCAAAATAGCGGTTGAAGTACCAATCAGATCAAGAATTATTAAAAGAAAAGATCAAAGAAACTCAACAAGTATTTTATTGGCTAAAAAGATTGTTAACTGCAAGAAGATCCATCTCAATTCAAAACTCCTTGTGCTTGATTATCCCAATAACTTTATTCAGTCAGTGTCATGCCAGGTCTGTGAGCACTTACTGGATGACCCTTTGCAATCACCATGCAAGCATCTTTTCTGCAGAACATGCATTCTCAAATGTACTGCAGTGCTTGGAAAATATTGTCCAGTTTGTAGATTTCCATGTGATCCTGCAGAGTTCAAAAGCCCGGTGAAATCATTCGTAAGTGTTCTCAGTTCATTAGTTCTAAAATGCCCTGTGGCAGACTGTGGAGAGGACGTGAGACTCGGTGAATATCCCAACCACACCCAGAATCACAAAGGAAAAAGAAGGTTGCATGCTTACTCATCAATAAACAAGGGTGGTCGGCCTAGGCAACATTTACTCTCTCTAACTCGCAGGGCTCAGAAACATCGTCTCCGAGATCTCAAACTTCAGGTGAAGGCTTTTGCAGACAAGGAGGAAGGTGGTGATGTGAAGTCGGTGTGCCTCACTCTGTTTTTGCTGGCATTGAGAGCTGGAAATGAGCATAGACAAGCAGATGAACTGGAAGCTCTCATGCAAGGACGAGGATCAGGGCTGAAGCCAGCAGTCTGTCTTGCTATTAGGGTTAGTACATTTCTAAGTTGCAGTCAGTATCATAAAATGTATAAGACGGTCAAAGCAGCAACTGGGAAGCAAATCTTCCAACCACTGCATGCACTCCGAAACATAGAGAAAACGTTGTTGCCCGGTTATTGTTCATTTGAATGGGAACCTCCTCTAGCAAATGTCCCTACCAACACTGAGGTGGGAATAATAGATGGCATATGTGGTTGGACACAATGTGTTGACGATTACCCAATGGAAACAATTTCGAGACGATTTAGGTACGATGTGGCAATTGTTTCGGCACTGAAGGATCTTGAGGATAATATTTTGGAAGGTTTAAAACGCCAAAATATAGATGAGTGTTTGGGTGGACCATTTACCGTCGTAATCAAAGAATCCTGTGATGGAATGGGGGATGTTAGTGAAAAACATGGATGTGGTCCTTCAGTTCCAGAAAAGGCAGTGAGGTATTCTTTCACAATCATGACTATAAGTGTGATGAATGAAAATAATGAGAAGGTGCAAGTATTTGAAGAGCTAAAGCCAAATTCTGAGTTGTGCTGCAAGCCACTTTGCCTAATGCTGGCAGATGAATCTGACCATGAAACCTTGACAGCAATATTGGGTCCACTAGTCACAGAAAGGGAAGCAATGAAAACCAGCGACTTAATCCTTGAAATTGGAGATTTGCCTAGATCATTTCAGTTTATCTTTAGAGGCACAGGATATGACGAGAAGCTGGTCCGTGAAGTTGAAGGCCTTGAAGCCTCAGGCTCCATGTATGTGTGTACGTTATGCGATGCCACTCGAAGTGAGGCTTCACAAAATTTGATCCTTCATTCCATAACAAGGAGCCATGAAGAGAACTTAGAGCGCTATGAAGTTTGGCGCACGAATCCATATCATGAGGCAGCTGAAGAGTTACGTGACAGAGTGAAGGGGGTTTCAGCAAAACCATTTATTGAAACACAGCCCTCCATAGATGCTTTGCATTGTGACATTGGGAATGCAACAGAGTTCTACAAGCTGTTCCAGGATGAGATTGGGGAGATGCATAAAAATACCAATCCATCTAAGGAGGAAAGGAAAAGGTGGCAAGCAATGCTCGATAAACACCTAAGGAAGAAGATGAACCTGAAACCCATCATGAGGATGAATGGAAACTTTGCAAGGAAACTAATGACTAAAGAGACTGTGGAAGCCGTGTGTGAATTGATTCCCTCTGAAGAAAGACAAGAGATTCTCAGGGAGCTGATGCATCTTTACATTCTTATGAAACCTGTGTGGCGATCCACATTCCCAGTCAGAGAATGCCCGGATCTTCTTTGCCAGTATAGCTTTAATTCCCAGAGATTTGCAGAACTGCTTCGTACAGAGTTCAAGTACAGATATGATGGGAAGATCACCAACTACCTACATAAGACTTTGGCTCACGTCCCTGAAATCATTGAAAGAGATGGCTCTATAGGGGCATGGGCAAGTGAAGGG--GAAACTGCTCCARGCCGGGGCCCTCAACGTCAAAGAATTCAGCTCCTTCGAAGCCGGAGCCCCGGAGCAAGTCAAGGCGGTATTCGTGGTGAGCACTTTGTTAAAGGGACGCACAGCTGATATCATCCGCGACATCGTCACCCTAAGCTCCTTCCAGTACTGTGTGGTAATCACCACCGTCAGCCACTCTGTCCACCTGCTTGCCAATAATGTGACTGCCGAACTGGAGCAGGAGCTGGTCTTCGAGCAGTTCGGGGAGTTGCTGTGCCAGTGGATGGGTAACCTGAATTATACGGGGGAGGTCATGCACCTGCCTATATTAATTGCACCCCTTGTTCCCCACCTGTTCATCACCACAGCCTATTCGTCCTTTTTTCCTTTTGTGCCTCAAGATCTGAGACTGCTCAATAACACCAGACCCGACAAAAAGAAGTTTGGAAGCCTGAATGACGTCGATTATTGTTCTTTGCCTTTTGAACTTCAAATACAAATCAGGTCATTGGTTTCATCCTTGAACTCTATGTTTGAACTGGTACAGCTCAAAGAGGAATGTTTTGCAGTTGGTCCTACCAGTAGAATW11112100-000100-000100021010-00000000000010001111010001100010010101???000001020001101000001000002011010
	RHYNCHOB ATGCTAAACTCCTTCCTTCTCTACATTATTAACCCCTTAGCCTATGTCATCCCAGTATTACTAGCTACAGCCTTTCTAACCCTAGTTGAACGAAAAATCCTGGGCTAYATACAACTCCGCAAAGGTCCAAACGTAGTA---GGCCCATATGGACTCCTTCAACCAATCGCCGATGGACTTAAACTATTTACAAAAGAACCTGTACGACCATCATTCTCATCACAATTTCTATTCTTAATTACACCAACCATTGCACTAACTTTGGCCCTAATAATATGAATACCACTCCCCCTACCACAATCAATCCTAAACCTGAACCTGGGTCTACTATTCATCCTAGCCATCTCAAGCTTAACCGTCTATACAATCCTAGGTTCAGGTTGAGCATCAAATTCCAAATATGCTCTTATAGGAGCACTACGTGCTGTAGCACAAACTATCTCATATGAAGTAGCCTTAGGCCTCATCCTACTATCTATAATTATTTTCGCAGGAGGCTTCACCCTACACACATTTAACCTCGCCCAAGAAACAATCTGACTTATTATTCCAGGATGACCACTAGCCATAATATGATACATTTCAACATTAGCAGAAACAAACCGAGCCCCATTTGACCTTACTGAAGGTGAATCAGAACTCGTTTCAGGGTTCAACATTGAATATGCAGGAGGACCATTTGCCTTATTTTTCCTAGCAGAATATTCCAACATCCTAATAATAAACACACTCTCAGTTATCCTATTCCTAGGCACCTCCTACAACCCATTAACACCACAACTATCAACACTCTCTCTTATACTCAAAGCAACTATACTAACCCTCCTATTCCTATGAATCCGTGCCTCCTATCCACGATTCCGATATGATCAACTTATACATCTAGTATGAAAAAACTTCCTACCCCTCACATTAGCCCTAATCCTTTGACACACCACACTCCCAATTGCCATAGCAAGCCTTCCCCCAATA---ACTTAAATGAACCCATTAGTATTATCTATCCTAATCTCAAGCTTAAGTTTAGGAACTACAATCACATTTATTGGATCCCACTGACTCTTAATTTGAATGGGCCTCGAAATTAACACAATAGCCATCATCCCATTAATAATTCGACAACAACATCCACGAGCAGTGGAAGCCACTACCAAATATTTTCTAACCCAAGCATCAGCCTCAGCACTTCTCTTATTTGCCGGAACAACAAATGCCTGAATAACAGGCCAATGATACATCACTGAAATAATTAACCCAACCTCTGCCACACTAATTACAATTGCACTAGCACTAAAAATCGGATTAGCACCCATACACTTCTGATTACCAGAAGTGTTACAAGGCTTAGACCTAATTACCGGACTCGTTCTATCCACATGACAAAAACTTGCACCATTCGCAATCTTATTCCAACTCAACCATCTCCTAAACCCCTACCTACTCACCCTATTTGGCACCCTATCTATTGTTGTAGGCGGGTGGGGAGGCCTTAACCAAACACAATTACGAAAAATCTTAGCATACTCATCAATCGCCCACTTGGGCTGAATAATCATTATCCTTCACTACGCTCCCAACCTAACTCTACTTAACCTCATCCTCTATATCATCATAACCACTTCAATATTCCTATTATTCAACATATTCAACTCCACCAAAATCAACTCAATCGCCTCATCCACAACAAAATCCCCTCTACTCACCATCATTACACTAACCACATTATTATCCCTAGGGGGTCTTCCTCCACTAACAGGTTTCATACCAAAATGACTAATCCTCCAAGAACTAACCAAACAAAACCTAACTATCCTAGCTACAACAGTAGCCCTAGCAACACTACTCAGCCTATTCTTCTACCTACGCCTATGTTACATTACAACCCTTACCCTCTCACCAAACCCCTTCACCCAAACATCTACATGACGCACAAAACCAACCCAACCAAACCTAATCCTTGTCTCTACCGCATCCATTTCCCTCCTCCTACTCCCCCTAACCCCATCCATACTAACACTAACAACA---TAGTGGCA---ATTAATCGTTGATTATTCTCTACAAACCAYAAAGACATTGGCACCCTATACTTGATTTTC-----------------------------------------------------------------------------------------------------------------------------------------------------------------------------------------------------------------------------------------------------------CTCATCATTTCTTCTTTTATTGGCCTCTGCCGGAGTTGAAGCTGGAGCTGGAACAGGTTGGACTGTGTATCCACCCCTTGCTGGCAATCTTGCCCATGCCGGGGCCTCTGTAGACTTAGCCATCTTTTCATTACATTTAGCAGGAATTTCCTCAATTTTAGCATCTATTAATTTTATCACAACTATTATCAACATGAAACCCCCAGCAATTTCCCAATACCAAACACCTCTATTCGTATGATCAATTCTTGTAACAACTATCTTACTCTTACTATCACTACCAGTTCTAGCAGCAGGCATTACTATACTCCTCACAGATCGTAATCTCAATACAACCTTCTTTGATCCAGCAGGGGGAGGAGATCCAATCCTTTACCAACACTTATTCTGATTCTTTGGCCATCCAGAAGTTTACATTTTAATTCTACCAGGTTTTGGGATAATCTCCCATGTCGTTGCCTATTACTCCGGTAAAAAAGAACCATTTGGTTACATAGGAATAGTATGAGCAATAATAGCAATCGGACTACTTGGTTTTATTGTATGAGCCCACCATATGTTTACAGTTGGGATAGATGTGGACACCCGAGCCTATTTTACTTCAGCAACAATAATTATTGCCATCCCGACAGGAGTTAAAGTTTTCAGCTGATTAGCTACCCTTCATGGAGGCTCAATTAAATGAGAAACACCTATATTCTGAGCCCTTGGTTTCATCTTCTTATTCACAGTCGGAGGCCTGACCGGTATCGTCCTAGCAAACTCATCCCTTGACATCGTTCTTCATGACACCTATTATGTTGTAGCTCATTTCCACTATGTCTTATCAATAGGAGCAGTATTTGCTATTATAGCAGGTTTTATTCATTGATTCCCATTAATCACGGGATTTACATTACACTCCGCCTGAACAAAAACCCAATTCCTAGTAATATTTATTGGAGTTAATATGACCTTTTTCCCTCAACATTTCCTCGGTCTAGCAGGAATACCACGACGATACTCAGACTACCCAGACGCCTACACCTTATGAAATGTGGTCTCTTCTGTAGGATCACTAATCTCCCTAGTAGCCGTCATCATGTTCCTGTTTATCATCTGAGAAGCATTCGCCTCTAAACGTGAAATCTTATACATCGAACTACCACACACAAATGTAGAATGACTGCACGGTTGTCCTCCACCCTATCATACATACGAAGAACCAGCATTCGTACAGGTCCAAATGGCACATCCTTCACAATTAGGTTTTCAAGATGCAGCTTCACCAGTAATAGAAGAACTCCTCCATTTCCACGATCATACATTAATAGTTGTATTTCTCATTAGCTCATTAGTCCTTTATATTATCGTAGCAATAGTCTCAACAAAACTTACTAACAAATATATTCTTGACTCACAAGAAATTGAAATCGTTTGAACCATCGTCCCAGCAGTTATTTTAATCATAATTGCCCTTCCCTCCTTACGAATCTTATACTTAATAGATGAAGTAAACGACCCCCACATTACTATCAAAGCTCTAGGACATCAATGATATTGAAGCTACGAATACACAGACTACCAAGACCTAGAATTCGACTCTTATATAATCCAAACCGAAGACTTAAACCCAGGACAATTCCGACTCCTAGAAACAGATCATCGAATAGTAGTTCCCATACAATCCCCCATCCGTGTACTAGTCACCGCAGAAGATGTACTACATTCATGAGCAGTACCAGCATTGGGAGTAAAAATAGATGCAGTCCCAGGACGCTTGAACCAAACCGCCTTTATCATCTCACGACCTGGTGTCTACTATGGCCAATGTTCAGAAATCTGCGGAGCTAATCATAGCTTTATACCTATCGTAATTGAAGCAGTCCCACTAGAACACTTTGAAAACTGATCTTCATTAATACTAGAAGAAACCTATGCCCCAACTAAACCCAAATCCTTGGTTCACCATCTTCATGTTCTCATGACTATTCTTTCTAATTGTTTTACCACAAAAAGTAACCTCCCACCTATTCAATAACAACCCTACACCAAAAAGTGCCGAAAAACCAAAACCAGAACCTTGAAACTGACCATGAACCTAAGCTTTTTTGACCAGTTCTTAAGCCCATCATTATTAGGAATCCCCCTAATTGCCCTAGCAATCATAACCCCATGAGTAATCTTCCCAACTCCAACCAATCGATGACTCAACAACCGACTAACAACCATACAATCATGATTTATCAATCGCTTCACCTATCAACTCATACAACCACTAAACCTGGGTGGCCATAAATGAGCTATCATCCTTACAACACTTATACTATTCCTCATTACTATTAATCTACTAGGCCTCCTTCCCTACACATTCACTCCCACAACCCAGCTATCACTCAACATAGCATTTGCCCTACCACTCTGACTTACAACAGTCCTAATCGGACTACTCAATCAACCTACCATCGCCCTTGGACATCTACTACCAGAAGGTACTCCCACCCTTCTAATTCCTATCCTAATTATTATTGAAACTATTAGTCTATTTATTCGCCCCCTGGCACTTGGAGTACGACTCACAGCAAACCTAACAGCAGGTCATCTACTCATACAACTGATTGCAACCGCAGCTTTTGTTTTAATCACGATCATACCCACAGTGGCCCTCTTAACCTCATCAATTTTATTTCTACTCACTATTCTAGAAGTAGCTGTAGCAATAATCCAAGCCTACGTATTTGTTCTTCTTCTAAGTCTCTACTTACAAGAAAACGTCTAATGGCCCACCAAGCACATGCATATCACATAGTCGACCCCAGCCCATGACCATTAACAGGAGCGGTGGCTGCCCTCCTTATGACCTCAGGTCTCGCCATCTGATTCCACTTCCACTCCCTATCCCTTTTATATCTAGGATTAGTACTGCTTTTCCTCACAATAATCCAATGATGACGAGATGTAATTCGAGAAGGAACATTTCAAGGACATCATACACTACCCGTACAAAAGGGATTACGATATGGAATAATTTTATTCATCACATCAGAAGTTTTCTTCTTTCTTGGTTTTTTCTGAGCCTTTTACCACTCTAGCTTAGCTCCAACCCCAGAACTAGGCGGTTGTTGACCACCCACAGGCATTTTCCCGTTAGACCCATTCGAAGTCCCACTTCTTAATACAGCCGTTCTCTTAGCCTCTGGGGTCACCGTTACTTGAGCTCACCATAGTATCATAGAAGGGAACCGAAAAGAAGCTATCCAAGCCCTAACACTCACAATCATCTTAGGATTTTATTTTACAGCACTACAAGCCATAGAATATTACGAAGCTCCCTTCACCATAGCCGATGGAATCTACGGAACAACATTCTTTGTTGCCACAGGTTTCCATGGCCTTCATGTAATCATTGGCTCCACATTCTTAGCAGTCTGCCTACTACGACAAATCCAATACCACTTCACATCAGAACACCACTTCGGCTTCGAAGCCGCTGCATGATACTGACATTTTGTTGACGTAGTCTGACTATTCCTTTATGTCTCAATCTATTGATGAGGTTCATAAATGAACCTCATCACATTCACTATTACCTTAACAGCCCTAATCTCCCTAATCCTTGCATTCATTGCATTCTGACTACCAGTATTAAACCCAGACAATGAAAAAATATCACCCTATGAGTGTGGTTTTGACCCACTAGGGTCTGCACGTCTGCCATTCTCCCTCCGCTTTTTCCTAGTAGCCATTCTATTCCTTCTTTTCGACCTAGAAATTGCCCTTCTCCTACCCCTACCCTGAGCAAATCAACTAGAACATCCCCTTTTCACCATCCTATGAACAACCATTATCCTAACCCTTCTTACCCTGGGCCTCATTTACGAATGATCACAAGGTGGGCTTGAATGGGCAGAATAATGTCCCCCATCTACTTCACTTTCACCTCAGCATTTATATTAAGCCTAACCGGACTTGCCCTCAATCGCTCACATCTATTATCAGCATTAATTTGTTTAGAAGGTATAATATTATCTCTATTTGTTGCAATCGCCCTATGATCCTCAACAACAAACTCATCCTCTTGTTCACTGGCCCCAATGATTTTACTAACATTCTCAGCCTGCGAAGCTAGCTCAGGTCTAGCACTACTAGTAGCCGCTACTCGAACCCACGGTTCAGATCAACTCAAAAACCTTAACCTACTACAATGTTAAAAATCATTATCCCAACAATCATATTATTTCCCACCTCCTGACTATCACCTAAAAAATGATTATGAACAACTTCCATCACTCACAGCCTACTAATTGCTACAACAAGCCTACTCTGATTTAAATGAGATCTCGAAGTAGGTTGAGGATTCTCCAATTTCTACTTAGGAGTAGACTCATTATCTTCCCCCTTACTTATCCTAACTTGCTGACTCCTCCCCCTAATACTCCTCGCTAGCCAGAATCACCTA---AACAACGAACCATATCTACGACAACGCATATATATTACCCTACTCATCTCACTACAATTCTTCCTAGTCCTAGCCTTTAGCGCTACAGAAATAATTATATTTTATGTAATATTTGAAGCCACACTCATTCCCACACTCATCATTATTACCCGCTGAGGCAACCAAACCGAACGACTAAACRCAGGTACTTACTTTCTATTCTACACTCTCATAGGATCACTTCCACTACTCATTGCCTTACTCGCCCTACAAAAAGACTTAGGCACCCTTTCCATACTAATTATGCAATACCCCCAAACCCACAACATATTAACATGAACAAATAAACTCTGATGAATCGCTTGCCTAATCGCATTTCTTGTCAAAATACCCCTCTATGGAGTACATCTTTGATTGCCCAAAGCCCACGTCGAGGCTCCAATTGCTGGTTCTATAATCCTTGCCGCAATCCTACTAAAACTAGGAGGATATGGTATAATACGAATCATTGTTATACTTAATCCCCTAACAAAAGAAATAGCTTACCCATTCCTCATCCTAGCCATCTGAGGGGTTATCATAACCAGTTCTATTTGTCTACGACAAACAGACCTTAAATCACTAATCGCCTACTCATCTGTTAGCCATATAGGCCTAGTAGCTGCAGCCATCCTCATCCAAACACCATGAAGTTTCGCAGGCGCTACTACCCTAATAATTGCCCACGGCCTAATCTCCTCAGCCCTCTTCTGCCTAGCCAATACCAATTATGAACGCACCCATAGCCGAACATTACTTTTAACCCGAGGAATACAAATTATTCTTCCTCTTATAGGAACCTCTTGACTCCTCATTAACCTAGCAAACCTTGCCCTACCACCCACCCCTAACCTAATGGGGGAACTATTAATCATTACCTCCCTACTAAAATGATCTAATTGAACCATCATCGCAACCGGCTTAGGTGTACTACTAACAGCTTCTTATTCACTTTACATATTCATCATAACACAACGAGGTCCAACCCCACAACACCTGCTCTTCATAACCCCTACCCACACACGAGAACACCTTCTCATCTATCTACATCTTATTCCAACCCTTCTACTAATTCTTAAACCCGAACTCATCATAGGATGAACAACTTATG---AACTCCACAATCTTCAACTCAACATTCCTGCTAATTTTCCTATTACTTCTTTACCCTATCTTATCCTCAACCCTCCATCCCAAAGAACTTACTAAC---CCAAACTGATCCGCA---TCACATGTTAAAACCTCCGTAAAAATCTCTTTCTTTATTAGCCTCATTCCTCTATTTATCTTTCTCGACCAAGGACTAGAATCAATCACAACAAACTGAAACTGATTCAACTTAAGCACATTCGACATTAACATTAGCTTCAAATTCGACATATACTCCATCATTTTCACCCCAGTAGCCCTTTATGTTACATGATCCATCCTAGAATTCGCTTTATGGTACATACACTCAGACCCAAACCTTAACCGATTTTTCAAATACCTCCTACTATTCCTAATCACAATAATTATCCTAACCACTGCTAACAACATATTCCAACTATTCATTGGATGAGAAGGCGTTGGCATCATATCATTCCTACTAATCAGTTGATGATTTAGCCGAGCTGATGCCAATACTTCCGCCCTCCAAGCAGTAATCTATAACCGTATTGGAGATATCGGACTAATCCTTAGTATAGCCTGATTAGCCATAAACCTCAACTCATGAGAAATACAACAACTATTCTTCTTATCAAAAAATATTGACCTAACTTTACCATTATCAGGATTAGTCCTAGCCGCTGCTGGAAAATCAGCACAATTCGGACTACATCCATGGCTTCCATCAGCCATAGAAGGTCCTACGCCAGTCTCTGCCCTACTCCATTCTAGTACAATAGTTGTCGCAGGAATCTTCCTACTAATCCGCCTCCATCCATTATTTCAAGAAAATCAAATAATCCTAACAACTTGCTTATGTCTAGGAGCACTCACCACACTATTCACAGCCCTCTGTGCTCTAACCCAAAACGACATCAAAAAAATTATTGCTTTCTCCACATCAAGCCAACTCGGCTTAATAATAGTCACAATTGGCCTCAACCAACCCCAACTAGCCTTCCTACACATCTGCACACATGCCTTCTTCAAAGCCATACTATTCCTTTGCTCTGGCTCAATCATTCACAGCCTAAACGATGAACAAGATATCCGAAAAATAGGCGGATTACACAAACTTTTACCCTTTACATCATCAACCATAACAATTGGCAGCTTAGCCCTAACAGGTATACCATTTCTATCGGGATTCTTTTCAAAAGATGCTATCATTGAAGCTATAAATATATCCCATTTAAACGCCTGAGCCCTTACCATAACCTTATTAGCTACCTCATTTACCGCCGCATACACCCTACGCCTAACATTCTTCACCCTAATGAACTTCCCACGCTTTTCAACACTCCCTCCTATCAACGAAAACAACCCACTAGTAATAAACCCACTTAAACGCCTAGCCTATGGGAGTATCATGGCAGGCTTTATCATCACCTCAAACATAACACCAACAAAAACCCAAATCATAACAATATCCCCTATTCTTAAAACATCCGCCCTCCTAGTAACAATCCTAGGTTTTATTATAGCCCTAGAACTAGCTAACCTTACAAAAACACAACTCAAAACTAACCCAAAC---CTATTAACCCACAACTTCTCTAACATATTAGGTTATTTTCCATCAATCATACATCGACTAATCCCAAAAATCAATCTGCAATGAGCCCAAAACATCTCAACCCACCTYATTGACCTCACTTGAAACGAAAAAATCGGACCAAAAAGCACAACTATTCAACAAACACCAATAATTAAACTCACCACACAACCCCAACAAGGTCTTATTAAAACATACCTCATAATCTTCTTCCTTACACTCATC---TTATCAATC------------------------------------ATCCGAAA-ACACATCCCTTATTCAAAATCATTAACAATGTTTTAATTGATCTACCAGCCCCCATCAACATCTCCGCTTGATGAAACTTTGGATCACTCCTAGGACTTTGCCTAATCATTCAAATCCTGACAGGACTTTTTCTAGCCATACACTACACTGCAGACATCACAACCGCATTCTCATCAGTAACTCACATCTGCCGAGACGTCAACTATGGTTGATTAATCCGCAATATTCACGCCAATGGCGCCTCTTTATTCTTCATCTGCGCCTACCTTCATATTGCCCGAGGCTTCTATTATGGATCCTACCTTTACAAAGAAACATGAAACATCGGAGTTTTATTACTATTCCTACTAATAGCCACCGCTTTCGTAGGCTATGTACTTCCATGAGGACAAATATCCTTCTGAGGCGCTACAGTCATTACAAACCTCCTTTCTGCTTTCCCCTATGTTGGAGATGTACTAGTACAATGAATCTGAGGGGGCTTCTCAGTAGACAATGCAACGCTAACCCGTTTCTTTGCCTTCCACTTCCTACTACCATTTGCAATCACAGCACTAACATTCATCCATATCCTTTTCCTTCACGAAACCGGCTCCAACAACCCCACAGGGCTTAACTCAGACATAGACAAAATCCCATTCCATCCCTACTACACATACAAAGATCTCCTAGGATTCTTCATCTTAGTCTCTTTACTTACCCTACTAGCCCTCTTCCTACCAAACATTCTAGGAGACACAGAAAACTTCATCCCCGCAAACCCCCTCGTAACACCACCCCACATCAAACCAGAATGATACTTCCTATTCGCCTACGCTATCCTACGCTCCATCCCTAATAAATTAGGAGGAGTACTTGCCCTTATCTTCTCTATCTTCATCCTTATACTAGCCCCTCTCCTACACACCTCCAAACAACGAAGCTCAACATTCCGACCCTTAACACAAACCCTTTTCTGAATATTAGTAACAAACACTATTATCTTAACCTGAATTGGCGGACAACCAGTAGAACAACCATTCATTATAATTGGACAAATCGCCTCAATTACCTACTTCTCATTCTTCCTTATCCTCCTACCAATCGCCGGTTGATGAGAAAACAAAATACTTAAACTC---TAAGATGTCACACAAGAGGTTCTTAAGGAAATGGGATACGGAAACAGCTTTTGGCCAGAGCTCATCCACAAYACATTTAATATAGATGTCAGGACAGATTCAGAAGCCAGACATCCCACCCACTTTTGCTACAATTGTTGGCGGATTGTCATTCAGAGAATCAACAACACAACCAATGAAGATGCATTCTTTCCCATCAGCACAATAGTTCAGTGGAAACCACACTCCAATATTTGCAATGTTTGCAACTTTGCAAGTGGGACGTGCAAACGAAAAGTTCTTAAACGAAGTCCACCAGTCACAAAGAAGCTCAAAATAGCAGCCGAAGTACCAATCAGATCAAGAATTATTAAAAGAAAAGATCAAAGAAACTCAACAAGTATTTTATTGGCTAAAAAGATTGTTAACTGCAAGAAGATCCATCTAAATTCAAAACTCCTTGTGCTTGATTATCCCAATAACTTTATTCAGTCAGTGTCATGCCAGGTCTGTGAGCACTTACTGGCTGACCCYTTGCAATCACCATGCAAGCATCTTTTCTGCAGAACATGCATTCTCAAATGTACAGCAGTGCTTGGAAAATATTGTCCAGTTTGTAGGTTTCCATGTGATCCTGCAGAGTTCAAAAGCCCAGTGAAATCATTCATAAGTGTTCTCAGTTCATTAGTTCTAAAATGTCCTGTGGCAGACTGTGGAGAGGAGGTGAGACTCGGTGAATATCCCAACCACACCCGGAATCACAAAGGAAAAAGAATGTTGCACGCCTACTCATCAATAAACAAGGGTGGTCGGCCTCGGCAACATTTACTCTCTCTAACTCGCAGGGCTCAGAAACATCGTCTCCGAGATCTCAAACTTCAGGTGAAGGCTTTTGCAGACAAGGAGGAAGGTGGTGATGTAAAGTCGGTGTGTCTCACTCTGTTTTTGCTGGCATTGAGAGCTGGAAATGAGCATAGACAAGCAGATGAACTGGAAGCTCTCATGCAAGGACGGGGATCAGGGCTGAAGTCAGCAGTCTGTCTTGCTATTAGGGTTAGTACTTTTCTAAGTTGCAGCCAGTATCATAAAATGTATAAGACGGTCAAAGCAGCGACTGGGAAGCAAATCTTCCAACCACTGCATGCACTCCGAAACACAGAGAAAACATTGTTGCCGGGTTATTATTCATTTGAATGGGAACCTCCTCTAGCAAATGTCCCTACCAGCACTGAGGTGGGAATAATAGATGGTATATGCGGTTGGACACAATGTGTTGACGATTACCCAATGGAAACAATTTCGAGACGATTTAGGTACGATGTGGCAATTGTTTCGGCACTGAAGGATCTTGAGGATAATATTTTGGAAGGTTTAAAACTCCAAAATATAGATGAGTATTTCGGTGGACCATTTACTGTCGTAATCAAAGAATCCTGTGATGGAATGGGGGATGTTAGTGAAAAACATGGATGTGGTCCTTCAGTTCCAGAAAAGGCAGTGAGGTATTCTTTCACAATCATGACTATAAGTGTGATGAATGAAAATAATGAGAAGGTGGAAGTATTTGAAGAGCTAAAGCCAAATTCTGAGTTGTGCTGCAAGCCACTTTGCTTAATGCTGGCAGATGAATCTGACCATGAAACCTTGACGGCAATATTGGGTCCACTAGTCGCAGAAAGGAAAGCAATGAAAACCAGCAATTTAATCATTGAAATYGGAGATTTGCCTAGATCATTTCAGTTTATCTTTAGAGGCACGGGATATGACGAGAAGCTGGTCCGTGAAGTTGAAGGCCTTGAAGCCTCAGGCTCCATGTACGTGTGTACATTATGCGATGCCACTCGAAGTGAGGCTTCACAAAATTTGATCCTTTATTCCATAACAAGGAGCCATGAAGAGAACTTAGAGCGCTATGAAGTTTGGCGCACAAATCCATATCATGAGACAGCTGAAGAGTTACGTGACAGAGTGAAGGGGGTTTCAGCAAAACCATTTATTGAAACACGGCCCTCCATTGATGCTTTGCATTGTGACATTGGGAATGCAACAGAGTTCTACAAGCTGTTCCAGGATGAGATTGGGGAGATGCATAAAAATCCCAATCCATCTAAGGAGGAAAGGAAAAGGTGGCAAGCAATGCTCGATAAACACCTAAGGAAAAAGATGAACCTGAAACCCATCATGAGGATGAATGGAAACTTTGCAAGGAAACTAATGACTGAAGAGACTGTGGAAGCAGTGTGTGAATTGATTCCCTCTGAAGAAAGACGAATGATTCTCAGGGAGCTGATGCATCTTTACATTCTTATGAAACCTGTGTGGCGATCCACATTCCCAGTCAGAGAATGCCCAGATCTTCTTTGCCAGTATAGCTTTAATTCCCAGAGATTTGCAGAACTGCTTCGTACAGAGTTCAAGTACAGATATGATGGGAAGATCACCAACTACCTTCATAAGACTTTGGCTCACGTCCCTGAGATCATTGAAAGAGATGGCTCTATAGGGGCATGGGCAAGTGAAGGG-------TGCTCCAGGCTGGGGCCCTCAACGTCAAAGAATTCAGCTCCTTCGAAGCCGGAGCCCCGGAGCAAGTCAAAGCGGTGTTCGTGGTGAGCACTTTGTTAAAGGGGCGCACAGCTGATATCATCCGCGACATCGTCACCCTGAGCTCCTTCCAGTACTGTGTGGTGATCACCGCCGTCAGCCACTCTGTCCACCTGCTTGCCAATAACGTGACTGCCGAACTGGAGCAGGAGCTGGTCTTCGAGCAATTCGGGGAGTTGCTATGCCAGTGGATGGGTAACATGAATTATACGGGGGAGGTTATGCACCTGCCTATATTAATTGCGCCCCTTGTTCCCCATCTGTTCATCACCACAGCCTATTCGTCCTTTTTTTCTTTTGTGCCTCAAGATCTAAGACTGCTCAATAACACCAGACCTGACAAAAAGAAGTTTGGAAGCCTGAATGACGTCGATTATTGTTCTTTGCCGTTTGAACTTCAATTACAAATCAGGTCATTGGTTTCATCCTTGAACTCTGTGTTCGAACTGGTACAGCTCAAAGAGGAATGTTTTGCGGTTGGTCCTACCAGTAGAATW11112100-000100-000100021011000000000000000001111000001100010011?01???000000011001100000001000010011000
	GLAUCOST ATGGAT---TTCCTTCTTCTCCACATTATTAACCCCTTAACATATATTATTCCAGTATTATTAGCTACAGCCTTCCTAACCTTAGTTGAACGAAAAATCCTAGGCTATATACAACACCGTAAAGGTCCTAACGTAGTA---GGTCCCTATGGATTACTCCAACCAATTGCCGATGGACTCAAACTATTTACAAAAGAGCCTGTACGACCATCATCCTCCTCACAATTCCTATTCCTAATTACCCCTATCATCGCACTAACCCTAGCCCTACTAATATGAATACCCCTTCCACTACCACATTCAATCTTAAACCTAAACCTAGGTCTTCTATTTATCCTGGCAATCTCCAGCCTAACTGTTTACACAACTCTAGCCTCAGGATGAGCATCAAACTCCAAATACGCCCTCATAGGGGCATTACGTGCTGTAGCACAAACCATTTCATACGAAGTAACCCTAGGGTTAATCCTCCTATCCATGGTTATCTTTACAGGTGGCTTCACCCTACATACATTTAACCTATCCCAAGAAACAATCTGACTTATCTTCCCAGGATGACCATTAGCCATAATATGATACATCTCAACACTAGCAGAAACAAATCGGGCTCCATTTGACCTCACTGAGGGCGAATCAGAATTAGTATCGGGTTTTAATATTGAGTATGCAGCAGGACCTTTCGCCTTATTCTTCCTAGCCGAATACTCAAACATCCTAATAATAAACACACTTTCAGTTATCCTATTCCTAGGTACCTCTTACAACCCAACACTACCCCAACTATCAACATTCAACCTAATATTCAAAGCAACAATGCTCACCCTACTATTCCTATGAATTCGCGCCTCCTATCCACGATTCCGCTACGACCAACTTATACATCTAGTATGAAAAAACTTCCTACCATTAACATTAGCCCTAGTCCTATGACACACCACACTACCCATTGCCATAGCAAGTTTACCCCCAATA---ACCTAAATGAACCCCCTAGTACTATCAATCCTAATTTCAAGTCTAGGATTAGGCACTACAATCACATTTATTGGATCACACTGACTCCTAATTTGAATAGGACTCGAAATCAACACAATAGCCATCATTCCACTAATAATTCAACAACAACACCCACGAGCAGTTGAAGCCACAACAAAATATTTCCTAACACAAGCTACAGCTTCAGCCCTCCTCTTATTTGCTGGAACAACAAACGCCTGAATCACAGGCCAATGAAATATTACNGAAATAATTAACCCGACTTCTGCCACACTAATCACAATCGCATTAGCACTAAAAATCGGACTAGCACCGATACATTTCTGACTACCAGAAGTTCTACAAGGACTAAACCTAACCACAGGACTAATCTTGTCCACATGACAGAAACTTGCACCATTCGCAATCCTATTACAACTCAACCACCTTCTAAACCCCCACTTACTTATCCTACTTGGTATCTTATCTATTCTTGTGGGCGGATGAGGAGGCCTCAACCAAACACAACTACGAAAGATCCTAGCATACTCATCAATCGCCCATTTAGGCTGAATAATTACCATTCTTCACTTTGCCCCAAATCTAACCACCCTTAACCTAATCTTATACATTATTATAACCACCACTATATTTCTACTATTCAATACACTCAACTCCACCAAAATCAACTCCCTTGCTCTATCAACAACAAAATCCCCCTTACTCACCATCATCACATTAACCACATTACTGTCCTTAGGGGGCCTTCCACCATTAACAGGCTTTATACCAAAATGACTAATCCTACAAGAAATAACTAACCAAAATCTAACAATCCCTGCCACTATTATAGCCCTAGCAGCACTACTTAGCTTATTCTTTTACCTACGACTATGCTATACCACAACCCTTACTCTTCCACCAAACACCACCCCCCACATAACCATATGACGAACAAAACCAATCCAATCAAACCTAGTACTAGTTTCCACCACATCCATCTCCCTCCTCCTTCTCCCCCTAACACCATCCATATTTATATTAACATCA---TA-----------------------------------------------------------------------------------------------------------------------------------------------------------------------------------------------------------------------------------------------------------------------------------------------------------------------------------------TCTCCTTCTTCTGGCTTCCGCTGGAGTTGAGGCCGGGGCTGGAACAGGTTGGACCGTATATCCCCCACTTGCTGGTAATCTCGCCCATGCTGGGGCCTCTGTGGACTTGGCTATTTTCTCGTTACATCTAGCAGGAATTTCCTCTATTTTGGCATCCATTAATTTCATTACAACTATTATCAACATAAAACCCCCAGCAATTTCTCAATATCAAACGCCTTTATTTGTTTGATCTATCCTTGTAACAACAGTCCTTCTCCTACTCTCACTGCCAGTTCTAGCAGCTGGAATCACCATACTCTTAACAGACCGTAACTTAAATACAACCTTTTTTGACCCTGCGGGAGGAGGAGATCCGATTCTCTATCAACATTTATTCTGATTCTTTGGCCATCCGGAAGTGTATATTCTAATCCTACCGGGCTTCGGAATAATTTCCCATGTGGTTGCTTATTATTCAGGTAAGAAAGAACCTTTTGGTTACATGGGAATAGTATGAGCAATAATAGCAATTGGTTTACTTGGCTTCATTGTATGAGCCCATCATATATTTACAGTTGGAATAGATGTAGACACTCGAGCCTACTTCACCTCAGCAACCATAATTATTGCTATCCCAACGGGAGTAAAAGTTTTTAGCTGACTAGCAACCCTCCATGGGGGTACTATTAAATGAGAAACGCCTATATTCTGGGCATTAGGTTTCATCTTCCTATTTACAGTCGGAGGCCTTACAGGAATTGTCCTGGCAAACTCATCCCTTGACATTGTTCTTCATGATACTTATTATGTTGTAGCCCACTTCCACTACGTTTTATCTATAGGTGCAGTTTTTGCCATCATGGCAGGCTTTATCCACTGATTCCCACTATTAACAGGATTCACATTACATTCCGCATGAACAAAGACCCAATTCCTAGTAATATTTATCGGAGTAAATATAACCTTCTTCCCTCA-CACTTCCTTGGTTTAGCAGGTATGCC----------------------------------------------------------------------------------------------------------------------------------------------------------------------------------------------------------------------------------------ATGGCACATCCATCACAATTAGGTTTCCAAGATGCAGCTTCACCAGTTATAGAAGAACTCCTCCACTTTCATGATCATACACTAATAATTGTATTTCTTATTAGCTCCTTAGTCCTATACATTATCGTAGCTATAGTCTCAACTAAACTCACTAACAAGTATATTCTTGACTCGCAGGAAATTGAAATCGTCTGAACTATCGTCCCAGCAGTCATTCTAATTATAATTGCACTTCCCTCCCTACGAATCTTGTATCTAATAGATGAAGTCAACGACCCTCACATCACCATCAAAGCCCTAGGACATCAATGATATTGAACCTATGAATATACAGATTATCAAGACCTGGAATTTGACTCCTATATAATCCAAACCGAAGACTTAAACCCAGGTCAATTTCGACTCTTAGAAACAGACCACCGAATAGTTGTTCCCATACAATCCCCCATTCGCATGCTAATTACTGCAGAAGACGTCCTACACTCCTGAACAGTACCGGCACTTGGTGTAAAAATAGATGCAGTACCAGGACGCCTAAACCAAACCGCCTTCATCATCTCACGACCAGGTGTTTATTATGGCCAATGTTCTGAAATCTGCGGAGCTAACCACAGTTTTATACCCATTACAGTCGAAGCAGTCCCACTAGAACACTTTGAGAACTGATCTTCATTAATATTAGAAGAAACTTATGCCTCAACTAAACCCAAGTCCTTGATTTATTATCTTCTTCTTATCTTGACTATTCTTCCTAACTGCCCTACCACAAAAAGTAACCTCCTATATATTTAACAATAACCCCACACCAAAGAATGTCGAGAAACCCAAACCAGAGCCCTGAAACTGACCATGAACCTAAGCTTCTTCGACCAATTCTTAAGTCCATCCTTACTAGGAATCCCCCTAATTGCCTTAGCAATTATAATTCCATGGATAACCTTCCCAACCCCCTCTAACCGATGACTCAACAATCGTCTGACAACCTTGCAATCATGATTTATCAACCGCTTTACTTATCAACTCATACAACCACTTAACCTAGGAGGCCATAAATGAGCTACCATTCTCACAGCATTAATACTATTTCTCATTACTATCAACCTCCTGGGCCTTCTTCCCTATACATTCACCCCAACCACTCAACTCTCACTCAACATAGCATTCGCCCTACCATTATGACTTACTACTGTCTTAATTGGTATACTCAATCAACCCACTATCGCCCTAGGACACCTCTTACCAGAAGGTACCCCTACCCCCCTAGTCCCCATTTTAATTATCATCGAAACAATTAGTTTATTCATTCGTCCCCTAGCACTTGGAGTGCGACTCACAGCCAACCTAACAGCAGGCCACCTACTAATACAACTAATTGCAACCGCAGCTTTCGTACTAATTACAATTATACCCACAGTAGCCCTACTAACATCACTAATCCTATTCCTACTAACCATCCTAGAAGTAGCTGTAGCAATGATTCAAGCCTATGTGTTTGTCCTCCTCCTAAGTCTCTACTTACAAGAAAACGTTTAATGGCCCACCAAGCACATGCATATCACATAGTCGATCCCAGCCCATGACCCTTAACAGGAGCCGTAGCTGCCCTCCTCATAACCTCAGGTCTCGCCATTTGATTTCACTTTCACTCCCTATCCCTTCTCTACCTAGGATTATTATTACTCCTACTCACCATAATCCAATGATGACGAGACGTAATCCGAGAAGGAACGTTTCAAGGACACCATACACTACCTGTACAAAAAGGACTACGCTACGGAATAATCTTATTTATCACATCAGAAGTCTTTTTCTTCCTTGGCTTCTTCTGAGCCTTTTATCACTCTAGCCTAGCTCCAACCCCTGAACTAGGAGGTTGTTGACCACCAACAGGAATCCACCCACTAGACCCATTCGAAGTTCCACTCCTTAACACAGCAGTTCTCCTGGCCTCTGGAGTTACTGTCACCTGAGCCCACCATAGTATTATAGAAGGGAACCGCAAAGAAGCCATCCAAGCTCTGACACTCACAATCATATTAGGCCTTTACTTTACTGCTCTTCAAGCCATGGAATATCATGAAGCTTCATTTACTATCGCCGATGGAATCTACGGAACAACTTTCTTCGTTGCTACAGGCTTCCACGGTCTCCATGTAATTATTGGCTCCACATTTCTAATAATCTGTCTCCTACGACAAATCCAATACCATTTTACATCAAGTCACCACTTTGGCTTTGAAGCCGCTGCATGATATTGACACTTTGTTGATGTAGTCTGATTATTCCTCTATGTCTCAATCTACTGATGAGGTTCATAAATGAACCTCATCACATTCACTATCGTTATAACGGCCCTCATTTCCCTAATCCTAATATTCATCGCATTTTGACTACCAGTATTAAACCCAGACACTGAAAAAACATCCCCCTATGAATGTGGCTTTGATCCTTTAGGATCCGCACGCTTACCATTCTCCCTTCGTTTCTTCCTAGTAGCAATTTTATTTCTCCTCTTCGACCTAGAAATCGCCCTCCTTCTACCCCTACCCTGAGGAAATCAACTCGATTCCCCTCCTCTCACCATTCTATGAACAACCATTATCATTATCCTACTTACTTTAGGTCTTATCTATGAATGATTACAAGGAGGACTTGAATGAGCAGAAT-ATGTCCCCCCTCCACTTTACACTTACTTCAGCATTTATACTAGGCTTGACCGGACTTGCCCTAAATCGATCACATTTACTATCAGCACTAATTTGTTTAGAAGGCATAATACTCTCATTATTTGTTACGATCGCCCTATGATCCATAACAACAAACTCATCCTCCTGTTCATTAGCCCCCATAGTCCTCCTAACATTCTCAGCTTGTGAGGCAAGCTCAGGATTAGCCCTCCTAGTAGCTACTACCCGAACTCATGGTTCAGACCAACTCAAAAACCTTAACCTCCTACAATGCTAAAAATTATTATCCCAACAATTATACTATTCCTAGTTCCCTGACTCTCACCCAAAAAATGGCTATGAACCACATCTATTACCCACAGTCTACTAATCGCCATAACAAGTCTATTGTGATTCAAATGAAACCTTGAAGTAGGCTGAGACTTTTCCAACCCCTATTTAGCAGTTGATCCCCTATCCTCTCCCTTACTTATCCTGACCTGCTGACTCCTCCCACTAATGCTCCTTGCCAGCCAAAACCACCTA---TCCAACGAACCCCTTATACGACAACGCACATACATCACATTACTCATCTCATTACAAACCTTCTTAATTATGGCCTTTACTGCTACAGAAATAATCATATTTTACGTAATATTTGAAGCTACACTTATCCCCACGCTTATCATCATTACCCGATGAGGTAACCAGACTGAACGATTAAATGCGGGAACCTATTTCCTATTCTACACTCTCATAGGATCCCTCCCCCTACTCATTGCTCTCCTCGCCCTCCAAAAAGATACAGGAACCCTCTCAATACTAATCCTACAATACCCACAAACCCACAATATGCTGACATGAACAAACAAATTCTGATGAACAGCCTGCTTAATCGCATTTCTAGTTAAAATACCCTTATACGGAGTTCACCTCTGATTACCCAAAGCCCACGTTGAAGCCCCAATCGCTGGCTCCATAATCCTAGCCGCCATCCTCCTCAAACTAGGAGGCTATGGCATAATACGAATCATCATCATGCTTAACCCCCTAACAAAAGAAATAGCCTATCCATTCCTTATCTTAGCTATCTGAGGCATTATCATAACTAGTACCATCTGTTTACGACAAACAGACCTTAAATCCCTAATCGCCTACTCTTCAGTCAGTCATATAGGATTAGTAGCAGCAGCTATCCTAATCCAAACACCATGAAGCTTTGCAGGGGCCACCGCCCTAATAATTGCCCATGGATTAATTTCCTCAGCCCTGTTCTGCCTAGCCAACACCAACTACGAACGCACCCATAGTCGAACATTACTTCTAGCCCGAGGAACACAAATTATTCTCCCCCTAATAGGAACCTCATGATTCCTTATTAACCTAGCTAATCTTGCCCTACCACCCACTCCTAACTTAATAGGAGAGCTACTAATCATCACATCCTTATTCAAATGGTCCAATTGAACCATTATTGCAACCGGCCTAGGCACCCTCCTAACAGCCTCCTACTCACTCTATATATTCATTATAACACAACGAGGCCCAACACCACAACACCTCCTCCTCATAAACCCCTCACACACACGAGAACACCTCCTTATTTATCTACATCTAATCCCAGTACTCCTTCTTATCCTTAAACCAGACCTCATTCTAGGATGAACAACAT---------------ATCTTTAACTCAACATTCCTACTTATCTTCCTTCTACTCCTATACCCCATCTTATCATCAACTATATACCCCAAAGAACTCCTCAAC---CCAAAATGATCATTA---ACACATGTTAAAACCTCTGTAAAAATCTCATTCTTCATCAGCCTCATCCCCTTATCCATTTTCCTCGACCAAGGATTAGAATCAATCACAACTAATTGAAACTGATTCAACCTAAATACCTTCGACATCAACATTAGCTTTAAATTCGACATATACTCTACTATCTTCACCCCAGTAGCTCTTTATGTCACATGATCTATTTTAGAATTTGCCTTATGATACATACACTCAGATCCCAACCTTAACCAATTTCTTAAATACCTCCTCCTATTTCTAATCGCAATAATTACCCTAATCACCGCCAACAACCTATTCCAACTGTTTATCGGTTGAGAAGGTGTAGGTATCATATCATTTCTATTAATTAGTTGATGATTTGGTCGAACTGATGCTAACACCGCTGCCCTCCAAGCAGTGATCTACAATCGAATCGGAGACATTGGTTTAATCCTTAGCATAGCCTGACTAGCCATAAACCTTAATTCATGAGAAACACAACAATTATTCTTCCTATCAAAAAATATGGATCTAACCCTACCCTTATTCGGCTTAGTCCTAGCCGCCGCTGGAAAATCAGCACAATTCGGACTTCACCCTTGACTCCCCTCTGCTATAGAGGGCCCTACACCTGTCTCCGCCCTACTCCACTCTAGTACAATAGTCGTAGCAGGTATTTTTCTGCTAATTCGCCTTCACCCTCTCTTCCAAGAAAACCAATTAATCCTAACATCCTGTTTATGTTTAGGAGCATTAACCACGCTATTTACCGCTATCTGCGCCCTAACCCAAAACGACATTAAAAAAATCATTGCCTTTTCCACATCAAGCCAACTAGGACTGATAATAGTCACAATTGGCCTTAACCAACCCCAACTAGCCTTCCTCCATATCTGCACCCATGCCTTCTTCAAGGCCATACTCTTCCTATGTTCAGGCTCAATCATCCACAGCTTAGGAGATGAACAAGACATCCGAAAGATAGGCGGCCTACACAAACTCCTACCACTCACCTCATCAACCCTAACAATTGGCAGCCTTGCCCTAACCGGAATACCATTTCTATCTGGCTTTTTCTCAAAAGACGCCATCATCGAAGCCATAAACACATCTCACCTAAACGCCTGAGCCCTTACCATAACCCTCCTAGCCACCTCATTCACTGCCGTCTATAGCCTTCGTCTAACCTTCTTCACCCTAATAAACACCCCACGCTTCCCAGCACTCTCACCAATCAATGAAAACAACCCACTAATGATTAACCCACTTAAACGCCTAGCCTACGGAAGCATTCTAGCGGGTCTTATCATTACCTCAAACATAACACCAACAAAAACCCAAATCATAACAATACCCCCACTACTCAAACTATCAGCATTATTAGTAACAATTACAGGTCTTATTTTAGCCCTAGAACTTGCCAACCTAACAAAAACACAACTCAAAATCAACCCAAAC---TTATCAACACACAATTTCTCCAACATACTAGGCTATTTTCCACTTATCATCCACCGACTTATCCCAAAAACTAGTCTACAATGAGCCCAAAACATTTCTACCCACCTACTTGACCTTTCCTGAATCGAAAAGATCGGACCAAAAAGCACAATAATCCAACAGACACCAATAATTAAACTAACAACACAACCACAACAAGGCCTCATTAAAACCTACATCGCAATTTCCTTCCTCACACTAACA---CTATCCATCTTAATAACCATAAT-------ATGACCACA---AACATCCGAAAAACACACCCTCTATTTAAAATTATTAACCACGCCCTAATTGATCTTCCAACTCCTCCCAACATCTCCATCTGATGAAACTTTGGTTCTCTTCTAGGACTCTGCCTTATCATCCAAATCCTAACAGGACTCTTTCTAGCTATACATTACACCGCAGATATCTCAACCGCATTCTCATCAGTAACACATATCTGCCGAGATGTTAACTACGGCTGACTTATCCGCAACATTCATGCTAACGGTGCCTCCCTGTTCTTCATTTGTGTCTACCTTCATATTGCCCGAGGCTTCTATTACGGGTCCTATCTCTATAAAGAAACCTGAAACATTGGAGTAATACTATTATTCTTATTAATAGCCACTGCTTTTGTAGGTTATGTTCTCCCATGAGGACAAATATCCTTTTGAGGCGCCACAGTTATCACAAACCTCCTCTCCGCCTTCCCATATATTGGAGACACCCTAGTACAGTGAATCTGAGGCGGTTTCTCAGTAGACAATGCCACCCTAACCCGCTTCTTTGCCTTCCACTTCCTCCTCCCATTCGTAATTACAGCACTAACGCTCATCCACATCTTATTCCTCCATGAAACCGGATCCAATAACCCCACAGGACTAAACTCTAATATAGATAAAATCCCCTTCCACCCTTACTATACATACAAAGACTTATTAGGCTTCTTTATCATAATCTCTGTACTTATCTTATTAGCCCTCTTCCTACCAAACATCTTAGGCGACACAGAAAACTTCATCCCCGCAAACCCACTAGTTACCCCACCTCACATCAAACCCGAATG------------------------------------------------------------------------------------------------------------------------------------------------------------------------------------------------------------------------------------------------------------------------------------------------------------------------------------------------------------------------------GAACAGTTTTTGGCCAGAGCTCATCTACAACACATTTAATATAGATGTCAGGACAGATTCAGAAGCCAGACATCCCACCCACTTTTGCTACAATTGTTGGCGGATTGTCATTCAGACAATCAACAACACAACTAATGAAGATGCATTCTTTCCCATCAGCACAATAGTTCAGTGGAAACCACACTCCAATACTTGCAATGTTTGCAACTTTACAAGTGGGACACGCAAACGAAAAGTTCTTAAACGAAGTCCACCAGTCACAAAGAAGCTCAAAATAGCAGTTGAAGCACCAATCAGATCAAGAATTATTAAAAGGAAAGATCAAAGAAACTCAACAAGTATTTTATTGGCTAAAAAGATTGTTAACTGCAAGAAGATCCATCTCAATTCAAAACTCCTTGTGCTTGATTATCCCAATAACTTTATTCAGTCAGTGTCATGCCAGGTTTGTGAGCACTTATTGGATGACCCTTTGCAATCACCATGCAAGCATCTTTTCTGCAGAACATGCATTCTCAAATGTACTGCAGTGCTTGGAAAATATTGTCCAGTTTGTAGGTTTCCATGTGATCTTACAGAGTTCAAAAGCCCAGTGAAATCATTCATAAGTGTTCTCAGTTCATTAGTTCTAAAATGCCCTTTGGCAGACTGTGGAGAGGAGGTGAGACTTGGTGAATATCCCAAACACACCCGGAATCACAAAGGAAAAAGAATGTTGCACGTCTACGCATCAATAAATAAGGGTGGTCGGCCTAGGCAACATCTACTCTCTCTAACTCGCAGGGCTCAGAAACATCGTCTCCGAGATCTCAAACTTCAGGTGAAGGCTTTCGCAGACAAGGAGGAAGGTGGTGATGTAAAGTCAGTGTGCCTTACTCTGTTTTTGCTGGCATTGAGAGCTGGAAATGAGCATAGACAAGCAGATGAACTGGAAGCTCTCATGCAAGGACGAGGGTCAGGGCTGAAGCCAGCAGTCTGTCTTGCAATTAGGGTTAGTACATTCCTAAGTTGCAGTCAGTATCATAAAATGTATAAGACGGTCAAAGCAGCAACTGGGAAGCAAATCTTCCAACCACTGCACGCACTCCGAAACATAGAGAAAACATTGTTGCCGGGTTATTGTTCATTTGAATGGGAACCTCCTCTAGCAAATGTCCCTACTAACACTGAGGTGGGAATAATAGATGGTATATGTGGTTGGACACAATGTGTTGATGATTACCCAATGGAAACAATTTCAAGACGATTTAGGTACGATGTGGCAATTGTTGCGGCACTGAAGGATCTTGAGGATAATATTTTGGAAGGTTTAAAACTCCAAAATATAGATGAGTATTTGGGTGGACCATTTACTGTCGTAATCAAAGAATCCTGTGATGGAATGGGGGATGTTAGTGAAAAACATGGATGTGGTCCTTCAGTTCCAGAAAAGGCAGTGAGGTTTTCTTTCACAATCATGACCATAAGTGTGATGAATGAAAATAATGAGAAGGTGAAAGTATTTGAAGAGCTAAAGCCAAATTCTGAGATGTGCTGCAAGCCACTTTGCCTAATGCTGGCAGATGAATCTGACCATGAAACCTTGACGGCAATATTGGGTCCACTAGTCACAGAAAGGGAAGCAATGAAAACCAGTGATTTAATCCTTGAAATTGGAGATTTGCCTAGATCATTTCAGTTTATCTTTAGAGGTACGGGATATGACGAGAAGCTGGTCCGTGAAGTTGAAGGGCTCGAAGCCTCAGGCTCCATGTACGTGTGTACATTATGCGATGCCACTCGAAGTGGGGCTTCACAAAATTTGATCCTTCATTCCATAACAAGAAGCCACGAAGAGAACTTGGAGCGCTATGAAGTTTGGCGCACGAATCCATATCATGAGACAGCTGAAGAGTTACGTGACAGAGTGAAGGGGGTTTCAGCAAAGCCATTTATTGAAACACAGCCCTCTATAGATGCTTTGCATTGTGACATTGGGAATGCAACAGAGTTCTACAAGCTGTTCCAGGATGAGATTGGGGAGACGCATAAAAATCCCAATCCATCTAAGGAGGAAAGGAAAAGGTGGCAAGCAATGCTTGATAAACACCTAAGAAAGAAGATGAACCTGAAACCCATCATGAGGATGAATGGAAACTTTGCAAGAAAACTAATGACTGAAGAGACTGTGGAAGCAGTGTGTGAATTGATTCCCTCTGAAGAAAGACGAGAGATTCTCAGGGAGCTGATGCATCTTTACATTCTTATGAAGCCTGTGTGGCGATCCACATTCCCAGTCAGAGAATGCCCGGATCTTCTTTGCCAGTATAGCTTTAATTCCCAGAGATTTGCAGAACTGCTTCGTAAAGAGTTCAAGTACAGATATGATGGGAAGATCACCAACTACCTTCATAAGACTTTGGCTCACGTCCCTGAGATCATTGAAAGAGATGGCTCTATAGGGGCATGGGCAAGTGAAGGGAGGAAACTGCWCCAGGCCGGGGCCCTCAACGTCAAGGAGTTCAGCTCCTTCGAGGCCGGAGCCCCGGAGCAAGTGAAGGCGGTGTTCGTGGTGAGCACTTTGTTAAAGGGGCGCACAGCTGATATCATCCGCGACATCGTCACCCTAAGCTCCTTCCAGTACTGTGTGGTGATCACCGCCGTCAGCCACTCCGTCCACCTGCTTGCCAATAATGTGACTGCCGAACTGGAGCAGGAGCTGGTCTTCGAGCAGTTCGGGGAGTTGTTGTGTCAGTGGATGGGTAACATGAATTATACGGGGGAGGTCATGCACCTGCCTATATTAATTGCGCCCCTTGTTCCCCACCTGTTCATCACCACAGCCTATTCGTCCTTTTTTCCTTTCGTGCCTCAAGATCTGAGCCTGCTCAATAACACCAGACCCGACAAAAAGAAGTTTGGAAGCCTGAATGACGTCGATTATTGTTCTTTGCCCTTTGAACTTCAAATACAAATCAGGTCATTGGTTTCATCCTTGAACTCTCTGTTTGAACTGGTACAGCTCAAAGAAGAATGTTTTGCAGTTGGTCCTACCAGTAGAATW11112100-000100-000?-00210110000000000000000?1111000001100010010101???0?0???0100011000000010??01?0?10?0
	RHINAXXX ATGCTAAACCTCGCCCTCTCATACATTATCAACCCCTTAGCCTATATCATTCCAATCTTACTAGCCACAGCCTTTCTTACCTTAATCGAACGAAAAATCCTAGGTTATATGCAACTCCGTAAAGGACCAAACGTAGTA---GGCCCACACGGACTCCTCCAACCAATCGCCGACGGACTAAAACTATTCACAAAAGAACCTGTACAACCATCATTCTCCTCAAAATTCCTATTCTTAATTGCACCAACCACTGCATTAACCTTAGCCTTACTCATATGAATACCACTCCCCCTACCACACTCAATCTTAAACCTAAATTTAGGGTTATTATTCATCCTTGCTATCTCAAGCCTAACCGTCTATACAATCCTAGGTTCAGGTTGAGCATCAAACTCCAAATATGCCCTCATAGGAGCATTACGCGCTGTAGCACAAACCATCTCATATGAAGTAACCTTAGGCCTCATCCTCTTATCCATAGTCATCTTCACAGGAGGCTTTACTTTACACATTTTCAATCTTACCCAAGAAACAATCTGACTTATTATTCCAACATGACCACTAGCCATAATATGATATATCTCAACATTGGCTGAGACAAACCGAGCTCCATTTGACCTCACTGAAGGTGAATCAGAACTCGTCTCAGGTTTTAACATTGAATATGCAGGAGGTCCATTTGCCTTATTCTTCCTAGCCGAATATTCTAATATTATAATAATAAACACACTCTCAACCATTTTATTCCTAGGCACCTCCTATAATCCATCAACACCACAATTATCTACACTTTCTCTTATACTCAAAACAACAACACTAACCCTACTATTTCTATGAATTCGCGCATCATACCCACGATTCCGATATGATCAACTTATACATTTAGTATGAAAAAACTTCCTACCTCTTACACTAGCCCTAATCCTATGACACACCACACTTCCAATCACAATAGCAAGTCTACCACCAATA---AACTAGATGAACCCACTAGTATTATCCATCTTAATCTTAAGTTTAGGATTAGGCACCACAATTACATTCATTGGATCACATTGACTCTTAATCTGAATAGGCCTAGAAATCAATACAATAGCCATCGTTCCACTAATAATCCAACAACAACACCCACGAGCAGTAGAAGCCACCACCAAATATTTCCTAGTTCAAGCATCAGCCTCTATACTCCTACTATTTGCTGGAACAACAAACGCCTGAGCAACAGGCCAATGAAACATCACTGAAATAATAAACCCACTTTCTGCCACACTAATCACAACCGCATTAGCACTAAAAATCGGATTAGCCCCTATACACTTTTGACTACCAGAAGTACTACAAGGCCTAGACTTAATCACCGGACTTATCCTATCCACATGACAAAAACTCGCACCATTTGCAATCTTATTACAACTTAATCACCTCTTAAACTCAAACCTACTTAACCTATTTGGCATTCTATCTATTATCATAGGCGGGTGAGGAGGTCTTAACCAGACACAACTACGAAAAATCCTAGCATACTCATCAATCGCTCACCTAGGTTGAATAATCATCATTCTTCACTATGCTCCCAACCTAACCATGCTTAATCTAATCTTATATATTATCATAACCACCTCACTATTCCTACTATTTAACACACTTAACTCCACCAAAATCAACTCAATTGCCTCCTCCACAACAAAATCCCCTATACTCACTATCATCACACTCACTACGCTATTATCTCTAGGTGGTTTACCACCATTAACAGGTTTCATGCCAAAATGACTAATCCTCCAAGAAATAACCAAACAAAACCTAATAACCCTAACCATTACAATAGCCTTAGCAACATTACTCAGTCTATTCTTCTACCTACGCCTATGTTATATCACAACCCTCACCCTCTCACCAAATCCCATTACCCTTATATCCACATGACGCACAAAAACAACCCAACCAAACCTAACCCTCACAATTACCACATCCATTTCTTTACTTCTTCTCCCTTTAACCCCCTCAATACTAATATTAACAACA---TAGTGGCA---ATAAATCGTTGACTTTTCTCTACAAACCATAAAGATATTGGTACCTTATATTTGATCTTTGGTGCTTGAGCAGGAATAGTTGGTACTGGTCTAAGTTTACTTATTCGAACAGAGCTTAGCCAACCCGGAACACTTCTTGGAGATGACCAAATCTATAATGTAGTTGTAACAGCCCATGCCTTCGTAATGATTTTCTTCATAGTCATGCCAATCATAATTGGAGGGTTTGGTAATTGATTAATTCCTTTAATAATTGGCGCCCCAGACATAGCATTCCCACGAATAAATAATATAAGCTTCTGATTGTTACCTCCATCATTCCTTCTTTTATTAGCCTCTGCTGGAGTTGAAGCTGGAGTCGGAACAGGTTGAACTGTATACCCCCCACTTGCTGGTAACCTCGCCCATGCTGGAGCCTCCGTAGACTTAGCCATTTTTTCATTACATTTAGCCGGGGTATCCTCTATCCTAGCATCCATTAATTTTATTACAACAATCATTAACATAAAACCCCCAGCAATCTCTCAGTATCAGACACCTTTATTTGTGTGGTCAATTCTTGTAACAACCGTTCTTCTACTACTCTCATTACCTGTACTAGCAGCGGGTATTACCATACTCCTCACAGATCGAAATCTTAATACTACTTTCTTTGACCCAGCAGGAGGCGGAGATCCAATCCTTTATCAACATTTATTCTGATTCTTTGGCCACCCAGAAGTATATATCTTAATTCTACCAGGTTTTGGAATAATCTCCCATGTTGTTGCTTATTACTCAGGTAAAAAAGAACCATTTGGCTATATAGGAATGGTATGGGCAATAATAGCAATTGGATTACTCGGTTTTATTGTATGAGCTCATCATATATTTACAGTTGGAATGGATGTAGACACCCGAGCATACTTTACTTCAGCAACAATAATCATTGCTATCCCAACAGGAGTGAAAGTTTTTAGTTGATTAGCAACCCTTCATGGAGGCTCAATTAAATGAGAAACACCTTTACTTTGAGCTCTTGGCTTCATTTTCTTATTCACAGTTGGAGGTTTAACAGGTATTGTCCTAGCAAACTCATCCCTTGATATTGTTCTTCATGATACTTATTATGTTGTAGCCCATTTCCACTATGTTCTATCAATAGGGGCAGTATTTGCCATCATAGCAGGCTTTATTCACTGGTTCCCCTTAATTACAGGATTCACACTACACTCTACTTGAACAAAAACCCAATTCCTAGTAATATTTATTGGAGTAAATATAACCTTTTTCCCTCAACATTTCCTCGGCTTAGCAGGAATACCACGACGATATTCAGACTACCCAGATGCCTATACCCTATGAAATGTAGTCTCTTCCGTAGGATCGCTAATTTCCCTAATAGCTGTTATTATATTCTTATTTATTATTTGAGAAGCATTTGCCTCTAAACGCGAAATCTCTTACATTGAACTACCACACACAAATGTAGAATGATTACACGGTTGTCCTCCTCCTTACCATACATACGAAGAACCAGCATTCGTACAAGTTCAAATGGCACATCCTTCACAATTAGGTTTCCAAGATGCAGCTTCACCAGTAATAGAAGAACTCCTCCACTTTCATGACCATACATTAATAGTTGTATTTCTTATTAGCTCACTAGTTCTTTACATTATTGTAGCAATAGTTTCAACAAAACTTACTAACAAATACATTCTCGACTCTCAAGAAATTGAAATCATTTGAACCATTGTTCCAGCAATTATTTTAATCATGATTGCCCTTCCCTCCTTACGAATCTTATACTTAATAGACGAAGTAAACGACCCCCACATCACCATTAAAGCTTTAGGACATCAATGATATTGAAGTTATGAATACACAGATTATCAAGATCTAGAGTTTGATTCTTATATAATCCAAACTGAAGACTTAAACCCAGGACAATTCCGACTTTTAGAAACAGATCACCGAATAGTAGTCCCCATACAATCCCCCATTCGTGTATTAATTACTGCAGAAGATGTATTACATTCATGAGCTGTTCCAGCTTTAGGAGTAAAAATAGACGCAGTACCAGGACGCTTAAACCAATCTGCCTTTATTATCTCACGTCCTGGTATTTACTATGGCCAATGTTCAGAAATCTGCGGAGCTAATCACAGCTTTATACCTATTGTAGTTGAAGCAGTCCCATTAGAACACTTTGAAAACTGATCTTCATTAATACTAGAAGAAACCTATGCCTCAACTTAACTTAAACCCTTGATTTCTCATCTTCATGTTTTCGTGATTATTTTTTCTAATTGTTTTACCACAAAAAGTGACCTCCTACATATTTAATAGTAATCCAATATTAAAAAATGTCGAAAAACCAAAACCACAACCTTGAAATTGACCATGAACCTAAACTTTTTTGACCAATTCTTAAGCCCATCACTACTAGGAATCCCCCTAATTGCTTTAGCAATTATATCCCCATGAATAATTTTATCAACCCCATCCAACCGATGACTTAACAATCGACTAACAACCATACAATCATGATTCATTAACCGCTTTACCTACCAACTCATACAACCATTAAACCTAAACGGCCATAAATGAGCTATTCTCCTTACAACACTAATATTGTTCCTTATTACTATTAACCTTTTAGGCCTTCTCCCTTACACATTCACCCCCACAACCCAATTATCATTAAACATAGCATTTGCCCTACCACTATGACTTATAACTATCTTAATTGGGGCACTCAACCAACCTACTATTGCTCTAGGCCATCTACTACCAGAAGGTACACCCACTCTTCTAGTTCCCATCCTAATTATTATCGAAACCATCAGCCTTTTTATTCGCCCTTTAGCACTTGGAGTACGACTCACAGCAAACCTCACAGCAGGTCATCTACTTATACAGTTAATTGCAACTGCAGCTTTCATTTTAATCACAACTATACCTTCAGTAGCTCTCTTAACCTCAATAATTCTATTCTTACTCACCATTTTAGAAGTAGCCGTAGCAATAATTCAAGCCTACGTATTCGTTCTTCTTCTTAGTCTTTATTTACAAGAAAATGTTTAATGGCCCACCAAGCACATGCATACCATATAGTTGACCCCAGCCCATGACCATTAACAGGAGCCGTAGCTGCTCTCCTTATGACCTCAGGTCTAGCCATCTGATTCCATTATCATTCCCTATCCCTCTTGTATTTAGGATTAATATTACTCTTCCTCACTATAATCCAGTGGTGACGAGATGTAATTCGAGAAGGGACATTTCAAGGACATCACACATTACCCGTACAAAAAGGATTACGATATGGAATAATCCTATTCATCACATCAGAAGTTTTCTTCTTTCTTGGTTTCTTTTGAGCCTTTTATCATTCTAGCTTAGCTCCAACCCCAGAACTAGGTGGATGCTGACCACCCACAGGTGTCCACCCACTGAACCCATTCGAAGTTCCACTTCTAAACACAGCTGTTCTACTAGCCTCTGGGGTTACCGTTACTTGAACTCATCATAGTATCATAGAAGGAAATCGAAAAGAAGCTATCCAAGCCTTGACACTCACAATTATCCTAGGAATTTACTTTACAACACTCCAAGCCATAGAATACTATGAAGCCCCTTTTACTATAGCTGATGGTATTTATGGCACAACATTTTTCGTTGCTACAGGTTTCCATGGCCTCCATGTAATTATTGGCACCACTTTCCTAATAATCTGCCTATTACGACAAATCCTATACCATTTCACATCAGAACATCACTTTGGCTTCGAAGCCGCTGCATGATACTGACATTTTGTTGATGTAGTCTGATTATTCCTTTATATCTCAATCTACTGATGAGGTTCATAAATGAACCTCATTACA---ATTATTGCTATAACGGCCCTCATCTCACTAATTATAGTACTTATTGCATTCTGATTGCCAGTGTTAAATCCAGATAATGAAAAAATATCACCCTATGAATGTGGTTTTGATCCACTAGGTTCTGCACGCCTACCATTCTCCATTCGTTTCTTCCTAGTGGCTATCTTATTCCTCCTTTTCGACCTAGAAATCGCCCTCCTTTTACCCTTACCCTGAGGAAACCAATTAGAACATCCCCTCTTAACCATCATATGAATAACTACTATCTTAACTTTTCTCACCCTGGGTCTCATTTACGAATGATTGCAAGGCGGCTTAGAATGAGCAGAATAATGTCCCCCATTCATTTCACCTTCACCTCAGCATTTATTCTAAGCCTAACCGGACTTGCCCTAAATCGCTCTCAT--------------------------------------------------------------------------------------------------------CATAATCCTACTAACATTCTCAGCCTGCGAAGCTAGCTCAGGTCTAGCCCTGTTAGTAGCAACTACCCGAACTCACGGTTCCGATCAACTCAAAAACCTTAACCTACTACAATGTTAAAAATTATTATTCCAATAATCATGTTACTTCCAACTTCCTGACTTTCACCTAAAAAATGATTATGGACTATTTCTACCACTCACAGCCTACTAATCGCTATAATAAGTTTACTCTGACTTAAATGAAATTCTGAAGTAGGTTGAGAATTCCCCAACCCCTATTTAGGGGTAGACCCTTTATCTTCCCCATTACTTATCCTAACCTGCTGACTCCTACCCTTAATACTTCTCGCTAGCCAAAACCACTTA---AACAACGAACCACATTCACGACAACGCACATATATTACCCTTCTCATCCTATTACAACTCTTCTTAACCTTGGCTTTTAGTGCCACAGAAACAATTATATTCTATATCATATTTGAAGCTACACTTATTCCCACACTCATTATTATCACTCGCTGAGGGAACCAAGCCGAGCGTTTAAATGCAGGTACCTACTTCTTATTCTACACTCTCATAGGATCACTCCCACTACTTATTGCCTTACTCATCCTACAAAAAGACTTAGGAACCCTATCCATACTAATCCTACAATACCCCCAAACCCACAACATAATAACATGAACAAATAAATTCTGATGAGTTGCCTGTTTAATCGCATTCCTTGTTAAAATACCACTTTACGGACTACATCTTTGATTACCCAAAGCCCACGTTGAAGCCCCAATTGCCGGCTCCATAATCTTAGCCGCAGTTCTATTAAAACTGGGAGGATATGGTATAATACGAATTATTGTTATACTAGACCCCCTAACAAAAGAAATAGTATACCCATTTTTCATTCTATCCCTCTGAGGGGTTATCATAACCAGTTCCATCTGCCTACGACAAACAGACCTCAAATCTCTAATCGCTTATTCATCAGTCAGCCATATAGGCTTAACAGCAGCAGCCATTCTAATCCAAACACCATGAAGTTTTGCAGGTGCTATCACCTTAATAATCGCCCATGGTTTAATCTCTTCAACCCTTTTCTGCCTAGCTAACACTAATTACGAACGCACTCACAGCCGAACACTACTATTAACTCGCGGAATACAGATTATTCTCCCTCTTATAGGGACTTCTTGATTCCTTATTAACCTAGCAAACCTTGCTTTACCACCCACCCCTAACCTAAAAGGAGAATTACTAATCATTACTTCCTTGTTCAAATGATCCAATTGAACAATCATCGCAACTGGTATAGGTGTCTTACTAACAGCTTCTTATTCACTTTACATATTTACTATAACACAACGAGGTCCCACTCCACAATACCTATTCTTCATAACACCTACCTATACACGAGAACATCTTCTTATCTACTTACATTTTATCCCAGCAATCTTATTAATTCTTAAACCTGAGCTCATCCTAGGATGATCAACAT---------------------------------CTACTAATCTTCCTCCTACTCCTATACCCTATCTTATCATCAACCCTCCATCCAAAAGAACTCACCAAC---CCAAACTGATCTTTA---ACGCACGTCAAAACCTCTGTAAAAATCTCATTTCTCACTAGCCTCATCCCCCTATTTATCTTTCTCGACCAAGGACTAGAATCAATTACAACAAACTGAAATTGATTAAACCTTAGTACATTTGACATTAACATTAGCCTCAAATTCGACATATACTCTATCATTTTTACCCCTGTAGCCCTTTATGTCACATGATCCATCCTAGAATTTGCTTTATGATACATATACTCAGACCCAAACCTTAATCGATTCTTTAAATACCTATTATTATTCCTAATCACAATAATTATTTTAATTACCGCTAACAACATATTTCAACTATTTATCGGATGAGAAGGAGTCGGCATCATATCATTTCTATTAATTAGCTGATGATTCAGCCGAACAGATGCTAATACCGCTGCCCTCCAAGCAGTAATTTATAATCGCATTGGAGATATTGGACTAATCCTTAGCATAGCCTGATTAGCCATAAACCTCAACTCATGAGAAATACAACAACTATTCTTCCTATCAAAAAATATTGACCTAACTTTACCATTATTTGGTTTAGTCTTAGCTGCCGCTGGAAAATCAGCACAGTTCGGACTTCATCCATGGCTCCCATCAGCTATAGAAGGTCCCACACCAGTCTCTGCCCTACTCCACTCCAGCACAATAGTTGTAGCAGGAATTTTCCTACTAATCCGCCTTCATCCCTTATTTCAAGAAAATCAATTAATTCTAACAACCTGTTTATGCTTAGGGGCACTCACCACACTATTCACAGCTACCTGTGCCTTAACCCAAAATGACATCAAAAAAATTATTGCCTTCTCCACATCAAGTCAACTAGGCTTAATAATAATTACAATCGGCCTAAACCAACCCCAACTAGCCTTCTTACATATCTGCACACACGCTTTCTTTAAGGCTATACTATTCCTATGTTCTGGTTCAATTATCCATAGCCTGAACGATGAACAAGACATTCGAAAAATAGGCGGATTACATAAACTCTTACCCTTCACTTCATCAACCCTAACAATTGGTAATTTAGCATTAACAGGTATACCCTTTTTATCCGGATTTTTCTCAAAAGATGCCATTATTGAAGCTATAAATACATCCCATCTAAACGCCTGAGCCCTTACCATAACCCTACTAGCCACCTCATTTACCGCTGCATACAGCCTACGCCTAACATTCCTAACCATAATAAACTTTCCACGATTTTCAACACTCACACCTATCAATGAAAACAATCCACTAGTAATAAAACCACTTAAACGACTAGCCTATGGAAGTATTGTAACAGGCCTTATTATTACCTCTAATATAACCCCAATAAAAACCCAAACCATAACAATACCATTAACCCTCAAAATATCTACCCTTCTGGTAACCACCCTAGGTTTTATCATTGCCCTAGAACTTGCTAACCTCACAAAAACACAACTTAAGACTAATCCACAC---CCACTAACTTACAACTTCTCCAATATACTAGGCTACTTCCCATCAATTACACATCGATTATTACCTAAAATTAACCTACAATGAGCCCAAAACATCTCAACCCATCTTATCGATCTCTCCTGAATTGAAAAAATCGGACCAAAAAATACAATTATTCAACAAACACCAATAATTAAACTTACTACAAAACCTCAACAAGGTTTTATCAAAACATACATTATAATCTTCTTTCTCACATTGACC---CTATCAACCCTAACAACCATCTAC------ATGACCACT---AACACTCGAAAAACACACCCATTATTTAAAATCATCAACAACGTCCTAATCGACCTACCAGCCCCCACCAACATTTCTATTTGATGAAATTTTGGCTCACTTTTAGGATTATGTCTACTCATTCAAATCCTAACAGGACTCTTCTTAGCCATACATTACACCGCAGATACCACAACCGCATTTTCATCAGTAGCCCACATTTGCCGAGATGTTAACTATGGATGATTAATCCGCAACATCCACGCCAACGGCGCCTCTCTATTCTTCGTCTGTATTTACTTCCACATCGCTCGAGGCTTCTACTATGGATCCTACCTTTATAAAGAAACCTGAAACATTGGAGTTATTTTACTATTCTTATTAATAGCTACTGCCTTCGTAGGTTATGTCCTCCCATGAGGACAAATATCCTTCTGAGGCGCAACCGTTATTACTAATCTTCTCTCAGCCTTCCCTTACATCGGCAATATATTAGTACAATGAATTTGAGGGGGCTTCTCAGTAGATAATGCCACATTAACCCGTTTCTTTGCTTTCCACTTCCTTCTACCATTTACAATTACAGCTCTAACATTTACCCATATCCTTTTCCTCCATGAAACCGGCTCTAATAATCCTACAGGATTAAACTCAGATATAGATAAAATCCCATTCCACCCTTACTTCACATACAAAGACATCCTAGGATTCTTCACTATAATCTGTCTACTTACTTTATTAGCCCTCTTCCTACCAAACATCCTAGGAGATACAGAAAACTTCATTCCCGCAAACCCTCTTGTAACACCACCCCACATCAAACCAGAATGATATTTTCTATTTGCCTATGCCATCTTACGCTCTATTCCTAACAAATTAGGGGGAGTACTAGCCCTAATCTTCTCTATCTTCATCCTTACATTAACCCCCTTCCTACACACATCCAAACTACGAAGCTCAACATTCCGACCCATAACACAAATCCTCTTCTGAATATTAGTAACAAATACTATTATCCTCACATGAATTGGAGGTCAACCAGTAGAACAACCATACATCATAATTGGACAAATCGCCTCTTTTACCTACTTCTCATTCTTCCTAATTCTCCTACCAATCGCTGGATGATGAGAAAACAAAATACTTAAACTT---TAAGATGTCACACAAGAGGTTCTTAAGGAAATGGGATACGGAAACAGTTTTTGGCCAGAGCTCATCCACAACGCATTTAATATAGATGTCAGGACAGATTCAGAAGCCAGACATCCCACCCACTTTTGCTACAATTGTTGGCGGATTGTCATTCAGACAATCAACAACACAACCAATGAAGATGCATTCTTTCCCATCAGCACAATAGTTCAGTGGAAACCACACTCCAATATTTGCGATGTTTGCAACTCTGCAAGTAGGACGCGCAAACGAAAAGTTCTTAAACGAAGTCCACCAGTCACAAAGAAGCTCAAAATAGCGGTCGAAGTACCAACCAGATCAAGAATTATTAAAAGAAAAGATCAAAGAAACTCAACAAGTATTTTATTGGCTAAAAAGATTGTTAACTGCAAGAAGATCCATCTCAATTCAAAACTCCTTGTGCTTGATTATCCCAATAACTTTATTCAGTCAGTGTCATGCCAGGTCTGTGACCACTTACTGGATGACCCTTTGCAATCACCATGCAAGCATCTTTTCTGCAGAACATGCATTCTCAAATGTACTGCAGTGCTTGGAAAATATTGTCCAGTTTGCAGATTTCCATGTGATCCTGCAGAGTTTAAAAGCCCAGTGAAATCATTTGTAAGTGTTCTCAGTTCATTAGTTCTAAAATGCCCTGTGGCAGACTGTGGAGAGGAGCTGAGACTCGGTGAATATCCCAACCACACCCGGGATCACAAAGTAAAAAGAAAGTTGCACGCCTACTCATCAATAAACAAGGGTGGTCGGCCTAGGCAACATTTACTCTCTCTAACTCGCAGGGCTCAGAAACATCGTCTCCGAGATCTCAAACTTCAGGTGAAGGCTTTTGCAGACAAGGAGGAAGGTGGCGATGTGAAATCAGTGTGCCTCACTCTGTTTTTGCTGGCACTGAGAGCTGGAAATGAGCATAGACAAGCAGATGAACTGGAAGCTCTCATGCAAGGACGAGGATCAGGGCTGAAGCCAGCAGTCTGTCTTGCTATTAGGGTTAGTACATTTCTAAGTTGCAGTCAGTATCATAAAATGTATAAGACAGTCAAAGCAGCAACTGGGAAGCAAATCTTCCAACCACTGCACGCACTCCGAAACATAGAGAAAACATTGTTGCCGGGTTATTATTCATTTGAATGGGAACCTCCTCTAGCAAATGTCCCTACCAACACTGAGGTGGGAATAATAGATGGCATATGTGGTTGGACACAATGTGTTGACGATTACCCAATGGAAACAATTTCGAGACGATTTAGGTACGATGTGGCAATTGCTTCGGCACTGAAGGATCTTGAGGATAATATTTTGGAAGGTTTAAAACTCCAGAATATAGATGAGTATTTGGGTGGACCATTTACTGTCGTAATCAAAGAATCCTGTGATGGAATGGGGGATGTTAGTGAAAAACATGGATGTGGTCCTTCAGTTCCAGAAAAGGCAGTGAGGTATTCTTTCACAATCATGACTATAAGTGTGATGAATGAAAATAATGAGAAGGTGAAAGTATTTGAAGAGCTAAAGCCAAATTCTGAGTTGTGCTGCAAGCCACTTTGCCTAATGCTGGCAGATGAATCTGACCATGAAACCTTGACAGCAATATTGGGCCCACTAATCACAGAAAGGGAAGCAATGAAAACCAGCGACTTAATCCTTGAAATTGGAGATTTGCCTAGATCATTTCAGT----------------------------------------------------------------------------------------------------------------------------------------------------------------------------------------------------------------------------------------------------------------------------------------------------------------------------------------------------------------------------------------------------------------------------------------------------------------------------------------------TGAAGAGACTGTGGAAGCAGTGTGTGAATTGATTCCCTCTGAAGAAAGACGAGAGATTCTCAGGGAGCTGATGCATCTTTACATTCTTATGAAACCTGTGTGGAGGTCCACATTCCCAGTCAGAGAATGCCCGGATCTTCTTTGCCAGTATAGCTTTAATTCCCAGAGATTTGCAGAACTGCTTCGTACAGAGTTTAAGTACAGATATGATGGGAAGATCACCAATTACCTTCATAAGACTTTGGCTCATGTCCCTGAGATCATTGAAAGAGATGGTTCTATAGGGGCATGGGCAAGTGAGGGGAGGAAACTGCTCCAGGCCGGGGCCCTCAACGTCAAAGAGTTCAGCTCCTTCGAAGCCGGAGCCCCGGAGCAAGTCAAAGCGGTGTTCGTGGTGAGCACTTTGTTAAAGGGGCGCACAGCTGATATCATCCGCGACATCGTCACCCTGAGCTCCTTCCAGTACTGTGTGGTGATCACCGCTGTCAGCCACTCTGTCCACCTGCTTGCCAATAACGTGACTGCCGAACTGGAGCAGGAGCTGGTCTTCGAGCAATTCGGGGAGTTGCTGTGCCAGTGGATGGGTAACATGAATTATACGGGGGAGGTCATGCACCTGCCTCTATTAATTGCGCCCCTTGTTCCCCATCTGTTCATCACCACAGCCTATTCGTCCTTTTTTTCTTTTGTGCCTCAAGATCTAAAACTGCTCAATAACACCAGGCCCGACAAAAAGAAGTTTGGAAGCCTGAATGACGTCGATTATTGTTCTTTGCCGTTTGAACTTCAATTACAAATCAGGTCATTGGTTTCATCCTTGAACTCTGTGTTCGAACTGGTACAGCTCAAAGAGGAATGTTTTGCGGTTGGTCCTACCAGTAGAATW11112100-000100-0000-00210110000000000000000011110?000110001001??01???000000011001100000001000010011000
	RHINOBAT ----TAAACTTTACTCTTCTCTACATCATCAATCCTTTAACTTATATTATTCCAGTATTATTAGCTACAGCCTTCTTAACCTTAGTTGAACGAAAAATCCTGGGTTATATACAATTCCGTAAAGGTCCAAACGTAGTA---GGCCCTTATGGACTCCTTCAACCCATTGCCGATGGACTAAAATTATTTACAAAAGAACCAGTACGACCATCATTTTCCTCACAATTCTTATTCCTAGCCACCCCAACCATTGCACTAACCCTGGCACTCCTAATATGAATACCACTTCCCCTACCACATTCAATCCTAAACCTAAACTTGAGCCTGTTATTTATCTTAGCCATTTCAAGTTTAACTGTCTACACAATCCTAGGCTCTGGCTGAGCCTCTAACTCTAAATACGCCCTTATAGGAGCATTACGTGCTGTAGCACAAACCATTTCATATGAAGTAACACTTGGTCTAATTCTCTTATCAATAATTATCTTCACAGGTGGCTTTACCTTACACACATTCAACCTCGCCCAAGAAACGATCTGACTCATCATCCCAGGATGACCACTAGCCATAATATGATACATTTCAACACTAGCAGAAACAAACCGAGCCCCATTTGACCTTACAGAAGGCGAATCAGAACTAGTCTCCGGGTTTAACATCGAATATGCAGGAGGATCTTTCGCCTTATTCTTTTTAGCTGAATACTCTAATATTTTAATAATAAATACCCTCTCAGTCATCCTATTCTTAGGTACCTCCTATAATCCATCATTACCACAATTATCAACATTTAGCCTTATACTCAAAGCAACATTATTAACCCTCCTATTTCTATGAATCCGTGCCTCCTACCCACGATTCCGCTATGACCAACTCATACACCTAGTATGAAAAAACTTCCTACCACTTACATTAGCCCTAATCCTATGACACACCGCACTCCCTATTGCTATAGGGAGCCTCCCCCCAATG---ACCTAAATGAACCCCCTAGTACTAGCAATTCTAATCTCAAGTCTGGGATTAGGTACTACAATCACATTCATTGGATCACATTGACTCCTAATTTGAATAGGACTTGAAATTAATACAATAGCCATTATTCCACTAATAATTCAACAACAACACCCACGAGCAGTGGAAGCCACCACAAAATATTTCCTAACTCAGGCCACAGCCTCAGCACTCCTTTTATTTGCCGGAACAACAAATGCCTGAATTACAGGCCAGTGAAATATCACTGAAATAATAAACCCAGTCTCTGCCACACTAATTACCACCGCATTAGCCTTAAAAATCGGACTAGCACCCATACATTTCTGGCTCCCAGAAGTACTTCAAGGTTTAAACTTAATTACCGGACTTATTCTCTCCACATGACAAAAACTTGCACCATTCGCAGTACTTCTCCAACTCAATCACCTCCTAAACCCCCACTTACTTACTTTATTTGGCATCCTATCTATCATTGTAGGGGGTTGAGGAGGACTTAATCAAACACAACTACGAAAAATTCTAGCATACTCATCAATTGCCCATCTAGGTTGAATAATTACCATTTTACATTATGCTCCAAACTTAACCCTCCTCAATCTAACCCTTTACATCATCATAACCACTTCAATATTCCTACTATTCAACATATTCAACTCCACCAAAATTAATTCAATTGCTTCATCAACAACAAAATCCCCCCTACTCACCATCATTACATTAACCACACTATTATCCTTAGGAGGTCTTCCACCACTAGCAGGATTTATACCAAAATGATTAATCCTCCAAGAACTAACTAAACAAAACTTAACATTACCCGCCACCATTATAGCCCTAACAGCATTACTCAGTCTATTCTTCTACCTACGTTTATGCTATGCCACAACCCTCACCCTCTCACCAAACCCAATTACCCATGTCTCTACATGACGAACAAAACCTATCCAATCAAACCTAATTCTAACCTCCACAGCAGCTATCTCACTCCTTCTCCTTCCAATAACACCATCAATACTTATATTAACATCA---TAGTGGCA---ATTAATCGTTGATTATTCTCTACAAATCATAAAGACATTGGTACCTTATATCTGATCTTTGGTGCCTGAGCAGGGATAGTAGGTACTGGCCTAAGCTTGCTTATCCGAACGGAACTTAGTCAGCCAGGAACACTTCTGGGAGACGATCAAATCTATAATGTAATCGTAACCGCCCATGCCTTTGTAATAATTTTCTTCATGGTTATACCAATCATGATCGGAGGTTTTGGCAATTGATTAGTTCCTCTGATAATTGGCGCCCCAGACATAGCTTTCCCACGCATAAATAATATAAGTTTCTGATTACTACCCCCATCATTCCTCCTATTACTAGCTTCCGCTGGGGTTGAAGCCGGAGCTGGAACGGGTTGAACTGTTTACCCACCACTTGCTGGTAACCTTGCTCATGCCGGAGCTTCCGTGGACTTAGCTATCTTTTCACTACATTTAGCCGGAGTTTCCTCCATCCTAGCATCCATTAATTTTATTACAACTATTATCAACATGAAACCCCCAGCAATTTCCCAGTATCAGACACCTTTATTTGTGTGGTCTATTCTTGTAACAACTGTACTTCTCCTACTCTCACTACCAGTCTTAGCAGCAGGAATTACAATACTCCTTACAGATCGTAATTTAAATACAACCTTCTTTGACCCAGCAGGAGGGGGAGACCCTATCCTGTATCAACACCTCTTCTGATTCTTTGGCCACCCAGAAGTATATATTCTGATTTTACCGGGATTTGGAATAATCTCCCATGTAGTCGCCTATTACTCAGGCAAAAAAGAACCTTTTGGCTACATAGGAATAGTGTGAGCAATAATAGCAATCGGCCTACTTGGCTTTATTGTGTGAGCTCATCATATGTTTACAGTAGGAATGGACGTAGATACTCGAGCTTATTTCACCTCAGCAACAATAATTATTGCTATCCCAACCGGGGTTAAAGTTTTTAGCTGATTAGCAACCCTCCATGGAGGTTCAATTAAATGGGAGACACCTATACTTTGGGCCTTAGGTTTTATCTTTCTATTTACAGTTGGGGGTCTAACAGGTATCGTTCTAGCAAACTCATCTCTTGATATTGTCCTTCATGACACATATTATGTTGTAGCCCATTTTCACTATGTCCTATCAATAGGAGCGGTATTTGCCATCATAGCAGGTTTCGTTCACTGGTTCCCCCTAATCACAGGATTTACATTACACTCTGCTTGAACAAAAACCCAGTTCCTAGTAATGTTTATTGGAGTAAATATGACCTTCTTCCCTCAACATTTCCTTGGGTTAGCAGGCATACCACGACGCTACTCAGACTACCCAGACGCCTATACCCTATGAAATGTAGTATCCTCTGTTGGATCTTTAATCTCCCTAGTAGCTGTTATCATATTCCTATTTATCCTCTGAGAAGCATTCGCCTCAAAACGTGAAATCCTCTATGTCGAATTACCGCATACAAACGTAGAATGATTACATGGTTGCCCTCCACCCTACCACACATACGAAGAACCAGCATTCGTCCAAGTTCAAATGGCACACCCCTCACAATTAGGATTCCAAGATGCAGCCTCACCAGTAATAGAAGAACTTCTCCACTTTCATGATCACACATTAATAATTGTATTTCTTATTAGCTCACTAGTTCTTTACATTATTGTAGCAATAGTCTCAACTAAACTTACTAATAAATACATCCTTGACTCACAAGAAATTGAAATCGTTTGAACCATTGTTCCAGCAATTATTTTAATCATAATTGCACTACCATCACTACGAATCTTGTATTTAATAGACGAAATCAACGACCCCCATATCACTATCAAAGCCCTAGGACACCAATGATATTGAAGCTATGAATACACAGACTACCAAGACCTAGAATTTGATTCTTATATAGTTCAAACTGAAGATTTAAACCCAGGACAGTTCCGACTTTTAGAGACAGATCATCGAATAGTAGTCCCAATACAATCCCCCATTCGTGTACTAGTTACTGCAGAAGATGTCTTACATTCATGAGCAGTACCAGCACTAGGTGTAAAAATAGACGCAGTCCCAGGACGTTTAAACCAAACCGCCTTCATTATCTCACGGCCCGGTGTTTATTACGGCCAATGTTCAGAAATCTGCGGAGCTAACCACAGCTTTATACCAATTGTAGTCGAAGCAGTCCCATTAGAACATTTCGAAAACTGATCTTCATTAATACTAGAAGAAACCTATGCCTCAATTAAATCCTAGCCCTTGATTCCTAATCTTTTTATTCTCATGATTGTTCTTTCTAATTATTTTACCACAAAAAGTGACCTCTTACCTGTTCAACAATAACCCCACACCAAAAAGTGCTGAAAAACCAAAACCAGAACCCTGAAACTGACCATGAACTTAAGCTTCTTCGACCAATTCTTAAGCCCGTCATTACTAGGAATTCCCCTAATTGCCCTAGCAATTATAATTCCATGAATAATTTTCCCAACCCCATCTAATCGATGACTTAATAATCGATTAATAACCCTACAAACATGATTTATTAATCGATTTACCTTTCAACTTATACAACCACTAAACTTAGGAGGTCATAAATGGGCTACAATTCTTACAGCATTAATATTATTCCTTATTACTATTAACCTTTTAGGCCTTCTCCCCTATACATTTACCCCCACTACCCAACTCTCACTTAATATAGCATTTGCCCTACCACTTTGACTCACTACCGTTTTAATCGGCATATTCAATCAACCCACCGTCGCCCTAGGACATCTTCTGCCAGAAGGAACCCCCACCCCACTAGTACCTATTTTAATTATTATCGAAACTATTAGCTTATTTATTCGCCCACTGGCACTTGGGGTACGACTCACAGCCAACTTAACAGCTGGCCACCTACTAATACAACTAATTGCAACCGCAGCCTTTGTACTAATTACAATTATACCAACAGTAGCCATTTTAACTTCAATAATCCTATTCTTACTAACCATCCTAGAAGTAGCTGTAGCAATAATTCAAGCTTACGTGTTTGTACTCCTATTAAGCCTTTATTTACAAGAAAACGTTTAATGGCCCACCAAGCACATGCATATCATATAGTTGACCCCAGCCCATGACCCTTAACAGGAGCCGTAGCCGCTCTTCTCATAACTTCAGGCCTCGCCATTTGATTCCACTTCCATTCTCTGTCCCTACTCTATCTAGGATTAGTACTGCTTTTCCTCACTATAATCCAATGATGACGGGATGTAATCCGAGAAGGAACATTTCAAGGACACCACACACCACCAGTACAAAAAGGATTACGCTACGGAATGATCTTGTTTATTACATCAGAAGTCTTCTTTTTCCTCGGCTTTTTCTGAGCTTTCTATCACTCCAGCTTAGCCCCAACCCCTGAATTAGGAGGTTGCTGACCACCAACAGGTATCTACCCTTTAGACCCATTCGAAGTCCCACTTCTCAATACAGCCGTTCTTCTAGCCTCAGGGGTCACCGTTACCTGAGCTCACCATAGCATCATAGAAGGAAACCGAAAAGAAGCTATTCAAGCCCTTACACTCACAATTATCTTAGGCCTTTACTTTACCGCACTTCAAGCCATAGAATACTATGAAGCCCCCTTCACTATCGCTGATGGAATTTATGGAACAACATTTTTTGTTGCCACAGGTTTCCACGGCCTTCATGTAATTATTGGTTCATCATTCCTAATGGTCTGCCTCCTACGACAAATCCAATACCATTTCACATCAGAACACCACTTTGGCTTCGAAGCCGCCGCATGATACTGACATTTCGTCGATGTAGTCTGATTATTCCTTTATGTCTCAATCTACTGATGAGGTTCATAAATGAACCTCATCACATTCACTATCGCCATCACAGCCCTCATTTCCCTAATCCTTGCTTTTATCGCATTTTGACTACCAGTGCTCAACCCAGA---------------------------------------------------------------------------------------------------------------------------------------------------------------------------------------------------------------------------------------------------------------------------------------------------------------------------------------------------------------------------------------------------------------------------------------------------------------------------------------------------------------------------------------------------------------------------------------------------------------------------------------------------------------------------------------------------------------------------------------------------------------------------------TTACTTGCTGACTCCTCCCCCTAATACTCCTCGCCAGCCAAAATCACTTA---AACAATGAACCCCATCTACGACAACGCACATATATTACCTTACTTATTTCACTACAAATTTTCTTAATTATAGCTTTTAGTGCCACAGAAATAATTTTGTTTTATGTAACATTTGAAGCCACCCTTATTCCAACACTTATTATCATTACCCGGTGGGGTAACCAAGCCGAACGACTAAACGCAGGCACTTACTTTCTATTTTATACCCTCATAGGATCACTTCCACTACTTATTGCCCTCCTAGCCCTACAAAAAGATCTCGGAACCCTTTCTATATTGATTCTACAATATCCTCAAACCCATAACATACTAACATGAGCAAATAAATTCTGATGAGTTGCCTGTTTAATTGCATTTCTTGTCAAAATACCCCTTTACGGAGTCCATCTTTGACTTCCTAAAGCCCACGTTGAAGCCCCAATCGCCGGTTCTATAATCCTAGCCGCAATCCTCCTAAAATTGGGAAGTTATGGCATAATACGAATTATCGTCATACTTAACCCCTTAACAAAAGAAATGGCCTACCCATTCCTAATTCTAGCCATCTGAGGCATTATTATAACCAGCTCTATCTGCCTACGACAGACAGACCTTAAATCATTAATCGCCTACTCATCAGTTAGTCATATAGGCCTTGTGGCAGCAGCCATCCTTATCCAAACACCATGAAGCTTCGCAGGAGCCACCGCCCTAATAATCGCCCATGGCCTAGTCTCCTCAGCCCTGTTCTCCCTAGCTAATACTAATTATGAACGTACCCATAGCCGAACATTACTCTTAGCCCGCGGAATACAAATTATCCTTCCCCTTATGGGGACCTCATGGTTTATTATTAATCTCGCAAACCTTGCTTTACCACCTACTCCTAACCTTATAGGAGAAATTCTAATTATTACTTCCTTATTCAAATGATCCAACTGAACCATTATTGCAACCGGCCTAGGTGTATTACTGACTGCTTCCTATTCACTCTACATATTTACTATAACACAACGGGGCCCAACACCACAACACCTACTCTTTATAAACCCCACACATACACGAGAACACCTCCTCATCTATTTACATCTCATCCCAACACTCCTACTCATTCTCAAACCAGAACTTATCCTAGGATGAACAACCT---------------ATCTTTAACTCAACATTTTTACTTATCTTTCTCTTACTTCTTTACCCACTCCTATCATCCTCCATCCACCCCAAAGAACTCTCCAAC---CCAAACTGATCTGCA---ACACACGTCAAGACCTCTGTTAAAATCTCATTTTTCATCAGCCTTATTCCTCTATTCATGTTCCTAGACCAAGGCCTGGAATCAATCACAACAAACTGAAATTGACTAAACCTGGGCCCATTTGACATCAACATTAGCTTTAAATTTGACATATATTCCATTATCTTCACCCCAGTAGCCCTTTATGTCACATGATCCATCCTCGAATTTGCCCTGTGATATATACATTCAGATCCTAACCTCAATCGATTCTTCAAATATCTTCTACTATTCCTAATCACAATAATCATCCTGATCACTGCCAACAATCTATTTCAACTATTTATTGGGTGAGAAGGAGTTGGTATCATATCATTCCTGTTAATCAGCTGATGGTTTAGCCGAGCAGACGCTAATACTGCAGCCCTCCAAGCAGTAATCTACAACCGTATTGGAGATATCGGACTAATCCTTAGCATAGCATGACTGGCCATGAATTTCAACTCATGAGAAACTCAACAACTATTCTTCTTATCAAAAAATACAGATCTAACACTACCCTTACTCGGCCTAGTACTAGCCGCCGCTGGAAAATCAGCACAATTTGGACTCCATCCGTGGCTCCCATCGGCCATAGAAGGTCCTACACCAGTCTCCGCCCTACTCCACTCCAGTACAATGGTTGTAGCAGGCATCTTCCTATTGATTCGCCTCCACCCCCTTTTCCAAGACAATCAACTAGTCTTAACAACCTGCCTATGCTTAGGAGCACTTACTACACTATTTACAGCCACTTGTGCCCTAACCCAAAACGACATTAAAAAAATTATTGCCTTTTCCACATCAAGTCAACTAGGTTTGATAATAGTCACAATTGGGCTTAATCAACCCCAACTAGCTTTCCTACACATCTGCACCCATGCCTTCTTTAAAGCTATATTATTCCTGTGTTCTGGCTCAATTATTCACAGTTTAAACGACGAACAAGACATCCGAAAAATAGGAGGATTACACAAACTACTACCATTTACCTCATCAACCCTAACAATCGGCAGTCTAGCCTTAACAGGTATGCCTTTCCTATCTGGCTTTTTCTCAAAAGATACCATCATTGAAGCCATAAACACATCTCACCTAAACGCCTGAGCCCTTACTATAACCCTCCTAGCCACTTCGTTTACCGCAGTATACAGTCTCCGCCTAGTCTTCTTTACCCTCATAAACTTCCCACGATTCCCATCCCTATCACCAATTAATGAAAATAACCCATTAGTAATTAACCCACTTAAACGTCTAGCCTACGGAAGCATCCTAGCTGGTCTCATCATTACTTCTAACATAACACCAACAAAAACCCAAATCATAACAATACCTCCCCTCCTTAAACTATCAGCACTCCTAGTCACAATCCTAGGCTTTATTTTAGCTTTAGAACTTGCTAACCTAACAAAAACCCAACTTAAAACTCACCCAAAC---CTATTAACCCATAATTTCTCCAACATATTAGGCTATTTCCCATCAACTATACACCGAATTATCCCAAAAATTAATCTACAATGAGCCCAAAACATCTCAACCCACTTAATCGACCTTTCCTGAAACGAAAAAATTGGACCAAAAAGCACAATCATTCAACAAACACCAATAATCAAAATATCCACACAACCACAACAAGGTTTTATCAAAACCTATATTATAATCTTCTTCCTCACGCTCACC---CTTTCAACCCTAATAATTGCATT----------------------------------------------------------------------------------------------------------------------------------------------------------------------------------------------------------------------------------------------------------------------------------------------------------------------------------------------------------------------------------------------------------------------------------------------------------------------------------------------------------------------------------------------------------------------------------------------------------------------------------------------------------------------------------------------------------------------------------------------------------------------------------------------------------------------------------------------------------------------------------------------------------------------------------------------------------------------------------------------------------------------------------------------------------------------------------------------------------------------------------------------------------------------------------------------------GATGTCACACAAGAAGTTCTTAAGGAAATGGGATACGGAAACAGTTTTTGGCCAGAACTCATCCACAACGCATTTAATATAGATGTCAGGACAGATTCAGAAGCCAGACATCCCACCCATTTTTGCTACAACTGTTGGCGGATTGTCATTCAGACAATCAACAACACAACCAATGAAGATGCATTCTTTCCCATCAGCACAATAGTTCAGTGGAAACCACACTCCAATATTTGCGATGTTTGCAACTCTGCAAGTGGGACGTGCAAACGAAAAGTTCTTAAACGAAGTCCACCAAACACAAAGAAGCTCAAGATAGCGGTCGAAGTACCAATCAGATCAAGAATTATTAAAAGAAAAGATCAAAGAAACTCAACAAGTATTTTATTGGCTAAAAAGATTGTTAACTGCAAGAAGATCCATCTCAATTCACAACTCCTTGTGCTTGATTATCCCAATAACTTTATTCAGTCAGTGTCATGCCAGGTCTGTGAGCACTTACTGGATGACCCTTTGCAATCACCATGCAAGCATCTTTTCTGCAGAACATGCATTCTCAAATGTACTGCAGTGCTTGGAAAATATTGTCCAGTTTGCAGATTTCCATGTGATCCTGCAGAGTTCAAAAGCCCAGTGAAATCATTTGTAAGTGTTCTCAGTTCATTAGTTCTAAAATGCCCTGTGGCAGACTGTGGAGAGGAGGTGAGACTCGGTGAATATCCCAACCACACCCGGAATCACAAAGCAAAAAGAATGTTGCACGCCTACTCATCAATAAACAAGGGAGGACGGCCTAGGCAACATTTACTCTCTCTAACTCGCAGGGCTCAGAAACATCGTCTCCGAAATCTCAAACTTCAGGTGAAGGCTTTTGCAGACAAGGAGGAAGGTGGCGATGTGAAATCGGTGTGCCTCACTCTGTTTTTGCTGGCACTGAGAGCTGGAAACGAGCATAGACAAGCAGATGAACTAGAAGCTCTCATGCAAGGACGAGGATCAGGGCTGAAGCCAGCAGTCTGTCTTGCTATTAGGGTTAGTACATTTCTAAGTTGCAGTCAGTATCATAAAATGTATAAGACAGTCAAATCAGCAACTGGGAAGCAAATCTTCCAACCACTGCACGCACTCCGAAACGTAGAGAAAACATTGTTGCCGGGTTATTATTCATTTGAATGGGAACCTCCTCTAGCAAATGTCCCTACCAACACTGAGGTGGGAATAATAGATGGCACATGTGGTTGGACACAATGTGTTGACGATTACCCAATGGAAACAATTTCGAGACGATTTAGGTACGATGTGGCAATTGCTTCGGCACTGAGGGATCTTGAGGATAATATTTTGGAAGGTTTAAAACTCCAAAATATAGATGAGTATTTGGGTGGACCATTTACTGTCGTAATCAAAGAATCCTGTGATGGAATGGGGGATGTTAGTGAAAAACATGGATGTGGTCCTTCAGTTCCAGAAAAGGCAGTGAGGTATTCTTTCACAATCATGACTATAAGTGTGATGAATGAAAAGAATGAGAAGGTGAAAGTATTTGAAGAGCTAAAGCCAAATTCTGAGTTGTGCTGCAAGCCACTTTGCCTAATGCTGGCAGATGAATCTGACCATGAAACCTTGACAGCAATATTGGGCCCACTAATCACAGAAAGGGAAGCAATGAAAACCAGCAACTTAATCCTTGAAATTGGAGATTTGCCTAGATCATTTCAGTTTATCTTTAGAGGCACGGGATATGACGAGAAACTGGTCCGTGAAGTTGAAGGCCTTGAAGCCTCAGGCTCCATGTACGTGTGTACATTATGTGATACCACTCGAAGTGAGGCTTCACAAAATTTGATCCTTCATTCCATAACAAGGAGCCATGAAGAGAACTTAGAGCGCTATGAAGTTTGGCGCACAAATCCATATCATGAGACAGCTGAAGAGCTACGTGACAGAGTGAAGGGGGTTTCGGCAAAACCATTTATTGAAACACAGCCCTCCATAGATGCTTTGCATTGTGACATTGGGAATGCAACAGAGTTCTACAAACTGTTTCAGGATGAGATTGGGGAGATGCATAAAAGTCCCAATCCATCTAAGGAGGAAAGGAAAAGGTGGCAAGCAATGCTCGATAACCACCTAAGGAAGAAGATGAAGCTGAAGCCTGTCATGAGGATGAATGGAAACTTTGCAAGGAAACTAATGACTGAAGAGACTGTGGAAGCAGTGTGTGAATTGATTCCCTCTGAAGAAAGACGAGAGATTCTCAGGGAGCTGATGCATCTTTACATTCTTATGAAACCTGTGTGGAGATCCACATTCCCAGTCACAGAATGCCCGGATCTTCTTTGCCAGTATAGCTTTAATTCCCAGAGATTTGCAGAACTGCTTCGTACAGAGTTTAAGTAC------------------------------------------------------------------------------------------------------AGTAGACTGCTCCAGGCCGGGGCCCTCAACGTCAAAGAGTTCAGCTCCTTCGAAGCCGGAGCCCCGGAGCAAGTCAAAGCGGTATTCGTGGTGAGCACTTTGTTAAAGGGGCGCACAGCTGATATCATCCGCGACATCGTCACCCTAAGCTCCTTCCAGTACTGTGTGGTGATCACCGCCGTCAGCCACTCTGTCCACCTGCTTGCCAATAATGTGACTGCCGAACTGGAGCAGGAGCTGGTCTTCGAGCAATTTGGGGAGTTGCTGTGCCAGTGGATGGGTAACATGAATTATACGGGGGAGGTCATGCACCTGCCTATATTCATAGCGCCCCTTGTTCCCCACCTGTTCATCACCACAGCCTATTCGTCCTTTTTTTCGTTTGTGCCTCAAGATCTAAGACTGCTCAATAACACCAGACCCGACAAAAAGAAGTTTGGAAGCCTGAATGACGTTGATTATTGTTCTTTGCCTTTTGAACTTCAAATACAAATCAGGTCATTGGTTTCATCCTTGAACTCTATGTTTGAACTGGTACATCTCAAAGAGGAATGTTTTGCAGTTGGTCCTACCAGTAGAATW11112100-000100-000100021011000000000000000001111000001110010010101000000000010001100000001010012011000
	TRYGONOR --------TTTTATCCTCATCTACATCATCAACCCATTAATCTATATTATCCCTATTTTATTGGCTACTGCCTTCCTAACCCTGGTAGAACGAAAAATCCTAGGCTATATACAACACCGCAAAGGTCCTAATGTAGTT---GGCCCCTACGGCATCCTGCAACCAATCGCAGACGGATTAAAACTATTTATAAAAGAACCACTACGACCTTCACTTTCATCACAACTACTATTCCTAGCAACTCCAACCATTGCATTAACTCTAGCATTACTAATATGAATACCACTGCCCCTCCCACACTCAGTTATCAACCTCAACCTAGGATTACTATTCATCCTTGCTATCTCAAGTCTAATCGTCTATACAATCCTTGGCTCAGGTTGAGCCTCCAACTCTAAATATGCCCTCCTAGGGGCCCTACGTGCCGTAGCACAAACCATTTCATATGAAGTTACCCTAGGCCTAATCCTTTTATCAATAGTTATCTTTACAGGGGGTTTCACCCTTCACACATTCAACCTAACCCAAGAAACAATCTGACTTCTAATTCCAGGATGACCCTTAGCTATAATATGGTATATCTCAACACTAGCAGAAACAAACCGAGCTCCGTTTGACCTAACCGAAGGCGAATCAGAGCTAGTATCAGGTTTTAACATCGAATATGCAGGGGGCCAATTTGCCCTATTCTTCCTAGCCGAATACTCTAACATCCTAATAATAAATACCTTATCCGTTATTCTATTTATAGGAACCTCCTACAACCCATCAATACCACAAATCTCAACTTTCAACCTAATACTTAAAGCAACAATACTAACCTTTCTATTCCTATGAATTCGCGCATCCTACCCACGATTCCGCTACGATCAACTCATGCACTTAGTATGAAAAAATTTCCTCCCACTCACATTAGCCCTCACCCTGTGACACACTACATTACCAATCGCCATAGCAAGCCTTCCCCCTATA---ACCTAAATGAACCCATTAGTATTATCAATCCTAATCTCAAGCCTAGGATTAGGCACTACAATAACATTTATTGGATCACATTGACTTTTAATCTGAGTAGGTCTCGAAATCAATACAATAGCCATCATCCCACTAATAATTTATCAACAACACCCTCGCGCAGTAGAAGCTGCAACAAAATATTTCTTAACTCAAGCAACCGCCTCCGCATTACTCCTATTTGCCGGAACAATAAATGCCTGATCCACAGGCCAGTGAAACATCACTGAAATAATAAACCCTACCTCTGCCACACTAATAACTACTGCATTAGCCCTAAAAATTGGATTAGCACCGATACACTTCTGGCTACCAGAAGTCTTACAAGGCCTTAACCTAATCACAGGCTTAATTTTATCCACATGACAAAAACTTGCACCATTTGCAATTCTCTTCCAACTTTACCCCCTCCTAAACCCAAACTTACTTACACTTATAGGAATTCTCTCAATTATTGTAGGTGGGTGAGGAGGATTAAACCAAACACAACTACGAAAAATCCTAGCATATTCATCAATCGCCCATTTAGGATGAATAATTGCCATCCTACATTACGCCCCCAACCTTGCCCTACTAAACCTAGTCCTATATATTATCATAACCTCACCAATATTCCTTATATTTAACATATCTAACTCCACTAAAATCAACTCAATCACAACATCCGCAACAAAATCCCCCCTACTCACTATTATAATATTAACTACACTATTATCACTAGGAGGCTTACCACCACTCACAGGCTTTATACCAAAATGACTTATTCTCGAAGAAATAACAAAACAAAACCTAATCATCCCAGCCACCATTATAGCTCTAGCAACACTACTCAGCCTATTTTTCTACCTACGTTTATGTTACATAACTACACTAACCATCTCACCAAATCCAATTATCTGCTCATCCTCATGACGAACAAAACGCACACAAACAAATTTAATTATAACCTCCACTACCTCCATCTCTCTACTCATTCTCCCATTAACGCCAATATTACTTACACTAACCTCC---TAGTGGCA---ATTAATCGTTGATTATTCTCTACAAATCATAAAGATATTGGCACCTTATATTTAATTTTCGGTGCTTGAGCAGGAATAGTTGGAACTGGTTTAAGCCTGCTTATCCGAACTGAATTAAGTCAACCAGGCGCACTTTTAGGTGATGACCAAATCTATAATGTGATCGTAACCGCCCATGCTTTTGTGATAATCTTCTTTATGGTTATACCAATCATAATTGGAGGTTTTGGAAACTGATTGGTTCCGTTAATAATCGGATCCCCAGACATAGCCTTTCCCCGTATAAACAACATAAGCTTTTGACTTCTTCCTCCCTCATTCCTATTATTATTGGCCTCCGCTGGGGTAGAAGCTGGGGCTGGGACTGGTTGAACTGTCTATCCCCCACTTGCCGGTAACCTAGCTCACGCAGGAGCTTCTGTAGACCTTACTATCTTCTCACTACATTTAGCTGGAGTCTCATCAATTTTAGCATCAATCAACTTCATCACTACTATCATCAACATAAAACCACCAGCAATTTCACAATATCAAACGCCTTTATTTGTTTGATCAATTCTTGTAACAACTGTTCTCCTCTTATTATCCCTACCAGTTTTAGCAGCAGGAATCACAATGTTGCTTACAGACCGTAACCTAAATACAACATTTTTCGACCCAGCTGGA-------------------------------------------------------------------------------------------------------------------------------------------------------------------------GCCTCCTAGGCTTTATTGTGTGAGCCCATCACATATTTACAGTCGGAATAGATGTAGATACACGAGCCTATTTTACCTCTGCAACAATAATTATTGCTATCCCAACAGGAGTAAAAGTTTTCAGCTGATTAGCAACCCTGCACGGAGGCTCTATTAAATGAGAAACACCTATGCTCTGAGCACTTGGTTTTATTTTTTTATTCACAGTTGGTGGTTTAACAGGTATTGTATTAGCAAACTCATCCCTCGATATCGTACTCCACGATACATACTATGTTGTTGCCCATTTCCACTATGTTCTCTCAATAGGAGCAGTATTCGCCATTATAGCAGGTTTTGTCCATTGATTCCCACTGATTACAGGATTCACCCTCCACTCTACCTGAACAAAAATCCAATTCCTAGTTATATTTATTGGAGTAAACTTAACCTTCTTTCCACAACATTTCCTTGGGCTAGCTGGAATACCACGACGTTACTCAGACTACCCAGACGCCTATACCCTATGAAATGTAGTTTCCTCCATTGGCTCATTAATTTCCCTAATCGCTGTCATCATACTCCTGTTTATTCTATGAGAAGCATTTAGCTCTAAGCGTGAAATTCTCTATATTGAGTTGCCACATACAAATGTAGAGTGACTTCATGGCTGCCCACCTCCCTACCACACATATGAAGAACCAGCATTCGTCCAAGTCCAAATGGCACACCCATCACAATTAGGATTTCAAGACGCAGCCTCTCCAGTAATAGAAGAACTTCTCCATTTCCACGACCATACACTGATAGTTGTATTTCTTATTAGCTCTTTAGTCCTCTACATTATTGTAGCAATAGTCACAACTAAACTCACTAACAAATACATTTTAGATTCTCAAGAAATTGAGATTGTTTGAACAATTGTTCCAGCAGTCATCCTCATTATAATTGCACTTCCATCCCTACGAATCCTCTACCTCATAGATGAAGTCAATGACCCCCATATTACTATTAAAGCCTTAGGCCATCAATGGTATTGAAGCTATGAATACACAGACTACCTTGACCTAGAGTTTGATGCTTATATAATCCAAACAGAAGACCTAAGCCCAGGACAATTTCGACTACTAGAAACAGACCATCGAATAGTTATTCCAATACAGTCCCCCGTCCGAATACTAATCACTGCCGAAGATGTTCTCCACTCATGAGCAGTCCCCGCATTAGGAGTTAAAATAGACGCAGTCCCTGGACGTTTAAACCAAACTGCCTTTATCATCTCACGACCAGGTATTTACTACGGTCAATGTTCGGAAATTTGCGGCGCTAACCACAGCTTTATACCAATTGTAGTTGAANCAGTCCCATTAGAACATTTTGAAAACTGATCTTCATTAATATTAGAAGAAACTTATGCCCCAATTAAACCCTAATCCGTGATTCCTAATCTTTTTATTCTCATGAGTTTTTTTACTAGCCATATTACCACATAAAGTAACTTCCTATGTTCTTAATAACAACCCCACACCAAAAAGTGTTAAAAAACCAAAACCTGAACCCTGAAACTGACCGTGAACTTAAGCTTCTTTGACCAATTCATAAGCCCATCACTACTTGGAGTACCACTAATTGCCCTAGCAATTTTAATTCCACTAATAATATACCCAACCCCTTCAAATCGGTGACTTAACAATCGATTATTAACCATACAAACTTGATTTATTAGCCGCTTTACTTACCAACTCATACAACCTTTAAACTTTGGGGGCCATAAATGAGCCACCATCCTTACAACATTGATATTATTTCTAATTACTACTAACCTTTTAGGCCTCCTCCCATATACCTTCACCCCAACTACTCAACTCTCCCTTAATATAACATTTGCTTTACCACTCTGACTTACTACTGTGTTGATCGGCCTGTTTAATCAACCAACTATTGCCCTAGGACACCTATTACCAGAAGGAACCCCAACCCTATTAATTCCAATCCTTATTATTATCGAAACCATTAGCCTATTTATCCGCCCACTTGCATTGGGAGTTCGACTTACAGCCAACTTAACTGCTGGCCACCTATTAATACAACTAATTGCTACCGCAGCATTTGTATTAATTACAGTTATACCAACAGTAGCTATATTAACCTCTATAATTTTATTTTTACTTACCATCCTAGAAGTCGCCGTAGCAATAATTCAAGCTTATGTGTTTATCCTACTACTGAGCCTCTACCTACAAGAAAACGTTTAATGGCCCACCAAGCACATGCATATCACATAGTTGACCCCAGCCCATGACCTTTAACAGGAGCCATTGCTGCTCTCCTCATAACCTCAGGCCTAGCCGTTTGATTCCATTTCCACTCTTCAACATTACTCTACCTAGGGTTTACATTACTAATCCTTACAATAATTCAATGATGACGTGATGTAATCCGAGAAGGAACATTTCAAGGACATCATACCCCTCCTGTCCAAAAAGGCTTACGCTATGGAATAATCTTATTCATCACATCAGAAGTTTTCTTTTTCCTTGGGTTTTTCTGAGCTTTCTATCACTCTAGCCTTGCTCCAACCCCTGAACTTGGGGGTTGTTGACCACCAACAGGCATCTTCCCATTAGACCCATTCGAAGTGCCCCTCCTCAACACAGCTGTTCTATTAGCCTCAGGGGTCACAGTAACTTGAGCACACCATAGCATCATAGAAGGTAACCGAAAAGAGGTTATCCAAGCCTTAACTCTAACAATTATTCTTGGATTTTACTTTACAGCTCTTCAAGCCATAGAGTACTATGAAGCTCCCTTCACCATCGCTGATGGTGTGTATGGTACAACATTTTTCGTGGCCACAGGTTTCCACGGACTCCATGTAATTATTGGATCAACATTCCTCTTGATTTGTCTCCTCCGACAAATCCAATACCATTTTACATCCGAACATCACTTTGGCTTTGAAGCCGCCGCATGATATTGACATTTCGTCGATGTAGTCTGATTATTCCTTTACGTTTCAATCTATTGATGAGGCTCATAAATGAGCCTCATCATATTTACTATCGCTGTAACAGCCCTTGTTATCCTAATTTTATCTTTAATCGCATTCTGACTACCATCTTTAAACCCAGATAATGAAAAACTATCCCCCTACGAATGTGGTTTTGATCCCCTAGGAACTGCACGATTACCATTTTCAATCCGATTCTTCCTAGTAGCAATCTTATTTATGCTATTTGACTTAGAAATTGCCCTCCTCCTACCACTCCCATGAGCAGACCAACTCGATAATCCCATCACCACAATCATATGAACAACTATTATCATCATCCTTTTAACTCTTGGCCTTATTTACGAGTGACTTCAAGGAGGCCTTGAATGAGCAGAGT-ATGTCTCCAATCCACTTCACCCTTGCCTCAGCATTTATACTAAGTATAACAGGACTTGCCCTTAACCGCTCCCACCTATTATCAGCACTCATCTGCCTAGAAGGCATAATACTATCTTTATTTATCACAATCACCCTTTGATCTATAATAATAAACTCCTCCTCATGCACATTAATGCCTATGATCCTACTAACATTTTCAGCTTGTGAAGCAAGCTCAGGCTTAGCTCTACTAGTGGCCGCAACACGAACCCATGGCTCTGACCAACTTAAAAATCTTAATCTACTACAATGTTAAAAATCCTTATTCCAACAATTATACTACTCCCAATTTCCTGACTCTCACCCATAAAATGACTATGAACTAGCTCAACCTCCTATGGCCTGCTTATCGCTATAACAAGTTTGCTCTGATTTAAGTGAAACCTTGAAATTGGTTGAGAGTTTTCCAGCCCCTATCTTGGAGTGGACCCTTTATCCTCTCCGCTCCTAACTCTGACTTGTTGACTATTACCCCTAATACTTCTTGCTAGCCAAAACCATCTA---ACCAATGAACCTCACATCCGACAACGTATTTACATTAACCTTTTAACCCTACTCCAAATCTTCTTAATTATAGCCTTCAGCGCCACAGAAATAATTCTATTTTATATTATATTTGAAGCAACACTTATCCCCACACTAATCATTATCACCCGATGAGGTAACCAAGCCGAACGATTAAACGCAGGCACATATTTTTTATTTTATACTCTAATTGCTTCACTTCCACTCCTTATTGCCCTACTCACCATACAAAAAGACTTAAGTACCCTCTCTATATTAACTATACAATACTCAGAAACCTTAAACATAACAACATGAACAA-------------------------------------------------------------------------------------------------------------CATAATCCTAGCTGCAGTTCTCCTAAAGTTGGGAGGGTATGGCATAATACGAATTATCATCATACTTGATCCTATAACAAAAGAAATAGCCTATCCATTCCTAATCTTAGCTATTTGAGGCATTATCATAACCAGCTCCATCTGCTTACGCCAAACAGACCTAAAATCATTAATTGCTTACTCATCTGTCAGCCACATAGGATTAGTCACAGCAGCTATCCTTATCCAAACCCCATGAAGTTTTGCAGGAGCTACAGCCCTAATAATTGCCCATGGTCTCATCTCTTCAACCCTTTTCTGTTTAGCTAATACCAACTATGAACGAACCCATAGCCGAACACTACTTCTATCCCGAGGAATACAAATTATCCTACCACTTATAGCAACCTCTTGATTCCTAGCCAATTTAGCCAACCTTGCTCTACCACCTTCCCCTAACCTTATGGGAGAACTGCTAATTATCTCCTCTTTATTTAAATGATCTAAATGAACCATTATTATCACTGGTTTCGGAGTCCTACTAACAGCTTCTTACTCCTTATATATATTTCTCATAACACAACGAGGCTCAACCCAACAGCACCTCCTCTTCCTCCCTCCCACTCACACACGAGAACATCTTCTTATTTATTTACATCTTATCCCAACACTCCTCCTCATCCTCAAACCCGAACTTATCTTAGGGTGAACATTTT----------------ACTTTTATTCAACATTCCTACTTATCTTCATTACACTACTCTCCCCCATCCTCTCCTCTATCCTATTACCTAAAAAATTCACCAAC---CCACACTGATCATCA---ACTAGCGTTAAAACAGCCGTAAAAATCTCATTTTTTATTAGCCTACTTCCTATAACCCTTTTCTTAGATCAAGGCATAGAGTCAATCACAACAAATTTAAACTGAATTAACATTGGAACATTTGACATTAATCTGAGCTTCAAATTCGACCTGTACTCAATCATCTTCACCCCAGTTGCTTTATACGTTACCTGATCAATTCTAGAATTTGCCCTATGGTACATACACTCAGACCCAAATCTCAATAAATTCTTTAAATATCTGCTACTCTTCCTAGTCACAATAATCATTCTCATTACCGCTAATAACCTATTCCAATTATTTATTGGATGGGAGGGAGTGGGGATTATATCCTTTCTCTTAATTGGGTGGTGATACAGTCGAACAGACGCTAACACCGCAGCCCTTCAAGCCGTAATCTATAACCGCATTGGTGACATTGGACTTATCCTTAGCATATCATGACTAGCCATAAACCTCAACTCATGAGAGATACAACAACTATTCCTACTATCAAAGGATATCAATTTAACCCTACCCTTACTCGGCTTAGTTCTTGCAGCCGCTGGAAAATCAGCACAATTTGGACTCCACCCTTGACTTCCTTCAGCAATAGAAGGCCCCACACCAGTCTCCGCTTTACTCCACTCAAGCACTATAGTTGTAGCAGGAATCTTCCTTTTAATCCGCCTTAATCCCCTAATCCAAGACAACCAGCTAGTATTAACTACCTGTTTATGCTTAGGGGCTTTAACCACACTATTTACAGCCACATGTGCCCTAACACAAAATGATATCAAAAAAATCATTGCCTTCTCTACATCAAGCCAACTCGGCCTTATAATAGTAACAATCGGATTAAACCAACCCCAACTAGCTTTCTTACATATTTGCACCCATGCCTTCTTCAAAGCCATGTTATTCCTATGTTCAGGCTCAATTATCCATAGTATTAATGATGAACAGGACATCCGAAAAATAGGGGGCCTCCATAAAATCTTACCTATTACATCCTCCTCTTTAACAGTTGGTAGCCTAGCCCTCACAGGCATGCCCTTCCTCTCAGGCTTCTTCTCAAAAGATGCCATTATTGAATCCATAAACACTTCCAACTTAAACGCCTGAGCCCTTACCCTAACACTTCTTGCCACTTCTTTCACCGCCATCTATAGCCTCCGCCTAGTCTTTTTCACCTTAATAAACTCACCCCGATTCCCTCCCCTCTCACCAATCAATGAAAATAATCCCCTCCTATCCAACCCACTCAAACGTCTAGCTTATGGCAGCATTTTAGCTGGCCTTATCATCACATCAAACATAACACCCACAAAGACCCAAATTATAACAATACCCCTCATCCTCAAACTATCTGCACTCCTAGTAACAATCACAGGCCTCATTTTAGCTCTAGAACTAGCCAACCTAACTAAAACACATCTCAAAATCAACCCAAAC---CTCACAACCTATAACTTCTCCAACATATTGGGATATTTTCCAACTATTACCCATCGCTTTTTCCCAAAAATTAAACTGCAATGAGCTCAAAACATTTCAACTCACCTAGTTGATCTCTCCTGAAACGAAAAAATTGGACCAAAAAGTATAATAATTCAGCAAACACCAATGATCAAAATAACTACATTACCACAACAAGGCTTCATCAAAACATATATAATAATTTTCTTTCTTACACTTATC---TTAGCTTCCCTGGTTATAAT----------ATGACCATA---AACATTCGAAAAACACACCCACTATTTAAAATCATCAACCACGCCTTAATTGACTTACCAACTCCAATTAACATCTCAACTTGATGAAACTTTGGCTCCCTCCTCGGACTATGTCTTATCATTCAAATCCTAACAGGATTATTTCTAGCCATACATTACACAGCAGATATCTCAACTGCATTCTCTTCAGTAGCACATATTTGCCGAGATGTCAACTATGGATGACTAATCCGCAACATCCATGCCAATGGAGCCTCATTATTTTTTGTCTGTGTTTACCTGCACATTGCTCGAGGACTTTATTATGGTTCATATCTTAACAAAGAGACATGAAATATTGGAGTCATCCTCCTATTTTTATTAATAGCTACAGCCTTTGTAGGCTATGTCCTCCCATGAGGACAAATATCCTTTTGAGGTGCTACAGTAATTACTAATCTCCTATCTGCTTTTCCTTACATTGGAGATACATTAGTACAGTGAATCTGAGGTGGCTTCTCAGTAGACAATGCTACCCTAACTCGATTCTTCGCATTTCACTTCATCCTCCCCTTCGTAATTACAGCCTTAACATTCATTCACCTTCTCTTCCTCCATGAAGCAGGCTCAAACAACCCAACAGGATTGAACTCAGATATAGACAAAATCCCATTTCACCCTTATTACTCATACAAAGATCTGCTCGGATTCTTCATTTTGATCATTCTACTTTCCATCCTTACCCTATTCCTACCCAACATCCTAAGTGATACAGAAAATTTTATCCCCGCAAACCCTTTAGTCACTCCACCTCATATTAAACCAGAATGATATTTCCTATTTGCTTATGCTATTCTACGCTCCATTCCCAACAAACTAGGAGGAGTCTTAGCCCTTATTTTCTCCATCTTCATTCTCATGCTCATTCCCATACTCCACACATCAAAACAACGGAGCTCAACATTTCGACCCCTAACACAAATCCTCTTCTGAATACTTGTGGCTAACACTATCATCCTAACATGAATTGGAGGACAACCTGTCGAACAACCCTTTATCATTATTGGCCAAATCGCCTCAATCACATACTTCTCACTCTTCCTTGTTCTAATACCACTTGCCGGTTGATTAGAAAATAAAATCCTTAACCTA---TAA------------------CTTAGGAAAATGGGATACGAAAACAGTTTTTGGCCAGAACTCATCCACAACACATTTAATATAGATGTCAGGACAGATTCAGAAGCCAGATATCCCACCCACTTTTGCTACAATTGTTGGCGGATTGTCATTCAGACAATCAACAACACAACTAATGAAGATGCATTCTTTCCCATAAGTACAATTGTTCAGTGGAAGCCACACTCCAATTTTTGCAATGTTTGCAACTTTGCAAGTGGGACTCGCAAACGAAAAGTTCTCAAACGAAGTCCACCAGTCACAAAGAAGCCCAAAATAACAGTTGATATACCAATCAGATCAAGAATTATTAAAAGAAAAGATCAAAGAAATTCAACAAGTATTTTATTGGCTAAAAAGATTGTTAACTGCAAGAAGATCCATCTAAATTCAAAACTCCTTTTGCTTGATTATCCCAATAACTTTATTCAGTCAGTGTCATGCCAGGTCTGTGAGCACTTACTGGCTGATCCTGTGCAATCACCATGCAAGCATCTTTTCTGCAGAACATGCATTCTCAAATGTACTGCAGTGCTAGGAAAATATTGTCCAGTTTGTAGGTTTCCTTGTGATCCTGCAGAGTTCAAAAGCCCAGTGAAATCATTCATAAGTGTTCTCAATTCATTAGTTCTAAAATGTCCTGTGGCAGACTGTGGAAAGGAGGTGAGACTCGGTGAATATCCCAACCACACCCGGAATCACAAAGAAACAAGAATGTTGCATGCCTATTCACCAATAAACAAGGGTGGCCGGCCTAGGCAACATTTACTCTCTCTAACTCGTAGGGCTCAGAAACATCGTCTACGAGATCTCAAACTTCAGGTGAAGGCGTTTGCAGACAAGGAGGAAGGTGGTGATGTGAGGTCAGTATGCCTCACTCTGTTTTTGCTGGCATTGAGAGCTGGAAATGAGCATAGACAAGCAGATGAACTGGAAGCTCTCATGCAAGGACAAGGATCAGGGCTGAAGCCAGCAGTCTGTCTTGCCATTAGGGTTAGTACATTTCTAAGTTGTAGTCAGTATCATAAAATGTATAAGACTGTCAAAGCAGCAACCGGGAAGCAAATCTTCCAACCACTGCATGCACTCCGAAACACAGAGAAAACATTATTGCCGGGTTATTGTTCATTTGAATGGSAACCYCCTCTARCAAATSTCTCTWCCAA----------------------------------------------------------------------------------------------------------------------------------------------------------------------------------------------------------------------------------------------------------------------------------------------------------------------------------------------------------------------------------------------------------------------------------------------------------------------------------------------------------------------------TTTCAGTTTATCTTTAGAGGCACGGGATATGATGAGAAGCTGGTCCGTGAAGTTGAAGGCCTTGAAGCCTCAGGCTCCATGTACGTGTGTACATTATGTGATAGCACTCGAAGAGAGGCGTCACAAAATTTGATCCTTCATTCTATAACAAGGAGCCATGAAGAGAACTTAGAGCGCTATGAAGTTTGGCGCACAAATCCATATCTTGAGACAGCTGAAGAGTTACGTGACAGAGTGAAGGGGGTTTCAGCAAARCCATTTATTGAAACACAGCCCTCCATAGATGCTTTGCATTGTGACATTGGGAATGCAACAGAGTTCTACAAGCTGTTCCAGGATGAGATTGGGGAGATGCACAAAAATCCCAATCCATCTAAGGAGGAAAGGAAAAGGTGGCAAGCAATGCTCGATAAACACCTAAGGAAAAAGATGAACCTGAAACCCATCATGAGGCTGAATGGAAACTTTGCAAGGAAACTAATGACTGAAGAGACTGTGGAAGCAGTATGTGAATTGATTCCCTCTGAAGAAAGACGAGAGATTCTCAGGGAGCTGATGCATCTTTACATTCTTATGAAACCTGTGTGGCGATCCACATTCCCACTCAGAGAATGCCCTGATCTACTTTGTCAGTATAGCTTTAATTCCCAGAGATTTGCAGAACTGCTTCGTACAGAGTTCAAGTACAGATATGATGGTAAGATCACCAACTACCTTCATAAGACGTTGGCTCACGTCCCTGAGATCATTGAAAGAGATGGCTCAATAGGGGCATGGGCAAGTGAAGGGAGTAAACTGCTCCAGGCCGGGGCCCTCAACGTCAAAGAATTCAGCTCCTTCGAAGCCGGTGCCCCGGAGCAAGCCAAAGCAGTATTCGTGGTGAGCACTTTGTTAAAGGGGCGCACAGCTGATGTCATCCGCGATATTGTCACCCTAAGCTCTTTCCAGTACTGTGTGGTGATCACCGCCGTCAGCCACTCTGTCCACCTGTATGCCAATAATGTGACTGCCGAACTGGAGCAGGAGCTGGTCTTCGAGCAATTCGGGGAGTTGCTGTGCCAGTGGATGGGTAACATGAATTATACGGGGGAGGTCATGCACCTGCCCATATTAATCGCGCCCCTTGTTCCCCACCTGTTCATCACCACAGCCTATTCGTCCTTTTTTTCTTTTGTGACTCAAGATCTGAAATTGATCAATAACACCAGACCCGACAAAAGGAAGTTTGGAAGCCTGAACGATGTCGATTATCATTCTTTGCCTTTTGAACTTCAAATACAAATCAGGTCCTTGGTTTCATCCTTGAACTCTATGTTTGAACTGGTACAACTCACAGAGGAATGTTTTGCAGTTGGTCCTACCAGCAGAATW11112100-000100-0001100210110000000000000?0001111000001111010010101000000000110002100000001123010011000
	ZAPTERYX ATGCTAAACTTTGCTTTCCTCTATATTATTAATCCATTGACCTACATTATTCCAATTCTCCTAGCCACTGCTTTCCTAACCCTAGTTGAACGAAAAATCCTAGGCTACATACAATTTCGCAAAGGCCCCAATGTAGTA---GGACCCTACGGAATTTTACAACCAATCGCTGATGGACTAAAGCTTTTTATTAAAGAACCGGTACGACCCTCATTCTCATCACAATTCTTATTTTTAGTAACTCCTACTATTGCATTAACACTAGCACTATTAATATGAATACCATTACCACTCCCACACTCAATCATGAATCTTAACCTGGGCTTATTATTTATTTTAGCTATCTCAAGCTTAACTGTCTATACAATTTTAGGTTCTGGCTGAGCCTCAAACTCTAAATATGCCCTCATAGGAGCTCTACGTGCCGTAGCACAAACAATCTCATATGAAGTTACCCTAGGCCTAATTCTACTATCAATAATCATTTTTACAGGGGGATTTACCCTTCATACCTTTAATCTCACCCAAGAAACAATCTGACTTCTTGTTCCAGCATGACCACTAGCTATAATATGATACACCTCAACACTAGCAGAAACTAACCGAGCCCCATTTGACCTTACCGAAGGCGAATCAGAACTAGTATCAGGCTTTAACATCGAATATGCAGGAGGCCAATTTGCCCTTTTTTTCTTAGCCGAATACTCAAATATCCTTATAATAAATACCCTCTCGGTTATTTTATTTATAGGCACCTCTTATAACCCCTACATACCTCAAATCTCAACATTCAACTTAATACTAAAAGCAACACTTCTCACCATTCTTTTTTTATGAATTCGTGCCTCTTACCCACGATTTCGCTATGATCAACTTATACACTTAGTATGAAAAAATTTTTTACCATTAACACTAGCCCTAATTCTATGGCACATTGCACTACCAATCGCTACAGCAAGCCTCCCCCCAATA---ACCTAAATGAACCCATTAGTATTGTCAATCCTAATCTCAAGTCTAGGGCTAGGTACTACAATAACATTTATTGGATCACATTGACTTCTAATCTGAATAGGACTTGAAATCAACACAATAGCCATCATTCCACTAATAATTTATCAACAACACCCCCGGGCAGTAGAAGCCACCACAAAATATTTTTTAATTCAAGCCACAGCTTCCGCATTACTCCTATTTGCCGGAACAATAAACGCCTGAACTACAGGCCAATGAAACATCACTGAAATAATTAACCCAGCCTCTTCCACATTAATTACCATTGCATTAGCCTTAAAAATTGGACTAGCACCTATACACTTCTGATTACCAGAAATCCTACAAGGCCTTAACTTAATCACCGGCTTAATTTTATCTACATGACAAAAACTTGCACCATTCGCAATTCTACTTCAACTTTACCCCCTTCTAAACCCAAATTTACTTATAATTTTAGGACTATCATCAATCCTTGTAGGAGGATGAGGAGGACTTAACCAAACACAACTACGAAAAATTTTAGCATATTCATCAATTGCTCACCTAGGATGGATAATTATTATTTTACACTATGCTCCTAACCTAACTCTATTAAATCTGATCCTTTACATCATCATAACCACATCCATATTTCTAATATTTAACACACTTAACTCAACCAAAATTAACTCAATCGTATCCTCTACAACAAAATCTCCCCTACTTACCATCATAGCACTTACTACACTATTATCATTGGGAGGCCTCCCACCACTCACAGGCTTTATACCAAAATGACTTATCCTCCAAGAAATAGCAAAACAAAATATAACAATCCCAGCCACTATCATAGCCTTAGCAACATTACTCAGCCTATTCTTTTATATACGTTTATGCTATACCATAACCCTTACTATTTCACCAAATCCTATTAACTATACCACCTCATGACGAACAAAACAAACTCAACCAAATTTGATTTTAACATCTACTACATCCATCTCCATACTCCTCCTTCCACTGACACCAATAATAATTATACTAACCTCA---TAGTGGCA---ATTAATCGTTGATTATTCTCTACAAATCACAAAGATATTGGTACCTTATACTTGATTTTTGGTGCCTGAGCAGGTATAGTTGGAACCGGCCTAAGTTTACTTATTCGAACAGAATTAAGCCAACCAGGAACACTTCTGGGGGATGACCAAATCTATAATGTAATTGTAACCGCCCATGCCTTTGTAATAATCTTTTTTATGGTGATACCCATCATAATTGGGGGTTTTGGAAATTGATTAGTCCCATTAATAATTGGTTCTCCAGATATGGCCTTCCCTCGCATAAATAATATAAGCTTCTGACTCCTCCCTCCTTCCTTCCTATTATTATTAGCTTCGGCTGGAGTAGAAGCCGGGGCTGGAACTGGCTGAACCGTTTACCCTCCCCTTGCTGGTAACCTAGCCCACGCGGGAGCTTCTGTAGATCTTACTATTTTCTCTCTACACTTAGCTGGAGTCTCTTCTATCCTAGCATCAATTAACTTTATTACTACCATTATTAATATAAAACCACCAGCAATTTCTCAATATCAAACACCGCTATTTGTTTGATCAATTCTTGTAACAACTGTATTACTGCTACTCTCTCTACCTGTCTTAGCAGCAGGCATTACAATACTTCTTACAGATCGTAATCTAAACACAACATTCTTCGACCCGGCAGGAGGAGGGGATCCTATCCTATACCAACATCTATTCTGATTTTTTGGTCATCCAGAAGTCTATATTTTAATTTTACCAGGTTTTGGTATAATCTCACATGTAGTCGCATATTATTCAGGTAAAAAAGAACCTTTTGGCTATATAGGTATAGTATGAGCAATAATAGCAATTGGACTACTTGGCTTTATTGTATGAGCTCACCACATATTTACAGTAGGAATAGACGTAGATACTCGAGCTTACTTCACTTCCGCAACAATAATTATTGCTATCCCAACGGGAGTTAAAGTTTTTAGTTGACTAGCAACCCTTCACGGAGGCTCTATTAAATGGGAGACACCAATGTTTTGAGCACTCGGCTTTATCTTTCTATTCACAGTTGGAGGACTAACAGGTATTGTTCTAGCAAATTCATCTCTTGATATTGTGCTTCACGACACATACTATGTTGTTGCCCACTTCCATTATGTTCTTTCAATAGGGGCAGTATTCGCTATCATAGCAGGCTTTGTTCACTGATTCCCCTTAATTACAGGATTTACTCTTCACTCCACCTGAACAAAAATCCAATTTTTAATCATATTTATTGGAGTAAATTTAACCTTTTTTCCACAACACTTTCTAGGATTAGCCGGTATACCACGACGTTATTCAGACTACCCAGACGCCTATACCCTCTGAAATGTAATTTCTTCTATTGGCTCATTAATTTCCCTCATTGCTGTTATTTTACTCTTATTTATTCTATGGGAGGCATTCAGCTCAAAACGCGAAATTCTCTACATTGAATTACCTCACACAAATGTAGAATGGCTTCATGGTTGCCCCCCTCCYTATCACACA------------------------------ATGGCACACCCCTCACAATTAGGATTCCAAGACGCAGCCTCCCCAGTTATAGAAGAGCTCCTCCATTTCCACGATCACACACTAATAGTTGTATTTCTCATCAGCTCATTAGTCCTTTACATCATTGTAGCTATAGTCTCAACTAAACTTACCAACAAATATATTCTAGATTCTCAAGAAATTGAAATTGTTTGAACTATTGTTCCAGCAATTATTTTAATTATAATTGCACTCCCTTCATTACGAATCTTATATCTTATAGATGAAGTTAATGATCCACACATTACTATTAAAGCCTTAGGCCACCAGTGATACTGAAGCTATGAATATACAGATTATCTAGATCTAGAATTTGATGCCTATATAATTCAAACAGAAGACCTAAACCCTGGACAATTTCGACTTTTAGAGACAGACCACCGAATAGTCATCCCTATACAATCCCCCATCCGAGTTCTAGTTACTGCCGAAGATGTTCTTCACTCATGAGCAGTACCCGCATTAGGGATTAAAATAGATGCAGTCCCAGGACGCTTAAATCAAACTGCCTTTATTATTTCACGACCAGGTGTTTACTATGGTCAATGTTCAGAAATTTGTGGCGCTAACCATAGTTTTATACCAATTGTAGTGGAGGCAGTTCCACTAGAACACTTTGAAAACTGATCTTCATCAATACTAGAAGAAATCTATGCCCCAACTAAATCCTAACCCTTGATTCTTAATCTTCTTATTCTCATGAGTCTTTTTACTAACTATTTTACCACAAAAAGTAATTTCCTATATGCTTAATAATAACCCCACACCAAAAAGTACTAAAAAATCAAAACCAGAACCTTGAAACTGACCATGAACTTAAGCTTCTTCGATCAATTCCTAAGCCCATCATTATTTGGAGTACCCCTAATTACCCTAGCAATTATAATCCCATGAATAATTTTCCCAACCCCATCTAATCGATGACTTAATAACCGCCTATTAACTTTACAAATATGATTTATTAGCCGGTTTACCCATCAACTCATACAACCCCTAAATTTTGGAGGACATAAATGAGCTATAATCCTTACTACACTTATAATATTTTTAATTACAGTCAACCTCTTAGGCCTCCTCCCCTATACATTTACTCCAACCACCCAACTCTCCCTTAATATATCATTTGCCCTGCCATTATGACTCGCCACTGTTTTGATTGGAATATTTAATCAACCCACCATTGCTCTAGGACACCTATTACCAGAAGGTACCCCAACACCCCTAGTACCAATTTTAATTATTATCGAAACTATTAGCCTGTTTATTCGCCCCCTAGCACTGGGGGTCCGACTTACAGCTAATTTAACTGCTGGCCATCTATTAATGCAACTAATCGCCACCGCAGCCTTTGTATTAATTACAATTATACCAACAGTAGCCATCTTAACCTCAGTAATTTTATTTCTATTAACTATTCTAGAAGTTGCCGTAGCAATAATTCAAGCCTATGTGTTTATTTTACTACTAAGCCTCTACCTACAAGAAAATGTTTAATGGCCCATCAAGCACACGCATATCACATAGTTGACCCTAGCCCATGACCATTAACAGGAGCCGTTGCCGCTCTTCTTATAACCTCAGGCTTAGCCATTTGATTCCACTTCCACTCTATATCCCTACTTTATATAGGATTAGTACTATTAATCCTCACCATAATTCAATGATGACGTGATGTTATTCGAGAAGGGACATTTCAAGGGCACCACACTCCCCCTGTCCAAAAAGGCTTACGTTACGGAATAATTTTATTCATCACATCAGAAGTCTTCTTTTTCCTCGGATTTTTCTGAGCCTTCTATCATTCTAGCCTTGCCCCCACCCCAGAACTGGGCGGCTGCTGACCACCAACGGGCATTCATCCATTAGATCCATTTGAAGTTCCACTTCTTAACACAGCCGTCCTCTTAGCCTCAGGAGTTACAGTAACTTGAGCACATCACAGTATTATAGAAGGGAGTCGAAAAGAAGCTATTCAAGCCCTTACCTTAACAATTATACTAGGATTTTACTTCACAGCACTCCAAGCCATAGAATATTATGAAGCCCCTTTCACTATTGCTGATGGTATTTATGGAACAACATTCTTTGTCGCTACAGGCTTCCACGGCCTCCATGTTATTATTGGTTCAACATTTCTATTAATTTGTCTTCTACGACAAATTCAATATCACTTCACATCAGAACACCATTTTGGATTTGAAGCTGCCGCATGATATTGACACTTCGTTGATGTCGTCTGATTATTCCTTTATATCTCAATCTATTGATGAGGCTCATAAATGAGTCCCATCATTTTTATCATCACCATAACAGCCCTCATTCCTCTAATTATAGCTTTCATCGCATTCTGACTACCTACTCTCAATCCAGATAGTGAAAAAATATCCCCCTATGAATGCGGTTTTGATCCTCTAGGAACTGCACGATTACCATTCTCCATCCGATTCTTCCTGGTAGCAATTTTATTCATACTATTTGATCTAGAAATTGCCCTCCTCCTTCCACTTCCATGGGGGGATCAACTTAGCACTCCACTTTCTACTATTATATGAACAGCTATTATCCTTATTCTTTTAACCCTAGGCCTTATTTATGAATGATTACAAGGGGGTCTTGAATGGGCAGAAT-ATGTCCCCAATCCATTTTACCATAGCCTCAGCATTTATACTAAGCTTAACAGGACTTGCCCTTAACCGCTTTCACCTCTTATCAGCACTTATCTGCCTAGAAGGCATAATATTATCCTTATTTGTCGCAACAGCCCTATGATCCACAACTATAAATTCTTCATCTTGCACATTAGTACCTATAATAATTTTAACTTTTTCAGCTTGTGAAGCAAGCTCTGGCCTAGCCCTACTAGTAGCCGCAACACGAACTCATGGCTCAGATCAACTTAAAAATCTTAATTTATTACAATGTTAAAAATTATTATTCCAACAATTATATTATTACCAATCTCATGATTATCACCTAAAAACTGACTTTGAACCTCCTCCATCTCCTATAGCCTACTAATTGCTACATTAAGCCTATTCTGATCTAAATGAAACATTGAAGTAGGCTGAGAATTCTCTAACCATTATCTAGGAGTTGACCCTTTATCTGCCCCCCTCCTAACTTTAACCTGCTGACTACTCCCCCTAACATTACTTGCTAGCCAAAACCACTTA---AATAATGAACCCCATATACGACAACGAGTTTATATTAATCTACTTATTATACTCCAAACCTTCTTAATTATGGCCTTTAGTGCTACTGAAATAATTTTATTTTATATTATATTTGAAGCAACACTTATTCCAACATTAATTATTATTACCCGATGGGGTAATCAAACTGAACGATTGAACGCAGGCACATACTTTTTATTCTATACTTTAATAGGATCACTCCCACTACTTATTGCCCTCCTTATTATACAAAAAGACTTAAGCACCCTTTCTATATTAATTATACAATACTCACAAACTCTAAATATTGTATCATGGGCGAACAAGTTCTGATGAACCGCTTGCCTAATTGCATTCCTTGTTAAAATGCCCCTATATGGAGTACACCTCTGATTACCAAAAGCCCACGTAGAAGCCCCCATTGCAGGCTCTATAATCCTAGCCGCAGTCTTACTAAAACTTGGAGGTTATGGAATAATACGAATTATTATTATACTTGACCCCCTAACAAAACAAATAACGTATCCTTTTTTAATTTTAGCCATTTGAGGTATCATTATAACTAGCTCCATCTGCTTACGCCAAACAGATCTAAAATCATTAATTGCCTATTCATCTGTCAGCCACATAGGACTGGTTGCAGCTGCCATTCTTATCCAAACCCCATGAAGTTTTGCAGGAGCCACTGCTTTAATAATTGCCCACGGCCTTATCTCTTCAACCCTCTTCTGCTTAGCCAATACTAATTATGAACGAACTCATAGCCGAACACTACTCCTATCCCGAGGAATACAAATTATTTTTCCACTTATAGCAACTTCCTGATTCTTAGCCAATTTAGCAAATCTAGCTCTCCCCCCCTCCCCCAACCTTATAGGAGAACTACTTATTATTACCTCTCTATTCAATTGATCTAATTGAACTATTATTATTACAGGCTTAGGAGTCCTATTAACAGCCTCTTATTCATTATATATATTTCTCATAACACAACGAGGCCCAACTCCACAACACCTTCTCTTTATAAGTCCAACCCACACACGAGAGCACCTCCTTATTTATCTTCACCTTATCCCAACACTTTTACTTATTCTAAAACCTGAACTCATTCTAGGGTGGACTTCCT-------------------------------------------TCCTCATCCTTTTTTCACCTATCATTATCTCCATCCTAATACCTAAAGAACTTTCTAAC---CCAAACTGATCAACT---ACTCATGCTAAAACAGCCGTAAAAATCTCATTTTTTATTAGTCTACTTCCACTATTTATCTTCTTAGACCAAGGATTAGAATCAATCACAACAAACCTAAACTGGATTAGTATTGGGACATTTGATATTAACATCAGCTTTAAATTTGATTTATATTCAATCATCTTTATCCCAGTTGCTCTCTATGTTACCTGATCAATCCTCGAATTCGCCCTATGATATATACACTCAGACCCACACCTCAATCAATTCTTTAAATATTTACTCCTTTTCCTAATCACTATAATTATTCTCATTACTGCCAATAACCTATTCCAATTATTTATCGGATGGGAGGGGGTGGGTATTATGTCTTTCCTCCTAATCGGCTGATGATATAGTCGAACAGATGCTAACACAGCTGCCCTCCAAGCCGTAATTTATAATCGAATTGGAGATATTGGACTAATCCTTAGCATAACATGACTTGCTATTAACCTTAATTCATGAGAAATACAACAACTATTTTTACTATCAAAAGATATAGACTTAACCCTACCCCTCCTTGGTTTAATCTTGGCCGCCGCTGGTAAATCAGCACAATTTGGACTTCACCCATGACTTCCATCAGCTATGGAAGGCCCTACACCAGTCTCTGCCCTACTCCACTCAAGTACTATAGTAGTAGCAGGTATCTTCCTGCTAGTTCGCCTTCACCCCTTAATCCAAAATAATCAACCTGCACTGACCACCTGCCTTTGTTTAGGAGCATTAACCACATTATTTACAGCTACATGTGCTCTCACACAGAATGATATCAAAAAAATCATCGCCTTCTCTACATCAAGCCAACTAGGCCTTATAATAGTTACAATCGGACTAAATCAACCACAATTAGCT-------------------------------------------------------------------------------------------------------------------------------------------------------------------------------------------------------------------------------------------------------------------------------------------------------------------------------------------------------------------------------------------------------------------------------------------------------------------------------------------------------------------------------------------------------------------------------------------------------------------------------------------------------------------------------------------------------------------------------------------------------------------------------------------------------------------------------------------------------------------------------------------------------------------------------------------------------------------------------------------------------------------------------------------------------------------------------------------------------------------------------------------------------------------------------------------------------------------------------------------------------------------------------------------------------------------------------------------------------------------------------------------------------------------------------------------------------------------------------------------------------------------------------------------------------------------------------------------------------------------------------------------------------------------------------------------------------------------------------------------------------------------------------------------------------------------------------------------------------------------------------------------------------------------------------------------------------------------------------------------------------------------------------------------------------------------------------------------------------------------------------------------------------------------------------------------------------------------------------------------------------------------------------------------------------------------------------------------------------------------------------------------------------------------------------------------------------------------------------------------------------------------------------------------------------------------------------------------------------------------------------------------------------------------------------------------------------------------------------------------------------------------------------------------------------------------------------------------------------------------------------------------------------------------------------------------------------------------------------------------------------GAGGTGGTGATGTGAGGTCAGTATGCCTCACTCTGTTTTTGCTGGCATTGAGAGCTGGAAATGAGCATAGACAAGCAGATGAACTGGAAGCTCTCATGCAAGGACGAGGATCAGGGCTGAAGCCAGCAGTCTGTCTTGCCATTAGGGTTAGTACATTTCTAAGTTGCAGTCAGTATCATAAAATGTATAAGACTGTCAAAGCAGCAACTGGGAAGCAAATCTTCCAACCACTGCATGCACTCCGAAACGCAGAGAAAACATTGTTGCCGGGTTATTGTTCATTTGAATGGGAACCTCCTCTAGCAAATGTCTCTACCAACACTGAAGTGGGAATAATAGATGGTACATGTGGTTGGACACAATGTGTTGACGATTACCCAATGGAAACAATTTCGAGACGATTTAGGTACGATGTAGCAATTGTTTCGGCACTGAAGGATCTTGAGGATAATATTTTGGAAGGTTTAAAACTCCAGAATATAGATGAGTATTTGGGTGGACCATTTACTGTAGTAATCAAAGAATCTTGTGATGGAATGGGGGATGTTAGTGAAAAGCATGGATGTGGTCCTTTAGTTCCAGAAAAGGCAGTGAGGTATTCTTTTACAATCATGACTATAAGTGTGGTGAATGAAAATAATGAGAAGGTGAAAGTATTTGAAGAGCTAAAGCCAAATTCTGAGTTGTGCTGCAAACCACTTTGTCTGATGCTGGCAGATGAATCTGACCATGAAACCTTGACGGCAATATTGGGTTCACTAGTCACAGAAAGGGAAGCAATGAAAAACAGCAATTTAATCCTTGAGATTGGAAATTTGCCTAGATCCTTTCAGTTTATCTTTAGAGGCACGGGATATGATGAGAAGCTGGTCCGTGAAGTTGAAGGCCTTGAAGCCTCAGGCTCCATGTACGTGTGTACATTATGCGATGCCACTCGAAGTGAGGCTTCACGAAATTTGATCCTTCATTCTATAACAAGGAGCCATGACGAGAACTTAGAGCGCTATGAAGTTTGGCGCACAAATCCATATCTTGAGACAGCTGAAGAGTTACGTGACAGAGTGAAGGGGGTTTCAGCAAAACCATTTATTGAAACACAGCCCTCCATAGATGCTTTGCATTGCGACATTGGGAATGCAACAGAGTTCTACAAGCTGTTCCAGGATGAGATTGGGGAGATGCACAAAAATCCCAACCCATCTAAGGAGGAAAGGAAAAGGTGGCAAGCAATGCTTGATAAACACCTAAGGAAAAAGATGAACCTGAAACCCATCATGAGGCTGAATGGAAATTTTGCAAGGAAACTAATGACTGAAGAGACTGTGGAAGCAGTATGTGAATTGATTCCCTCTGAAGAAAGACGAGAGATTCTCAGGGAGCTGATGCATCTTTACATTCTTATGAAACCTGTGTGGCGATCCACATTCCCACTCAGAGAATGCCCAGATCTACTTTGC---------------------------------------------------------------------------------------------------------------------------------------------------------------AGTAAGCTGCTCCAGGCCGGGGCCCTCAACGTCAAAGAATTCAGCTCCTTCGAAGCCGGTGCCGCGGAGCAAGCCAAAGCAGTATTCGTGGTGAGCACTTTGTTGAAGGGGCGCACAGCTGATGTCATCCGCGATATTGTCACCCTAAGCTCTTTCCAGTACTGTGTGGTGATCACCGCCGTCAGCCACTCTGTCCACCTGTATGCCAATAATGTGACTGCCGAACTGGAGCAGGAGCTGGTCTTCGAGCAATTCGGGGAGTTGCTGTGCCAGTGGATGGGTAACATGAATTATACGGGGGAGGTCATGCACCTGCCCATATTAATCGCGCCCCTTGTTCCCCACCTGTTCATCACCACAGCCTATTTGTCCTTTTTTTCTTTTGTGCCTCAAGATCTGAAATTGATCAATAACACCAGACCCGACAAAAAGAAGTTTGGAAGCCTGAACGACGTCGATTATCATTCTTTGCCTTTTGAACTTCAAATACAAATCAGGTCAATGGTTTCATCCTTGAACTCTTTGTTTGAACTGGTACAGCTCAAAGAAGAATGTTTTGCAGTTGGTCCTACTAGCAGAATW11112100-000100-000110021011000000000000010001111000001110010010101000000000110002100000001121012011000
	APTYCHOT ------------------------------------------------------------------------------------------------------------------------------------------------------------------------------------------------------------------------------------------------------------------------------------------------------------------------------------------------------------------------------------------------------------------------------------------------------------------------------------------------------------------------------------------------------------------------------------------------------------------------------------------------------------------------------------------------------------------------------------------------------------------------------------------------------------------------------------------------------------------------------------------------------------------------------------------------------------------------------------------------------------------------------------------------------------------------------------------------------------------------------------------------------------------------------------------------------------------------------------------------------------------------------------------------------------------------------------------------------------------------------------------------------------------------------------------------------------------------------------------------------------------------------------------------------------------------------------------------------------------------------------------------------------------------------------------------------------------------------------------------------------------------------------------------------------------------------------------------------------------------------------------------------------------------------------------------------------------------------------------------------------------------------------------------------------------------------------------------------------------------------------------------------------------------------------------------------------------------------------------------------------------------------------------------------------------------------------------------------------------------------------------------------------------------------------------------------------------------------------------------------------------------------------------------------------------------------------------------------------------------------------------------------------------------------------------------------------------------------------------------------------------------------------------------------------------------------------------------------------------------------------------------------------------------------------------------------------------------------------------------------------------------------------------------------------------------------------------------------------------------------------------------------------------------------------------------------------------------------------------------------------------------------------------------------------------------------------------------------------------------------------------------------------------------------------------------------------------------------------------------------------------------------------------------------------------------------------------------------------------------------------------------------------------------------------------------------------------------------------------------------------------------------------------------------------------------------------------------------------------------------------------------------------------------------------------------------------------------------------------------------------------------------------------------------------------------------------------------------------------------------------------------------------------------------------------------------------------------------------------------------------------------------------------------------------------------------------------------------------------------------------------------------------------------------------------------------------------------------------------------------------------------------------------------------------------------------------------------------------------------------------------------------------------------------------------------------------------------------------------------------------------------------------------------------------------------------------------------------------------------------------------------------------------------------------------------------------------------------------------------------------------------------------------------------------------------------------------------------------------------------------------------------------------------------------------------------------------------------------------------------------------------------------------------------------------------------------------------------------------------------------------------------------------------------------------------------------------------------------------------------------------------------------------------------------------------------------------------------------------------------------------------------------------------------------------------------------------------------------------------------------------------------------------------------------------------------------------------------------------------------------------------------------------------------------------------------------------------------------------------------------------------------------------------------------------------------------------------------------------------------------------------------------------------------------------------------------------------------------------------------------------------------------------------------------------------------------------------------------------------------------------------------------------------------------------------------------------------------------------------------------------------------------------------------------------------------------------------------------------------------------------------------------------------------------------------------------------------------------------------------------------------------------------------------------------------------------------------------------------------------------------------------------------------------------------------------------------------------------------------------------------------------------------------------------------------------------------------------------------------------------------------------------------------------------------------------------------------------------------------------------------------------------------------------------------------------------------------------------------------------------------------------------------------------------------------------------------------------------------------------------------------------------------------------------------------------------------------------------------------------------------------------------------------------------------------------------------------------------------------------------------------------------------------------------------------------------------------------------------------------------------------------------------------------------------------------------------------------------------------------------------------------------------------------------------------------------------------------------------------------------------------------------------------------------------------------------------------------------------------------------------------------------------------------------------------------------------------------------------------------------------------------------------------------------------------------------------------------------------------------------------------------------------------------------------------------------------------------------------------------------------------------------------------------------------------------------------------------------------------------------------------------------------------------------------------------------------------------------------------------------------------------------------------------------------------------------------------------------------------------------------------------------------------------------------------------------------------------------------------------------------------------------------------------------------------------------------------------------------------------------------------------------------------------------------------------------------------------------------------------------------------------------------------------------------------------------------------------------------------------------------------------------------------------------------------------------------------------------------------------------------------------------------------------------------------------------------------------------------------------------------------------------------------------------------------------------------------------------------------------------------------------------------------------------------------------------------------------------------------------------------------------------------------------------------------------------------------------------------------------------------------------------------------------------------------------------------------------------------------------------------------------------------------------------------------------------------------------------------------------------------------------------------------------------------------------------------------------------------------------------------------------------------------------------------------------------------------------------------------------------------------------------------------------------------------------------------------------------------------------------------------------------------------------------------------------------------------------------------------------------------------------------------------------------------------------------------------------------------------------------------------------------------------------------------------------------------------------------------------------------------------------------------------------------------------------------------------------------------------------------------------------------------------------------------------------------------------------------------------------------------------------------------------------------------------------------------------------------------------------------------------------------------------------------------------------------------------------------------------------------------------------------------------------------------------------------------------------------------------------------------------------------------------------------------------------------------------------------------------------------------------------------------------------------------------------------------------------------------------------------------------------------------------------------------------------------------------------------------------------------------------------------------------------------------------------------------------------------------------------------------------------------------------------------------------------------------------------------------------------------------------------------------------------------------------------------------------------------------------------------------------------------------------------------------------------------------------------------------------------------------------------------------------------------------------------------------------------------------------------------------------------------------------------------------------------------------------------------------------------------------------------------------------------------------------------------------------------------------------------------------------------------------------------------------------------------------------------------------------------------------------------------------------------------------------------------------------------------------------------------------------------------------------------------------------------------------------------------------------------------------------------------------------------------------------------------------------------------------------------------------------------------------------------------------------------------------------------------------------------------------------------------------------------------------------------------------------------------------------------------------------------------------------------------------------------------------------------------------------------------------------------------------------------------------------------------------------------------------------------------------------------------------------------------------------------------------------------------------------------------------------------------------------------------------------------------------------------------------------------------------------------------------------------------------------------------------------------------------------------------------------------------------------------------------------------------------------------------------------------------------------------------------------------------------------------------11112100-000100-00011?0210110000000000000?0??1111000001110010010101???00000012000210000000101?01?0?10?0
	ZANOBATU ATGTTTAGCCTAACCCTACTCTACCTTATCAACCCCCTAGCTTACATCATCCCAGTCCTACTAGCTACAGCCTTCCTAACCTTGGTAGAACGAAAAATCCTTGGATATATACAACTACGTAAAGGCCCGAACATTATT---GGCCCCTATGGGCTTCTCCAACCAATCGCCGACGGCCTAAAACTATTTACTAAAGAACCAGTACGACCAACCTCCTCCTCACAATTCCTCTTCCTGGTTGCCCCAACCATAGCCCTAACACTGGCCTTAATAATATGAATGCCACTACCCCTTCSCCATTCAATCCTTAACCTTAACCTCGGACTCCTCTTCATCCTAGCAATATCAAGCCTAACAGTATACACAATCCTAGGCTCAGGGTGAGCCTCAAACTCCAAATACGCCCTCATAGGAGCACTCCGTGCCGTCGCACAAACCATCTCATACGAAGTCACCCTCGGCCTCATTCTACTCTCAATAGTTATCTTCACAGGAGGTTTTACACTTCACACATTTAACCTCACCCAAGAAACAACCTGACTTATTATCCCAGGCTGGCCCCTAGCCCTAATATGATACATCTCAACACTAGCAGAAACCAACCGAGCCCCATTTGACCTCACAGAAGGAGAATCAGAATTAGTCTCGGGCTTCAACATCGAATATGCCGGTGGGCCCTTCGCCCTATTCTTCCTGGCCGAATACTCAAATATTCTTTTAATGAACACACTATCCGTCATCCTTTTCATAGGCACTTCCTATAATCCAACACTACCTCAAATCTCAACAATTGTCCTTATACTCAAAGCAACGCTACTTACACTACTCTTCTTATGGATCCGAGCCTCATACCCACGATTTCGCTATGACCAACTAATACACCTAGTCTGAAAGAACTTCCTACCCCTCACCCTAGCCCTCATATTATGGCACACCACATTACCAATAGCAATAGCAAGCCTACCACCCATA---ACCT--ATGAACCCCCTAGTAATATCAATTCTAATCCTAAGCCTAGGATTAGGCACTACAATCACATTCATCGGATCACACTGACTCCTAATCTGGATGGGACTAGAAATCAACACAATAGCCATTATTCCACTAATAGCCCACCAACAACACCCACGTGCAGTAGAAGCTACAACAAAATATTTCCTTACTCAAGCTACCGCTTCAGCACTACTCCTATTCGCAGGAACAACAAACGCCTGAATAACAGGCCAGTGATTCATCACTGAAATAATAAACCCAACCTCTGCCACATTAATAACCATCGCTCTAGCCCTAAAAATCGGACTTGCTCCAATACACTCCTGACTACCAGAAGTACTCCAGGGCCTAAATTTAACTACAGGACTTATCCTATCCACATGACAAAAACTTGCACCATTTGCAATCCTCCTCCAAATCTCCCCTTACCTCAACCCAAACCTCCTTATACTTATAGGAACTTTATCCATCATCATTGGGGGTTGAGGCGGCCTCAACCAAACACAACTACGAAAACTCTTAGCATACTCATCAATCGCACACCTAGGATGAATGATTGCCATCCTCCACTACGCACCTAGCCTCACACTCCTTAACCTTACCCTCTACATCACCATGACCACAACAATATTTCTACTACTAAACACCCTTAACTCCACTAAAATCACCACACTCGCCCTATCAACAACAAAAAATCCCCCACTCACCATCATCTCCCTACTTACCCTCCTATCCCTAGGAGGACTTCCCCCTTTAACAGGCTTTATGCCAAAATGACTAATCCTCCAAGAATTGGCCAAACAAAACCTAGCCATCCCAGCCACAATCATAGCACTAACAGCACTACTCAGCCTCTTTTTCTACCTACGCCTATGCTACACCACAGCCCTCACCCTACCCCCCAACCCCGCCATCAACACCACACCATGACGAACAAAACCCCCACAACAAAACCTAACACTAGCCCTAACTGCAAGCCTCTCCATCCTACTCCTCCCACTAACCCCAATATTATTTTCAATAACCCCA---TA-------------------------------------------------------------------------------------------------------------------------------------------------------------------------------------------------------------------------------------------------------------------------------------------------------------------------------------------------------------------------------------------------------------------------------------------------------------------------------------------------------------------------------------------------------------------------------------------------CAGTCCTCCTCCTGCTATCACTACCCGTCCTGGCAGCTGGCATCACAATGCTACTCACAGATCGAAACCTTAATACCACCTTTTTTGACCCTGCAGGCGGAGGAGACCCCATCTTATATCAACACCTCTTCTGATTCTTTGGCCATCCAGAGGTCTACATTCTAATTCTTCCAGGTTTCGGAATAATCTCGCACGTAGTTGCATACTACTCGGGCAAAAAAGAACCCTTTGGCTATATGGGAATAGTATGAGCAATAATAGCAATTGGCCTCCTAGGCTTCATCGTCTGGGCTCACCACATATTCACAGTAGGAATGGACGTGGACACTCGGGCCTACTTTACCTCAGCCACAATAATCATCGCCATCCCAACAGGAGTCAAAGTCTTTAGCTGACTGGCCACCCTACATGGAGGATCCATCAAATGAGACACACCACTACTTTGAGCACTAGGCTTCATCTTCCTGTTTACAGTCGGAGGTTTAACAGGAATTGTACTAGCTAACTCGTCCCTCGACATTGTCCTCCATGACACATATTATGTTGTGGCTCACTTCCACTATGTACTATCTATGGGAGCAGTATTTGCCATCATAGCAGGCATTGTACACTGATTCCCCCTAATCACGGGATATACCCTCCACCAAACCTGAACAAAAACACAATTCTTAGTAATATTCGTTGGAGTAAACCTAACGTTCTTTCCACAACACTTTCTAGGACTAGCCGGCATACCACGACGTTACTCAGACTACCCAGACGCCTACACCCTTTGAAATGTCGTCTCCTCAGTCGGCTCCATAATTTCATTAGTAGCCGTCATCCTATTCCTTTTCATCATTTGAGAAGCATTCGCCTCCAAACGAGAAGTCCTCCATATTGAACTACCACACACAAACGTAGAGTGACTTCATGGCTGCCCTCCTCCTTACCACACCTATGAAGAGCCAGCATTCGTCCAAGTGCAAATGGCACATCCCTCACAATTAGGTTTCCAAGACGCAGCCTCCCCAGTGATAGAAGAACTTCTCCACTTCCACGACCACACATTAATAATCGTATTCCTCATTAGCTCCTTAGTCCTATACATTATCGTAGCAACAGTCTCAACCAAGTTAACCAACAAACACATCCTAGACTCCCAAGAAATTGAAATCGTCTGAACTATCGTCCCAGCAATCATCCTGATTATAATCGCCCTACCATCACTACGAATCCTTTACCTCATAGACGAAATTAATGATCCCCACGTTACAGTCAAAGCCCTGGGCCATCAATGATACTGAAGCTATGAATACACAGACTACCAGGACCTTGAATTTGACTCTTACATAATTCAAACAAACGACCTCACCCCAGGACAATTTCGACTACTAGAAACAGACCACCGAATAGTCGTCCCAATGCAGTCACCCATCCGCATGCTCATTACAGCAGAAGATGTCTTACACTCATGAGCAGTCCCAACACTTGGAATTAAAATAGATGCAGTCCCAGGGCGTCTAAACCAAACCGCCTTTATCATCTCACGACCAGGAGTCTACTATGGCCAATGCTCCGAAATCTGTGGAGCAAATCATAGCTTTATACCAATCGTAGTAGAAGCAGTTCCGTTAGAACACTTCGAAAACTGATCTTCATTGATACTTGAAGACTTAT------------------------------------TTCTTATTCTCATGATCCTTTTTCCTAGTTATTATATTACAAAAAATCACATCTCACCTGTCTAACAATAAACCATCACCTAAAAATATTAAAAAATCACTACCAGAACCCTGAAACTGACCATGAACTTAAGCTTCTTCAACCAATTTGTAAGCCCATCCTTACTGGGCATTCCACTAATTGCACTAGCAATTAGCACCCCCTGATTAATTTTACCCCTCCAACCTAACCGATGACTTAACAACCGACTGATCACTCTACAAACATGATTTATTAATCGATTTTCCCATCAACTCATACAGCCTTTAAACATCGGCGGACATAAATGAACTACGATCCTCACAGCCCTCATGCTATTCCTAATTACCATGAACATCATGGGCCTCCTCCCATACACATTTACTCCAACAACTCAGCTCTCTCTCAACATAGCATTCGCCATCCCGCTCTGGCTCATAACCGTATTAATTGGACTATTCAATCAACCAACCGTTGCCCTAGGACATTTATTACCAGAAGGCACCCCAACCCCACTAGTCCCAGTCCTGATCATCATCGAAACCATTAGTCTTTTTATCCGTCCTCTGGCCCTAGGAGTACGACTTACCGCAAACTTAACAGCCGGACATCTACTCATACAGCTGATCGCAACCGCAGCATTCGTACTTATCACAAATATACCCACCGTGGCTATCCTGACATCCATTGTCCTATTCCTACTCACTATCCTAGAAGTAGCCGTAGCCATAATTCAAGCTTACGTATTCACCTTACTCCTAAGCCTTTATCTACAAGAAAATGTATAATGGCCCACCAAGCACATGCATACCACATAGTAGACCCAAGCCCATGACCCCTAACAGGAGCCGTCGCCGCTCTCCTTATAACCTCAGGCCTTGCTATCTGATTCCACTTTCACTCGCTCCTTCTCCTCTATCTCGGACTCATGCTACTTGCCCTCACCATAATTCAATGATGACGAGATATTATTCGAGAAGGGACATTTCAAGGACACCACACTATACCAGTCCAAAAAGGACTACGCTACGGAATAATCCTATTTATTACATCAGAAGTCTTCTTCTTCCTGGGCTTCTTCTGAGCATTTTATCACTCCAGCCTTGCCCCCACCCCTGAACTAGGAGGATACTGACCACCAGCGGGTATTCACCCCCTAGACCCATTTGAAGTACCCCTCCTAAACACAGCCGTCCTTCTTGCCTCAGGAGTCACAGTAACCTGAGCACACCACAGCATTATAGAAGGAAATCGAAAAGAAGCCACCCAAGCCCTCACACTCACAATTATCCTGGGCCTATACTTCACTGCACTACAAGCCATAGAATATTATGAAGCCCCCTTTACCATTGCCGATGGCATCTACGGGACAACTTTCTTTGTTGCCACAGGTTTCCACGGCCTCCACGTAATCATTGGCTCAACATTCTTACTAGTATGCCTCCTACGACAAATCCAATACCACTTCACATCACAACACCACTTTGGCTTCGAAGCCGCTGCATGATATTGACACTTCGTCGATGTAGTCTGACTATTCCTCTATGTCTCAATCTACTGATGAGGTTCATAAATGAACCTCATCACATTTATCATCGCCCTATCAGCCCTTATTTCCCTAATTCTGACTTTTATCGCCTTTTGGCTACCAACTATAAACCCAGATAATGAAAAAATATCCCCATACGAATGCGGCTTCGACCCGCTCGGGTCCGCACGACTACCGTTCTCCATTCGTTTCTTCTTAGTCGCTATCCTTTTCCTACTCTTTGATCTAGAAATCGCCCTACTGCTTCCCCTCCCATGGGGGAGTCAA----------CCCCACTTACAATCGCATGAACATCCACCATTTTACTTCTACTAACGCTAGGACTAGTCCATGAATGATTACAAGGAGGCTTAGAATGAGCAGAGT-ATGTCACCCATCCACTTTACCTTCACCGCAACATTCATGCTAGCCCTCACAGGACTCACCCTCAACCGCTCCCACCTATTATCAGCASTAATCTGCCTTGAAGGCATAATACTATCACTATTTATTGCAATCGCCCTTTGATCTACCACAATAAACTCAACCTCCTGCTCATTAGCCCCCATACTCATTTTAACATTTTCTGCTTGCGAGGCAAGCTCGGGACTAGCTCTGCTAGTCGCTTCAACACGGACACACGGCACAGATCAACTCAAAAACCTTAACCTCCTACAATGCTAAAAATTCTCATCCCAACAATTATATTACTCCCAACTTCCTGATTAACACCTAAAAAATGACTGTGAACCACCACAACCTCTTACAGCCTACTAATTGCCCTCCTAAGCCTAACCTGGTTTAATTGAAACTCGGAAGTGGCATGAGAACTATCAA--------------------------------------------------------------------------------------------------------------------------------------------------------------------------------------------------------------------------------------------------------------------------------------GCAGGCACATACTTCCTCTTTTACACCCTAACAGGATCATTACCACTCCTACTAGCCCTACTCCTACTACAAAATGACTTAGGTACTCTATCATTACTAACTTTACAATACCCACAAAACCCGAACACAACATCATGAACAAATAACTTCTGATGAGCCGCATGCCTAATCGCATTCTTAGTTAAAATGCCACTCTACGGCATCCACCTTTGATTACCTAAGGCCCACGTCGAAGCCCCAATTGCCGGATCCATGATCTTAGCCGCCATCCTACTAAAACTAGGCGGTTACGGCATAATACGGATTATCGTCATACTTAATCCAATAACAAAAGAAATAGCCTACCCGTTCTTAATCTTGGCCCTTTGGGGTATTATTATAACAAGCTCTATTTGCCTACGGCAAACAGACCTGAAATCACTCATCGCTTACTCATCAGTAAGCCACATGGGTCTAATCGCCGCAGCCATCTTTATCCAAACCCCATGAGGCTTCGCAGGGGCCACCGCCCTGATAATCGCCCATGGCCTCGTCTCCTCATCCCTATTCTGCCTAGCAAACACTAACTATGAACGAACGCATAGCCGAACACTCCTATTAACACGAGGCATACAACTCATCCTCCCCCTCATAGGAACCTCGTGACTAC---------------------------------------------------------------------------------------------------------------------------------------------------------------------------------------------------------------------------------------------------------------------------------------------------------------------------TTTAACTCAACCTTCCTATTAATCTTCCTACTACTACTCTACCCCATTATCTCCTCCACCACAAACCCCAAAGAGCTAGACAAA---ACCACCTGAGCCTCA---GCACAAGTTAAAACAGCCGTAAAAACAGCCTTCTTCATCAGCCTCGTCCCCCTAACCATTTTCCTAGACCAAGGCCTAGAATCAGTCACCACAAATTGAAACTGGCTCAACATTGAATCGTTCAACATCAACATCAGCTTCAAATTCGACATATACTCAATCATCTTCACACCAGTAGCCCTCTACGTCACCTGATCCATCCTTGAATTCGCACTATGATATATACACTCCGACCCAAACCTAAACCGCTTCTTCAAATATCTCTTACTGTTCCTAGTTACTATAATTATCCTCATCACCGCCAACAACCTTTTCCAACTATTCATCGGGTGAGAAGGAGTTGGCATCATATCCTTCCTCCTCATTGGCTGATGATACGCTCGAGCAGATGCCAACACAGCCGCTCTCCAAGCCGTAATCTACAATCGCATCGGCGACATTGGTTTAATTCTTAGCATAGCATGACTAGCCATGACCCTCAACTCATGGGAAATTCAACAACTATTCCTCTTATCAAAAAACTCAAACCTAACCCTCCCCCTCCTAGGCCTAATCCTAGCCGCTGCAGGAAAATCTGCTCAATTCGGATTACATCCCTGACTTCCATCAGCCATAGAGGGCCCAACCCCAGTCTCCGCCCTACTCCACTCCAGCACAATAGTAGTCGCAGGGATCTTCTTACTAATCCGACTTCACCCCCTAATCCAAGATTCTCCACTAGCTCTAACAGCTTGCCTATGCTTGGGTGCATTAACCACCCTATTCACAGCCACCTGTGCTCTCACCCAAAACGATATCAAAAAGATTATCGCCTTCTCCACATCAAGTCAACTAGGCCTCATAATAGTCACGATCGGACTTAACCAACCTCAACTAGCCTTTCTCCACATCTGCACCCACGCTTTCTTCAAAGCAATACTATTCTTATGTTCCGGATCAATTATTCNCAGCCTCAACGATGAGCAAGATATCCGAAAAATGGGGGGCCTACACAAAACCCTCCCGTTCACATCCTCAGCCCTTACAATCGGAAATCTGGCCTTGACAGGAATACCATTTTTATCCGGCTTCTTTTCAAAAGACACAATCATCGAAACAATAAATACCTCCCACCTGAACGCCTGAGCCCTAGCAATAACCCTTCTGGCCACCTCCTTCACTGCAGTCTATAGCCTCCGACTAGTATTCTTCACCATAATAAACTTCCCACGATACCCAGCCTTATCACCTATCAACGAGAACAACCCACTAGTAATTAACCCACTTAAACGTCTAGCTTATGGGAGCATCCTAGCCGG-------------------------------------------------------------------------------------------------------------------------------------------------------------------------------------------------------------------------------------------------------------------------------------------------------------------------------------------------------------------------------------------------------------------------------------------------------------------------------------------------------------------------------------------------------------------------GGACTATGCCTAACCATTCAAATCCTAACAGGACTTTTCCTAGCCATACACTACACCCCAGATATCTCAACCGCCTTCTCATCAGTRGCCCACATCTGCCGAGACGTAAACTATGGCTGACTCATTCGCAAYACCCATGCCAACAGCGCCTCCCTTTTCTTCGTCTGTATCTACCTTCACATTGCTCGAGGCATCTACTACGGCTCATACCACAACAAAGAAGCCTGAAACACAGGAGTCCTCCTCCTTTTCCTCCTAATAGCCACAGCCTTCGTAGGCTATGTCCTCCCATGAGGACAAATATCCTTCTGAGGCGCCACCGTCATCACTAACCTCCTATCAGCCTTCCCTTATATTGGCGACACCCTAGTACAATGAGTCTGAGGGGGCTTCTCAGTAGACAACGCCACCCTAACACGCTTCTTCGCCTTCCACTTCATACTCCCATTCCTAATTACAGCAGTAATATTTATCCACCTCCTCTTCCTCCACGAAACCGGCTCTAACAACCCAACAGGCCTTAACTCGGACATAGACAAAATCCCGTTCCACCCATACTACTCTTACAAAGACACCCTAGGCTTCTTCATTCTACTACTTATAATAACTCTACTAGTCCTATTCTCACCTAACATCCTGAGCGACACCGAAAATTTTATCCCAGCCAACCCCCTCGTAACCCCACCCCACATCAAGCCCGAATGATATTTTCTATTCGCCTACGCTATTCTACGCTCAATTCCCAATAAGTTAGGGGGAGTCATGGCCCTTATCTTCTCTATCTTCATCCTCATACTTATTCCAATACTCCATACATCAAAACAACGCAGCCTCACCTTCCGACCCCTCACACAAACCCTCTTTTGAACCCTAATTGCTAACACAATTATCCTAACCTGAATCGGAGGCCAGCCAGTCGAACAACCCTTCATCATCATTGGCCAAATCGCCTCAATCTCCTATTTCTTGCTATTCCTCATCCTTATACCCCTTGCCGGCTGGTGAGAAAATAAAATACTAAAACTT---TAA------------------------------------------------------------------------------------------------------------------------------------------------------------------------------------------------------------------------------------------------------------------------------------------------------------------------------------------------------------------------------------------------------------------------------------------------------------------------------------------------------------------------------------------------------------------------------------------------------------------------------------------------------------------------------------------------------------------------------------------------------------------------------------------------------------------------------------------------------------------CGACTACGAGATCTCAAACTTCAGGTGAAGGCATTTGCAGACAAAGAGGAAGGTGGTGATGTGAAGTCAGTATGTCTCACTCTGTTTTTGTTGGCATTGAGAGCTGGAAATGAGCATAGACAAGCAGATGAACTGGAAGCTCTCATGCAAGGACAAGGATCAGCGCTGATGTCAGGAGTCTGTCTTGCCATTAGGGTTAGTACATTTCTAAGTTGCAGTCAGTATCATAAAATGTATAAGACGGTCAAAGCAGCATCTGGGAAGCAAATCTTCCAGCCGCTGCATGCACTTCGAAACACAGAGAAAACCTTGTTGCCAGGTTATTATTCATTTGAATGGGAACCTCCTCTAGCAAATGTTGCTCCCAACACYGCAGTGGGAATAATAGATGGTACATGTGGTTTGACACAATGTGTTGAYGATTACCCAATGGAAACAATTTCAAGACGATTTAGGTAYGATGTGGCAATTGTTTCAGCCCTGAAGGATCTTGAGGATAATATTTTGGAAGGTTTAAAACTCCAAAATATAGATGAGTATTTGGGTGGACCATTTACTGTAGTAATCAAAGAATCTTGTGATGGAATGGGGGACGTCAGTGAAAAACATGGATGTGGTCCTTCAGTTCCAGAAAAGGCAGTGAGGTATTCTTTTACAGTCATGACTATAAGTGTAGTGAATGAAAATAATGAGACGGTGAAAGTATTTGAAGAGCTAAAGCCAAATTCTGAGTTGTGCTGCAAACCTCTTTGCCTGATGCTGGCAGATGAATCTGACCATGAAACCTTGACGGCAATATTGGGTCCACTAGTCGCAGAAAGAAAAGCAATGAAAAATAGCGATTTAATCCTTGAAATTGGAGACGTGCCGAGATCCTTTCAGTTTATCTTTAGAGGCACGGGATATGATGAGAAGCTGGTCCGTGAAGTTGAAGGTCTTGAAGCCTCAGGCTCCATGTATGTGTGTACATTATGCGATGCCACTCGAAGTGAAGCTTCACAAAACTTGATCCTTCATTCTATAACACGGAGCCATGAAGAGAACTTAGAGCGCTATGAAATTTGGCGCAGAAATCCATATCATGAGACAGCCGAAGAGTTACGTGACAGAGTGAAGGGAGTTTCAGCAAAACCATTTATTGAAACACAGCCCTCCATAGACGCTTTGCATTGTGATATTGGGAATGCAACAGAGTTCTACAGGCTGTTCCAGGATGAGATTGGGGAGATGCACAAAAATCCCAATCCATCTAAGGAGGAAAGGAAAAGATGGCAAGCAATGCTTGATAAACATCTAAGGAAAAAGATGAACCTGAAACCCATCATGAGGCTGAATGGAAACTTTGCAAGGAAACTAATGACTAAAGAGACTGCGGAAGCAGTTTGTGAATTGATTCCCTCTGAAGAAAGACGAGAGATTCTCAGGGAGCTGATGAATCTTTACATTCTTATGAAACCTGTGTGGCGATCCACATTCCCACTCAAAGAATGCCCAGATCTTC--------------------------------------------------------------------------------------------------------------------------------------------------------------------AATAAATTGCTCCAGGCCGGGGCTCTCAACGTCAAAGAATTCAGCTCCTTCGAAGCCGGAGCCCCGGAACAAGCCAAAGCGGTGTTTGTGGTGAGCAGTTTGTTAAAGGGGCGCACAGCGGATATCATCCGCGACATCGTCACCTTAAGCTCCTTCCAGTATTGTGTGGTGATCACCGCCGTCAGTCACTCTGTCCACTTGCTTGCCAATAATGTGACTGCCGAACTAGAACAGGAGTTGGTCTTCGAGCAATTCGGGGAGCTGCTGTGTCAGTGGATGGGTAACATGAATTATACGGGGGAGGTCATGCACCTGCCTATATTAATCGCGCCACTTGTTCCCCACTTGTTCATCACCACAACCTATTCGTCCTTTTTTTCGTTTGTGCCTCAAGACCTGAAACTGCTCAATAACACCAGACCCGACAAAAAGAAGTTTGGAAGCCTGAATGACGTTGATTATCATTCTTTGCCTTTTGAACTTCAAATACAAATCAGGTCATTGGTTTCATCCTTGAACTCTATATTTGAACTGGTACAGCTCAAAGAGGAATGTTTTGCGGTTGGTCCGACCGGTAGAATW11112120-000100-000110020--0-00000000000000101111000001312111011100120000001020003000000001221012011020
	P_EGERTO ------------------------------------------------------------------------------------------------------------------------------------------------------------------------------------------------------------------------------------------------------------------------------------------------------------------------------------------------------------------------------------------------------------------------------------------------------------------------------------------------------------------------------------------------------------------------------------------------------------------------------------------------------------------------------------------------------------------------------------------------------------------------------------------------------------------------------------------------------------------------------------------------------------------------------------------------------------------------------------------------------------------------------------------------------------------------------------------------------------------------------------------------------------------------------------------------------------------------------------------------------------------------------------------------------------------------------------------------------------------------------------------------------------------------------------------------------------------------------------------------------------------------------------------------------------------------------------------------------------------------------------------------------------------------------------------------------------------------------------------------------------------------------------------------------------------------------------------------------------------------------------------------------------------------------------------------------------------------------------------------------------------------------------------------------------------------------------------------------------------------------------------------------------------------------------------------------------------------------------------------------------------------------------------------------------------------------------------------------------------------------------------------------------------------------------------------------------------------------------------------------------------------------------------------------------------------------------------------------------------------------------------------------------------------------------------------------------------------------------------------------------------------------------------------------------------------------------------------------------------------------------------------------------------------------------------------------------------------------------------------------------------------------------------------------------------------------------------------------------------------------------------------------------------------------------------------------------------------------------------------------------------------------------------------------------------------------------------------------------------------------------------------------------------------------------------------------------------------------------------------------------------------------------------------------------------------------------------------------------------------------------------------------------------------------------------------------------------------------------------------------------------------------------------------------------------------------------------------------------------------------------------------------------------------------------------------------------------------------------------------------------------------------------------------------------------------------------------------------------------------------------------------------------------------------------------------------------------------------------------------------------------------------------------------------------------------------------------------------------------------------------------------------------------------------------------------------------------------------------------------------------------------------------------------------------------------------------------------------------------------------------------------------------------------------------------------------------------------------------------------------------------------------------------------------------------------------------------------------------------------------------------------------------------------------------------------------------------------------------------------------------------------------------------------------------------------------------------------------------------------------------------------------------------------------------------------------------------------------------------------------------------------------------------------------------------------------------------------------------------------------------------------------------------------------------------------------------------------------------------------------------------------------------------------------------------------------------------------------------------------------------------------------------------------------------------------------------------------------------------------------------------------------------------------------------------------------------------------------------------------------------------------------------------------------------------------------------------------------------------------------------------------------------------------------------------------------------------------------------------------------------------------------------------------------------------------------------------------------------------------------------------------------------------------------------------------------------------------------------------------------------------------------------------------------------------------------------------------------------------------------------------------------------------------------------------------------------------------------------------------------------------------------------------------------------------------------------------------------------------------------------------------------------------------------------------------------------------------------------------------------------------------------------------------------------------------------------------------------------------------------------------------------------------------------------------------------------------------------------------------------------------------------------------------------------------------------------------------------------------------------------------------------------------------------------------------------------------------------------------------------------------------------------------------------------------------------------------------------------------------------------------------------------------------------------------------------------------------------------------------------------------------------------------------------------------------------------------------------------------------------------------------------------------------------------------------------------------------------------------------------------------------------------------------------------------------------------------------------------------------------------------------------------------------------------------------------------------------------------------------------------------------------------------------------------------------------------------------------------------------------------------------------------------------------------------------------------------------------------------------------------------------------------------------------------------------------------------------------------------------------------------------------------------------------------------------------------------------------------------------------------------------------------------------------------------------------------------------------------------------------------------------------------------------------------------------------------------------------------------------------------------------------------------------------------------------------------------------------------------------------------------------------------------------------------------------------------------------------------------------------------------------------------------------------------------------------------------------------------------------------------------------------------------------------------------------------------------------------------------------------------------------------------------------------------------------------------------------------------------------------------------------------------------------------------------------------------------------------------------------------------------------------------------------------------------------------------------------------------------------------------------------------------------------------------------------------------------------------------------------------------------------------------------------------------------------------------------------------------------------------------------------------------------------------------------------------------------------------------------------------------------------------------------------------------------------------------------------------------------------------------------------------------------------------------------------------------------------------------------------------------------------------------------------------------------------------------------------------------------------------------------------------------------------------------------------------------------------------------------------------------------------------------------------------------------------------------------------------------------------------------------------------------------------------------------------------------------------------------------------------------------------------------------------------------------------------------------------------------------------------------------------------------------------------------------------------------------------------------------------------------------------------------------------------------------------------------------------------------------------------------------------------------------------------------------------------------------------------------------------------------------------------------------------------------------------------------------------------------------------------------------------------------------------------------------------------------------------------------------------------------------------------------------------------------------------------------------------------------------------------------------------------------------------------------------------------------------------------------------------------------------------------------------------------------------------------------------------------------------------------------------------------------------------------------------------------------------------------------------------------------------------------------------------------------------------------------------------------------------------------------------------------------------------------------------------------------------------------------------------------------------------------------------------------------------------------------------------------------------------------------------------------------------------------------------------------------------------------------------------------------------------------------------------------------------------------------------------------------------------------------------------------------------------------------------------------------------------------------------------------------------------------------------------------------------------------------------------------------------------------------------------------------------------------------------------------------------------------------------------------------------------------------------------------------------------------------------------------------------------------------------------------------------------------------------------------------------------------------------------------------------------------------------------------------------------------------------------------------------------------------------------------------------------------------------------------------------------------------------------------------------------------------------------------------------------------------------------------------------------------------------------------------------------------------------------------------------------------------------------------------------------------------------------------------------------------------------------------------------------------------------------------------------------------------------------------------------------------------------------------------------------------------------------------------------------------------------------------------------------------------------------------------------------------------------------------------------------------------------------------------------------------------------------------------------------------------------------------------------------------------------------------------------------------------------------------------?1?1?1?0-?0010??????????0?-0-0?0???????????????????0???31??1101110????0???????00????00?000122??1??????0
	UROLOPHU ATGCTAAACCTTATTCTTTTATACATTATTAACCCTTTAACCTTCATCGTCCCCATCCTTCTAGCCACAGCCTTTCTTACTCTGGTTGAACGAAAACTTCTAGGTTACATACAATTTCGTAAAGGCCCAAACATCGTT---GGCCCTTACGGCCTTCTCCAACCCATTGCTGACGGACTTAAACTATTTACTAAAGAACCAGTACGACCCTCCTTCTCCTCCCAATTTCTTTTCTTGATCACCCCCACCACTGCCCTAACCCTTGCCCTACTAATATGAATACCACTACCCCTCCCCCACTCAATCTTTAACCTAAATCTTGGAATACTCTTTATTTTAGCCATCTCAAGCCTAACAGTCTATACAATCCTAGGCTCGGGCTGAGCCTCCAACTCCAAATACGCCCTCATAGGGGCCCTCCGTGCAGTCGCACAAACCATCTCTTATGAAGTTACACTTGCCTTAATCCTCCTAGCCTTGGTTATCTTTGCAGGAGGCTTTACACTTCACACATTCAGCCTAGCCCAGGAAACCACCTGATTACTTATTCCTGCATGGCCCCTGGCCATAATGTGATACATCTCCACACTAGCAGAGACCAATCGAGCCCCCTTTGACCTCACAGAAGGAGAATCCGAACTAGTCTCCGGCTTTAACATTGAGTACGCCGGAGGCTCCTTCGCCTTATTTTTCTTAGCCGAATATTCTAACATCCTCCTAATAAATACCCTTTCCGTCATTTTATTTCTAGGCACCTCCCACTACCCATACCTCCCACAAATCACTGCCCTCAGTCTTATACTTAAAGCAACCGCACTAACCCTACTATTTTTATGAATTCGCGCCTCCTACCCTCGATTTCGCTACGATCAACTCATACATCTCGTCTGAAAAAACTTCCTACCAATAACACTGGCCATAGTTCTATGACACACCATACTACCGATTACCACAGCAAGCCTTCCCCCTATA---ACCTAAATGAACCCCTTAATCCTCTCTATCTCAACCCTAAGCCTAGCACTGGGCACTACAATAACATTAATTGCCTCACACTGACTACTTATCTGAACAGGCCTAGAAATCAACACCATAGCCATTATTCCCCTTATAATTCACCAGCACCACCCCCGTGCAACAGAAGCAACCACAAAATACTTTATTATCCAAGCCACCGCCTCCGCCTTACTCCTATTTGCTGGTACTACCAACGCCTGATCCACAGGACAATGAAATTTAATAGATACACTCACCCCCTCCTCCATCACACTTCTCTCCATTGCTTTAGCACTAAAAATCGGTCTAGCCCCCCTACACTTCTGACTGCCCGAAGTATTACAAGGCTTAACCCTTACTACAGGACTTATCATGACAACATGACAAAAAATTGCACCCTTTACAATTTTATTACAACTCTCCCCCCTCCTAAACCCCACATTATTAATTTTCATGGGAGCCCTATCTATCATTGTTGGAGGTTGGGGGGGCCTTAACCAAACACAACTACGGAAAATTCTAGCATACTCGTCAATCGCCCACATCGGTTGAATAACTATTATCCTACATTATTCCCCCAACCTCGCCCTCCTCAACCTCATTATCTATATTATTATAACTTCATCCCTATTCCTTCTTCTTAATTACAACAACTCTACAAAAATTAACTCACTTGCCGCTTCATCAACTAAGTCCCCATTACTAACCATTGCAACCATACTAACACTTCTCTCCCTAGGGGGTCTCCCGCCCCTCACAGGATTTATGCCAAAATGACTTATTCTTCAAGAAATAACTAAACAAAGCCTTTTCATTACAGCCTCAGTCATTGCCCTGGCAACACTACTTAGCCTATTCTTTTACTTACGTCTATGTTATACCCTCGCCCTTACCCTTCCCCCAACCCCCATTACTTTCTCATCCTCATGACGAACAAAACCC---CAACCCCACATAATTTTAATCATAACATCACCCCTATCTCTCCTCCTCCTCCCCCTCACCCCAATAATAACCTCCCTAATAATA---TAGTGGCA---ATCAATCGTTGATTATTCTCTACTAATCACAAAGATATTGGCACCCTTTACTTAATCTTTGGTGCATGAGCAGGGATGGTGGGAACTGGCCTTAGCCTTTTAATTCGAACAGAACTTAGTCAGCCGGGTGCCTTACTAGGTGATGACCAAATTTATAATGTAATCGTTACAGCCCACGCCTTTGTAATAATTTTTTTCATGGTAATACCCATCATAATCGGTGGTTTCGGTAATTGACTCGTCCCCTTAATAATCGGGGCCCCCGACATGGCTTTCCCCCGATTAAATAATATAAGCTTTTGACTTCNTCCCCCATCTTTCCTTCTATTACTGGCTTCAGCGGGCGTAGAGGCCGGAGCCGGAACCGGATGAACCGTATATCCCCCACTGGCTGGAAACCTAGCACATGCAGGAGCATCCGTGGACTTAACTATTTTTTCTCTACACCTAGCAGGGGTTTCCTCTATCCTTGCGTCAATCAACTTTATCACCACTATTATTAACATAAAACCCCCTGCCATCTCCCAATACCAGACCCCTCTCTTCGTGTGGTCTATTCTTATTACCACCATCCTTCTCTTGCTCTCTCTCCCAGTCTTAGCAGCAGGCATCACCATACTCCTCACAGATCGCAACCTTAATACAACTTTCTTTGATCCCGCGGGAGGGGGGGACCCCATTCTCTATCAACATCTTTTCTGATTCTTTGGCCACCCTGAAGTCTATATTCTTATTCTGCCAGGTTTCGGAATAATTTCTCATGTAGTCGCTTATTACTCAGGAAAAAAAGAACCTTTTGGTTATATGGGCATGGTTTGAGCAATAATAGCAATCGGCCTACTCGGTTTTATTGTCTGAGCCCACCACATGTTTACAGTTGGAATGGATGTAGACACACGAGCCTACTTTACATCAGCAACTATAATTATTGCTATTCCAACTGGGGTTAAAGTCTTTAGCTGACTAGCAACCCTCCACGGCGGCTCTATTAAATGAGAAACCCCACTACTTTGAGCCCTAGGCTTCATCTTCCTTTTTACCATCGGAGGCTTAACTGGCATTATTCTAGCAAACTCCTCTTTAGATATTGTGCTTCACGATACATACTACGTTGTTGCCCACTTTCACTACGTTCTATCCATGGGGGCCGTATTTGCTATCATGGCCGGTTTCGTCCACTGATTCCCCCTAATTACAGGCTTCACCCTTCACTCAGCCTGAACTAAAACACAATTCCTAGTAATGTTCGTGGGAGTAAACATGACCTTCTTCCCCCAACACTTCCTAGGCCTGGCAGGCATGCCTCGACGATACTCAGACTACCCCGATGCCTATACCTTTTGAAATATGATTTCATCCATCGGCTCTTTAATTTCACTAGTAGCCGTAATTATTATAATATTTATCCTCTGAGAAGCATTCGCATCAAAACGCGAAATCCTGCACATTGAACTACCTCACACAAACGTTGAATGACTCCACGGATGCCCTCCACCCTACCACACCTATGAAGAACCAGCATTCGTCCAAGTACAAATGGCACATCCATCACAATTAGGCTTTCAAGATGCAGCTTCTCCCGTTATGGAAGAACTCCTATATTTTCACGATCATACCCTAATAATCGTGTTTCTTATTAGCTCCCTAGTTCTTTATGTTATTGTAACAACAGTCTCAACCAATCTAACCAATAAATATATCTTAGACTCCCAAGAAATTGAAATCGTTTGGACCATCGTCCCAGCATTCATTTTAATTTTAATTGCCCTACCTTCCTTGCGCATCCTTTATTTGATAGATGAAATCAATGACCCCCACATCACTATTAAAGCCCTTGGACATCAATGGTACTGAAGCTATGAATACACAGATTACCAAGACCTGGAATTCGACTCTTACATAATCCAGACAGAAGACCTTATCCCAGGACAATTTCGCCTCTTAGAAGCAGACCACCGCATAGTCGTTCCCATGCAATCCCCCATCCGAGTCCTAGTAACCGCAGAAGATGTCCTCCATGCATGAACTGTCCCAGCCTTAGGAATTAAAATTGATGCGGTCCCAGGCCGCCTAAATCAAACGGCCTTCATCATTTCTCGCCCAGGAGTCTTCTATGGACAATGCTCCGAAATTTGCGGGGCCAACCATAGCTTTATACCAATTGTAGTTGAAGCAGTCCCTTTAGAACACTTCGAAAACTGATCTTCACTAATACTTGAAGAACTTTATGCCTCAACTTAATCCAAGTCCTTGATTTTTAATTTTCTTATTCACATGATTTTTTTTCCTAACTATCATGCCAGGCAAAGTAATATCCTATGTCTTCAACAACACCCCCACCACAAAAAATACCCAGAAATCTAAACCAGCCCCCTGAAACTGACCATGAACCTAAGCTTCTTCGATCAATTCTTAAGCCCATCATTACTGGGGTTCCCCCTTATTGCCCTAGCAATTATAACCCCTTGGTTAATCTTTCCTACCCCCACTAAACGCTGACTTAACAACCGCTTATTAACCCTACAAACCTGATTTATCAACCAATTCACTTACCAACTCATACAGCCATTAAATGTCGGAGGCCATAAATGAGCCTCAATCTTAACAGCACTTATATTGTTTCTAATTACTGTCAATCTTCTAGGCCTACTTCCCTACACCTTCACCCCCACAACACAACTCTCCCTAAACATGGCCTTTGCCCTGCCCCTCTGATTAACAACTGTTATAATCGGCTTACTTAACCAACCAACTATCGCCCTAGGCCACTTCCTACCAGAAGGCACCCCCACCCCCCTAGTCCCTATTCTTATTATCATTGAAACTATTAGCTTATTTATCCGACCCCTGGCCCTGGGAGTCCGACTCACAGCTAACCTGACAGCAGGACACCTCCTCATACAATTAATTGCAACTGCAGCCTTCGTCCTAATTACCCTTTTACCATCAATTGCCCTCCTTACCTCCCTCATTCTCTTTCTCCTCACAATTCTAGAAATCGCTGTAGCAATAATCCAAGCCTACGTCTTTGTTCTCCTCCTAAGCCTCTACCTACAAGAAAATGTATAATGGCCCATCAAGCACACGCATATCATATAGTTGATCCTAGCCCATGGCCTTTGACAGGGGCAGTAGCAGCCCTTCTTATGACCTCTGGTCTCGCCATTTGATTTCACTTCCACTCCCTCTCTTTACTTTACCTAGGCCTTCTATTAATAGTTTTAACAATAATTCAATGATGACGAGACATCATTCGAGAAGGCACATTCCAAGGACATCACACCCAGCCCGTCCAAAAAGGATTACGTTACGGAATAATTCTATTTATTACATCAGAAGTATTCTTTTTCCTAGGGTTCTTCTGAGCCTTTTACCATTCAAGCCTCGCTCCCACCCCTGAATTAGGCGGCTGCTGACCTCCAACCGGCATCTACCCCTTGGACCCCTTTGAAGTGCCACTTCTTAATACAGCGGTTCTACTAGCCTCAGGGGTCACAGTGACATGGGCTCACCACAGTATTATAGAAGGAAACCGAACAGAGGCCACCCAGGCCCTCACCCTTACAATCTTATTGGGCTTCTACTTTACCGCACTACAAGCCATAGAATATTACGAAGCCCCCTTCTCCATCGCTGATGGGGTCTATGGTACAACTTTCTTTGTTGCCACAGGCTTTCATGGCCTTCACGTAATCATTGGCTCTTCCTTCTTATTGGTCTGCCTCCTACGACAAATCCAATACCACTTCACCTCCCAACACCATTTTGGCTTTGAAGCCGCCGCATGATACTGACACTTTGTCGACGTAGTATGATTATTCCTTTATGTTTCAATCTATTGATGAGGCTCATAAATGAGCCTCATCATATTTGTTGCCGCCCTCACAGCCCTTATTTCCCTACTATTGGCAATATTGGCCTTCTGACTGCCCACCCTCAGCCCTGATAGTGAAAAAATATCCCCCTACGAGTGCGGCTTTGATCCCCTGGGCACCGCACGCCTCCCCTTCTCCCTTCGCTTTTTCTTAATCGCCATCCTCTTCCTTTTATTTGACTTAGAAATCGCACTCCTTCTCCCACTTCCTTGAGGAGACCAACTTCCCTCCCCACTTATTACCTCCCTCTGAGCAACAATAATTCTACTGCTCCTAACTCTCGGCTTAGTTTATGAATGACTTCAAGGAGGCCTAGACTGGGCAGAGT-ATGTCCCCCATTCATTTTACCTTTTCTTCTGCTTTTATTCTAAGCCTCATGGGCTTAGCCCTGAACCGCTCCCACCTTTTATCAGCCCTCATTTGCCTCGAAGGTATAATATTATCTCTATTTATTGCCATTTCCCTATGATCCACATCAATAGCTACCCCTACTTGAGCTCTTGCACCCATAATTTTACTAACCTTTTCCGCCTGCGAAGCAAGCTCTGGCTTAGCCCTCTTGGTAGCCAGCACCCGCACCCACGGCTCAGACATATTAAAAAATCTCAACCTCCTACAATGCTAAAAATAATTATCCCCACAATCATGCTTTACCCAATTTCATGAATAGCCCCCAAAAAATGACTATGAACTTCTTCCATCTCCTACAGCCTTCTTATCGCATGCATAGGTTTAGCCTGATTTAAATGAAATACAGAAGTTGGTTGAGATTACTCTAATTTTTATCTAGGTGTAGACCCCTTATCCTCCCCCCTCCTTACCCTAACCTGTTGACTCTTACCCCTTATACTAATTGCTAGTCAAAAACACCTA---AATGCTGAACCCCCCACTCGACAACGAATCTATGTTAACCTTCTCATCACCCTTCAACTTCTTCTAGTCTTAGCCTTCAGCGCCACCGAACTACTTTTATTTTATATTATATTTGAAGCCACCCTGATTCCAACACTCATTATTATTACTCGATGAGGAAATCAAACCGAGCGCCTAAATGCGGGAACCTACTTTTTATTTTATACACTCGTAGGCTCACTACCCTTGTTAATTGCCCTCCTAGTTTTACAAAAAGACCTCGGCTCACTCTCAATGTTAACCCTTCAATTTCCCCAACTTTTTAATTACAACTCCTGAGCAAATAACTTCTGATGAGCAGCCTGCCTCATCGCCTTTCTAGTCAAAATACCCCTCTACGGAGCACATCTATGATTACCCAAAGCCCATGTAGAAGCCCCTATCGCCGGCTCCATAATCCTAGCCGCAGTTCTATTAAAACTAGGGGGCTACGGGATAATACGTATTATTTCAATTCTTAACCCCCTCACAAAAGATCTAGCCTTCCCATTTTTAATTCTAGCCCTCTGAGGAGTCATTATGACCAGCTCCACCTGCTTACGCCAAACAGACCTGAAATCCCTAATCGCTTACTCCTCAGTAAGCCACATAGGCCTTGTAGCAGCAGCCATTCTAATTCAAACACCATGAAGTTTTGCGGGAGCCACCGCCCTAATAATTGCCCACGGCCTCATCTCATCCGCCCTCTTCTGCTTAGCTAATACAAACTATGAACGAACACACACTCGCACTTTGCTTCTTACCCGCGGATTACAAATTGTCCTCCCACTAATAGCAACCTCATGATTCTTAGCCAACTTAGCAAACTTAGCTCTCCCCCCCTCCCCCAACCTCATGGGGGAACTCCTCATTATCTCCTCCCTCTTTAAATGATCTCAATGAACCCTCATCATTACTGGTCTAGGCGTATTATTAACTGCCTCCTACTCCCTATATATATTTATTACATCCCAACAAGGACCTCTACCCCCTCACCTCACCTCCATCAACCCCTCCCATACACGTGAACACTTACTAATCTATTTCCACCTAATCCCAGCACTTCTCCTCATCCTCAAACCAAGCCTGATCTTGGGGTGAACCTCCTATG---AACTCATTAATTTTCAATACATCTTTCTCCCTCATCTTCCTAGTCCTCTTATATCCTCTCACCCCCTCCCCC---TTA------------CTCAAC---AATACCTGGACCGCA---ACCCACGTTAAAACAGCCGTAAAACTTTCTTTTTTCATTAGCCTACTCCCATTATTCATTTTTCTCGACCAGGGTCTAGAAACTATCACAACCAACTGAAACTGAATCAACCTAAGTACTTTTGACATTAATGTAAGCTTTAAATTTGATCTATACTCTATTATCTTTACCCCCATTGCCCTCTACGTCACCTGATCTATCTTGGACTTCGCCCTGTGATACATACATTCGGACCCCAACCTCAATAAATTTTTTAAATATCTCCTCCTATTCTTAATCACAATACTCATTCTAATTACAGCAAATAACCTTTTCCAGCTGTTTATCGGCTGAGAAGGTGTTGGCATTATATCCTTTCTCCTTATCGGCTGATGACTAAGCCGCACTGATGCCAATACAGCTGCCCTTCAGGCCATTATCTACAACCGCATTGGAGACATTGGACTTATTATAGCAATAGCATGGTTTGCTATAAACCTGGGCTCATGAGAAATTCAACAACTTTTTTTCCTCTCCAAAGACACAAACTTAACTCTTCCACTTCTAGGCCTGGTCCTAGCAGCCGCCGGAAAGTCCGCCCAGTTCGGCTTACACCCCTGGCTCCCGGCCGCCATAGAGGGTCCCACACCAGTCTCTGCCCTACTTCACTCAAGCACAATAGTTGTTGCAGGCATCTTCCTACTTATTCGCCTCCACCCTCTAATACAATATAACCAACTAATCCTAACAGTCTGTTTATGCTTGGGCGCATTAACCACCCTTTTCACAGCCACTTGCGCTCTAACTCAGAATGATATTAAAAAAATTATTGCTTTCTCCACATCTAGCCAACTAGGCCTTATAATAGTTACCATCGGCCTCAATCAACCACAATTAGCCTTTCTCCATATCTGCACACACGCTTTCTTTAAAGCAATGCTCTTCCTCTGCTCTGGCTCCATCATCCACAGCCTTAATGATGAGCAAGACATTCGTAAAATGGGCTCCATACATAAACTTCTCCCCTTTACCTCCTCCTCCCTGATAGTCGGCAGCCTAGCCCTCACCGGCATGCCTTTTCTATCCGGGTTTTTCTCAAAAGATATCATTATTGAAACAATAAACACATCATACCTGAACGCCTGAGCCCTTACTTTAACCCTCCTCGCTACATCCTTCACCGCCATCTACAGCCTCCGCCTTCTATTTTTCTCACTTATAAAACACCCCCGATTCCCCGCTCTCTCACCAATCAATGAAAACAACCCCCTGCTAATTAACCCAATTAAACGACTTGCCTACGGCAGCATTTTAGCTGGCTTAATTATCACCACTAATATGCCCCCTACAAAAACACAAATTATAACAATACCCCTCCTCCTTAAACTTTCCGCCCTCCTAGTCACAATTATTGGCCTTCTCTTAGCCCTAGAACTGGCCAATCTAACCTCTACTCAACTTAAAACCCACCCAAAT---TTATTCACCCATAACTTTTCAAATATACTAGGTTACTACCCCCCAATCCTCCACCGTCTCCTGCCCACACTTAACCTATCCTGAGCCCAAACTATTTCAACCCAAGTAATTGACCTCTCATGATACGAAAAAATTGGCCCAAAGAACCCATTTATCCAACAAACATTCATAATTAAAACATCCACAGCACCCCAACAAGGCTTCATTAAAACATATATACTACTACTCCTCCTAACTCTCACC---CTAACGTCCACCCTCATCTTACT-------ATGGCCACA---AACATCCGTAAGACCCACCCATTATTTAAAATCATTAACAACTCCCTAATTGACCTCCCCACCCCAGCAAATCTTTCCTCCTGATGAAACTTCGGTTCTCTCCTAGGCTTATGCTTAATTACCCAAATTTTAACAGGCCTTTTCTTAGCCATACACTACACCGCAGACATCTCCACCGCCTTCTCCTCCATCGCACACATCTGCCGAGATGTTAACTACGGCTGATTAATCCGCAGCATTCACGCCAATGGTGCCTCCGTATTTTTTATTTGTGTTTACCTTCACCTTGCTCGAGGACTTTACTACGGCTCCTACCTTAATAAAGAAACCTGAAATACTGGAGTTGTTATTCTCCTTTTACTCATAGCCACCGCCTTCGTGGGCTATGTCCTCCCTTGAGGACAAATATCCTTCTGAGGGGCCACTGTTATTACCAACCTACTATCCGCCCTCCCCTACATTGGAGACATACTAGTTCAATGAATCTGAGGGGGCTTCTCAATTGATAATGCCACATTAACTCGATTCTTTACATTCCATTTTCTTTTCCCCTTTTTAATCGTGGCCTTAACTATAATCCACTTTCTCTTTCTCCATGATTCTGGTTCAAATAACCCCACTGGCCTAAATTCTGACATAGATAAAATCCCCTTCCATCCTTACTTCTCATTCAAAGACACCCTCGGCTTTTTTATTTTACTTCTCCTAATTACCCTCCTAGCTCTATTCACACCCAACCTCTTGGGCGACACAGAAAACTTTATTCCAGCCAATCCACTTGTCACACCACCCCACATCCAACCAGAGTGGTACTTCCTATTCGCCTACGCTATCCTCCGCTCCATCCCCAACAAGCTAGGAGGAGTTCTCGCTCTTGCCTTCTCAATCCTGATCCTACTCTTAGTCCCTATTCTTCACACCTCTAAACAACGAAGCTTAACCTTTCGCCCCCTCACACAGCTTCTCTTCTGGTTTCTGGTCGCCAACGCTATAGTCCTAACATGAATTGGAGGCCAACCCGTAGAACAACCATTTATCATTATTGGCCAAATCGCCTCCCTCACCTATTTCTCATTCTTCCTCATCTTCTTCCCCCTTGCCGGCTGATGAGAAAACAAAATATTAAATCTT---TAA-----------------------------------------CAGTTTTTGGCCAGAACTCATCCACAGTACATTTAATATCGGTGTCTTGACAGATTCAGAAGCCAGACATCCCACCCACTTCTGCCATAGTTGTTGGCAGATTGTCATTCAGACAATCAACAATCCAACTAATGAAGATGCATTCTTTCCCGTAAGCACAATGGTTCAGTGGAAACCACACTCCAGTTTTTGCAATGTTTGCAACTCTGCAAGTGGAACACGTAAACGCAAAGTCCTCAAACTGAGTGCACCAGGCACCAAGAAGCCTAAAGTAACAGTTGATATGCCTATCAAATCAAGAATTAATAAAAGAAAAGATAAAATAAATTCAACAAGTATCTTATTGGCTAAAAAGATTGTGAACTGCAAGAAGATCCATCTAAGTTCAAAAGTCCTTCTGCATGATTATCCCAATAACTTTATTCAGTCGGTGTCATGCCAAGTTTGTGAACACTTATTAGTTGACCCTGTGCAGTCACCGTGCAAGCATCTCTTCTGCAGAACATGCATTCTCAAATGTACTACAGTACTTGGAAAATTTTGCCCAGTTTGTAGGTTTCCATCTGATCCTGCAGAGTTTAAAAGCCCGGTGAAATCATTCATAAGTGTTCTCAATTCATTAGTTCTAAAATGTCCTGTGGAAGACTGTGAAGAAGAGGTAAGACTTGGTGAATATCCCAAACACACCCAGAATCACAAAAAAACAAGGATG------------TCACCAATAAACAAAGGTGGCCGGCCCAGGCAACACTTGCTCTCTCTAACTCGTAGGGCTCAAAAGCATCGTCTACGAGATCTCAAATTTCATGTTAAGGCATTTGCAGAAAAGGAGGAAGGTGGTGATGTGAAGTCAGTATGTCTTACTCTGTTGTTGCTGGCATTGAGAGCTGGAAATGAGCACAGGCAAGCCGATGAACTGGAAGCTCTCATGCGAGGTCATGGATCAGGGCTGAAGCCAGGAGTCTGCCTTGCCATTAGGATTAGTACGTTTCTGAGTTGCAGTCAGTATCATAAAATGTATAGGACGGTCAAAGCAGCAACTGGGAAGCAGATCTTCCAACCACTGCATGCCCTCCGGAATACTGAGAAAACATTGTTGCCAGGTTATTATTCATTTGAATGGGAGCCTCCTCTTGCAAATGTCTCCACCAACACTGAAGTGGGAATAATAGATGGTACATGTGGCTGGGCACAATGCATTGACGATTACCCATTGGAAACAATTTCGAGAAGATTTAGGTACGATGTGGCGATTGTTTCAGCACTGAAAGATCTTGAGGATCATATTTTGGAAGGTTTAAAACTCAAAAATATAGATGAGTATGTGGGTGGACCTTTCACTGTAGTAATCAAAGAATCTTGTGATGGAATGGGAGATGTGAGTGAAAAACATGGATGTGGTCCTTCAGTTCCAGAAAAGGCAGTGAGGTATTCATTTACAATCATGAGTATAAGTGTGGCAAATGAAAATAATGAGAAGGTGAAAGTATTTGAAGAGCTGAAGCCAAATTCTGAATTGTGCTGCAAGCCTCTTTGCTTGATGCTGGCAGATGAATCTGACCACGAAACTTTGACGGCAATATTGGGTCCGCTAATCACAGAAAGGGCAGCAATGAAAAACAGCGACTTAATCCTTGAAATTGCCGATATACCTAGATCCTTCCAGATTATCTTTAGAGGCACAGGGTATGATGAAAAGCTGGTTCGTGAAGTCGAAGGCCTTGAAGCCTCAGGCTCTATGTACGTGTGTACGTTATGTGATTGCACTCGAAGTGAAGCTTCGCAAAATCTGATCTTTCACTCCATAACAAGGAGCCACGAAGAGAACTTAGAGCGCTATGAAATTTGGCGCACAAATCCATATCGTGAGACAGCTGAGCAGTTACGCGACAGAGTGAAAGGGGTTTCAGCAAAAGCATTCATTGAAACACTGCCCTCCATAGATGCTTTGCATTGTGACATTGGGAATGCTACAGAGTTCTACAAGCTCTTCCAGGATGAGATTGCGGAGAAGCACAAAAAACCCAGTCCATCTAAAGAGGAAAAGAAAAGGTGGCAAGCAATGCTCGATAAACAGCTAAGAAAAAAGATGAACCTGAAACCGATCATGAGGATGAATGGAAACTTTGCAAGGAAACTAATGACTAATGAGACTGTGGAAGCAATTTGTGAATTGATTCCCTCTGAAGAAAGACGAGAGATTCTCAGAGAGCTGATGCATCTTTACACTCTTATGAAACCTGTGTGGCGATCCACATTCCCACTCAGAGAATGCCCTGAACTTTTTTGCCAATACAGCTTTAATTCCCAGAGATTTGCAGAACTGCTTCATACAGAGTTCAAGTACAGGTACCATGGCAAGATCACCAACTACCTTCATAAGACTTTGGCTCACGTCCCTGAGATCATTGAAAGGGATGGCTCTATTGGGGCGTGGGCAAGTGAAGG-AGTAAATTGCTCCAGGCCGGCGCCCTCAACGTGAAAGAATTCAGCTCCTTCGAAGCTGGAGCCCCGGAGCAAGCCAAAGCGGTTTTCGTGGTGAGCACTTTGTTAAAGGGGCGCACAGCCGATGTCATCCGTGATATTGTCACCCTGAGCTCCTTCCGGTATTGTGTGGTGATCACCGCAGTCAGCCACTCTGTCCACTTGCTTGCCAATAATGTGACTGCTGAACTCGAGCAGGAGCTGGTCTTCGAGCAATTCGGGGAGTTGTTGTGTCAGTGGATGGGCAATATGAACTATACAGGGGAGGTCATGCACCTGCCCATATTAATCGCGCCCCTTGTTCCCCACTTGTTCATCACTACACCCTATTCATCCTTTTTCCCTTTTGTGCCCCAAGACCTGAAACTGCTCAATAACACCCGGCCCGACAAAAAGAAATTTGGAAGCCTGAATGACGTCGATTATCATTCTTTGCCTTTTGAACTTCAAATTCAAATCAAGTCATTAGTTTCGTCCTTGAACTCTATATTTGAGCTGGTACAGCTCAAAGAGGAATGTTTTGCAGTTGGCCCTACCAGTAGRWT-11112120-001000-1000-11?0?-0-00100021000010111113001001213100011100120000101020003000000000223011001021
	UROBATIS ATGCTAGATTCCATTCTCCTTTATATTATCAACCCCCTAGCCTTCATTATCCCTATTCTCCTTGCCACAGCCTTTCTCACTCTTGTTGAACGAAAAATCCTAGGCTATATACAACACCGCAAAGGCCCAAATGTAGTC---GGCCCATACGGCCTTCTACAACCCATTGCTGATGGACTTAAACTATTCACTAAAGAACCTGTACGACCCTCTTTCTCTTCCCAATTCCTATTCCTAACTACCCCCACCGCTGCCCTAACCCTAGCTTTACTCATATGAATACCCCTCCCTCTCCCACATTCAATTCTCAACCTCAACCTAGGCTTACTATTTATCCTAGCCATTTCAAGCCTAATTGTCTACACAATCTTAGGCTCCGGCTGAGCCTCAAACTCCAAATACGCCCTTATAGGAGCCCTCCGTGCAGTTGCACAGACCATTTCCTACGAAGTTACATTAGCCCTAATCCTCCTAGCCCTCATCATCTTCACAGGCGGCTTCACACTCCACACATTTAACTTAAGCCAAGAAACTATCTGATTAATTATCCCCGCATGACCCCTAGCCATAATATGATACATCTCAACACTAGCAGAAACCAACCGAGCCCCATTCGACCTCACAGAAGGAGAATCCGAATTAGTCTCAGGCTTCAACATCGAATATGCAGGTGGCTCCTTCGCCCTTTTCTTCTTAGCCGAATACTCCAACATTCTACTAATAAATACATTATCAGTTATCCTCTTCCTAGGTACATCCTATGACCCCAATCTCCCACAACTAACCACCCTCAACCTTATACTTAAATCAACCGCTCTAACCCTTCTCTTCCTATGAATCCGAGCCTCCTACCCACGATTCCGATACGATCAACTTATACACCTTGTTTGAAAAAACTTCCTACCCATAACATTAGCCATAATCCTATGACACATTACTTTACCCATCGCCACAGCCAGCCTACCACCAATA---ACCTAAATGAACCCCTTAATTCTATTCATCACCATCCTAAGCCTAGGCCTAGGCACTACAATAACACTTATTGCTTCACACTGACTACTAATTTGAACAGGATTAGAAATTAATACAATAGCCATTATTCCCCTTATAATTCACCAACACCACCCACGAGCAACAGAAGCAACCACAAAATATTTCCTCACACAAGCCACTGCCTCTGCCCTTCTCCTATTTGCCGGAACCACAAACGCCTGACTCACAGGCCAGTGGAACATTACTGAGATAATTAACCCAACCTCTGCCACACTTATCTCCATCGCTCTCGCACTAAAAATTGGCCTAGCACCCCTACACTTCTGACTGCCTGAAGTCCTCCAAGGACTTAACCTACTTACAGGACTTATTCTATCCACATGACAAAAACTAGCACCATTCGCAATTCTACTCCAACTTTATCACCTTCTCAATCCAACATTACTATTATCTATAGGCATCCTATCAATCCTCATTGGTGGTTGAGGAGGCCTTAACCAAACACAATTACGAAAAATCTTAGCATATTCATCAATCGCCCACATCGGCTGAATAATCACTATTTTACACTACTCCCCCAACCTCACCCTCCTCAACCTAATTATTTATCTTATTATAACCTCATCCTTATTCCTTCTCCTCAATATCAGCAATACCACAAAAATCAATTCCCTTGCCATCTCATCAGCCAAATCCCCCCTATTAACTATCATAGCCATACTAACTCTCCTCTCCCTAGGAGGACTCCCCCCTCTCACAGGTTTTATACCTAAATGACTTATTCTTCAAGAAATAACCAAACAATCCCTCTTCATCCCAGCCACAATTTCAGCCCTAGCAGCACTACTCAGCCTATTCTTCTACCTACGCTTATGCTACTCTATTACCCTTACCATAAACCCCAATCCATCCATATCTTCATCCACATGACGAACAAAAACCTCACAACCAAACCTAGTCCCAACCTTGACAACAACCTCCTCCCTACTACTCCTCCCACTAACCCCCCTAATTCTCTCACTAACCACC---TAGTGGCA---ATTAATCGTTGATTATTCTCTACTAATCATAAAGATATCGGCACCCTTTACTTGATCTTTGGTGCATGAGCGGGGATAGTGGGCACCGGTCTCAGCCTGCTAATTCGGACAGAATTAAGCCAACCGGGGGCGCTATTGGGTGATGATCAAATTTATAATGTGATCGTCACTGCCCACGCCTTCGTAATAATCTTCTTCATAGTGATACCAATTATAATCGGGGGCTTTGGCAACTGGTTAGTCCCCTTAATGATTGGTGCCCCTGACATAGCCTTCCCACGTATAAATAACATAAGCTTCTGACTTCTTCCCCCATCCTTTCTTTTACTGCTAGCTTCGGCAGGGGTAGAAGCAGGGGCTGGTACAGGATGAACCGTCTATCCCCCACTAGCCGGTAACTTAGCACACGCTGGAGCTTCAGTAGATTTAACCATCTTCTCTTTACATTTAGCAGGTATCTCCTCCATCCTAGCATCTATTAACTTCATTACTACAATCATTAACATAAAACCACCCGCAATTTCCCAATACCAGACACCCTTATTTGTTTGATCCATTATAATTACAACTGTTCTCCTCTTATTATCACTTCCTGTTTTAGCAGCAGGTATCACAATACTCCTAACAGACCGCAACCTCAATACAACCTTCTTTGACCCAGCAGGGGGCGGGGACCCCATCCTTTACCAACACCTCTTCTGATTCTTTGGCCACCCCGAAGTTTATATCCTAATCCTGCCAGGTTTCGGTATAATCTCCCATGTTGTAGCCTATTATTCGGGCAAAAAAGAACCATTCGGCTATATAGGAATAGTCTGAGCAATAATGGCAATCGGCCTTCTCGGATTCATCGTCTGAGCCCACCACATATTTACAGTTGGAATAGATGTAGACACCCGAGCCTACTTTACATCAGCAACAATAATTATTGCCATCCCAACAGGAGTAAAAGTCTTCAGTTGACTGGCCACCCTTCACGGCGGCTCCATTAAATGAGAAACGCCCCTCCTTTGAGCTCTGGGCTTTATCTTCCTGTTTACTGTTGGAGGCCTAACCGGCATTGTCCTGGCCAACTCATCTCTTGACATTGTACTTCACGACACTTATTATGTTGTTGCTCACTTCCATTATGTCCTGTCAATAGGAGCAGTATTCGCTATCATGGCTGGCTTTGTACACTGATTTCCACTTATCACGGGCTACACCCTACACTCCGCCTGAACTAAAACACAATTCCTAGTAATATTTGTAGGAGTAAATATGACATTCTTCCCACAACACTTCCTAGGCCTAGCCGGAATACCACGACGATATTCAGACTACCCAGATGCCTACACCTTCTGAAATATCATCTCATCCATCGGCTCCTTAATCTCACTAGTAGCCGTAATCATCATAATATTCATCCTCTGAGAAGCATTCGCATCAAAACGTGAAATTCTACATATTGAAATACCACATACAAATGTAGAATGACTCCACGGATGTCCACCACCCTACCACACCTTTGAAGAACCAGCATTTGTCCAAGTTCAAATGGCACATCCATCGCAATTAGGTTTTCAAGATGCAGCTTCTCCCGTCATGGAGGAACTAATCCACTTTCACGATCATACCCTAATAATCGTGTTTCTTATTAGCTCATTAGTCCTTTATGTTATCGTAGCAACGGTTTCAACCAAATTGACTAACAAATACATCCTAGATTCCCAAGAAATTGAAATTGTATGGACTATTGTCCCAGCAATTATCCTTATTATAATCGCCCTTCCATCCCTACGAATCCTCTATCTAATAGATGAGATCAACGACCCTCACATCACAATCAAAGCCCTCGGCCACCAATGATATTGAAGTTATGAGTATACAGATTACCAAAACTTAGAATTTGATTCTTATATAATCCAAACAGAAGACCTCTCCCCAGGTCAATTCCGCCTCCTAGAGACAGATCACCGCATAGTAGTTCCTATACAATCCCCAATCCGAGTTCTAGTCACCGCTGAAGATGTTCTCCACGCATGAACTGTCCCAGCACTCGGAGTAAAAATTGACGCAGTACCAGGCCGTCTAAACCAAACAGCCTTCATTATTTCCCGACCAGGAGTCTTCTACGGTCAATGTTCTGAAATCTGCGGAGCTAACCATAGTTTTATGCCAATCGTAGTTGAAGCAGTTCCACTTGAACACTTCGAAAACTGATCCTCACTTATAATCGAAGAACTTTATGCCACAACTTAATCCAAACCCTTGATTCTTAATTTTCTTATTCGCATGAACATTCTTCCTAATCATTATACCAGCTAAAGTAATATCACACCTGCCCAATAATTTACCTACCACAAAAAGTACTCAAAAAGCTGAACCGAGCCCCTGAAACTGACCATGAGCCTAAACTTCTTTGACCAATTCCTGAGCCCCTCACTACTAGGAATTCCACTCATCGCCTTAGCAATTATATTCCCATCACTAATCTTACCCACACCACCCAAACGATGATTAAATAACCGCCTATTAACTCTACAAACATGATTCATCAACCGATTCACTTATCAACTTATACAACCATTGAATATAGGAGGACATAAATGAGCCTCAATCCTTACAGCACTTATACTGTTCCTTATCACTATTAACCTCCTAGGCCTACTCCCATATACATTTACCCCCACAACCCAACTCTCCCTAAATATAGCATTCGCCCTTCCCCTTTGATTAACCACAGTATTAATTGGTATACTTAACCAACCAACAATCGCCCTAGGCCACTTCTTACCAGAGGGCACACCTACTATATTAGTCCCAATTCTCATTATTATTGAAACTATTAGCTTATTTATCCGACCTTTGGCCCTAGGTGTTCGACTAACAGCTAATCTTACAGCAGGACACCTATTAATACAATTAATTGCAACCGCAGCATTTATCCTTATCTCTATTATACCATCAATCGCCATCCTCACTTCACTTATCCTATTTCTTCTCACAATCTTAGAAGTCGCCGTAGCAATAATCCAAGCCTATGTATTCGTACTCCTATTAAGCCTATACCTACAAGAAAATGTTTAATGGCCCACCAAGCACACCCATACCATATAGTCGACCCCAGTCCATGACCTCTCACAGGAGCAGTAGCAGCTCTCCTCATAACTTCAGGCCTCGCTATTTGATTTCACTTCCACACTCTCTCCCTCCTCTATCTTGGCCTACTACTTTTAATTTTAACTATAATTCAATGATGACGTGATGTTATCCGAGAAGGAACATTCCAAGGCCACCACACACAACCAGTCCAAAAAGGATTACGATACGGAATAATCCTATTTATTACATCAGAAGTCTTCTTCTTTATCGGATTCTTCTGAGCCTTCTACCACTCAAGCCTCGCCCCAACCCCAGAGCTCGGGGGTTGTTGACCTCCCACTGGCATCCATCCCCTAGACCCTTTCGAAGTTCCACTCCTTAACACCGCCGTCCTTCTAGCCTCAGGCGTTACAGTAACCTGAACCCACCATAGCATTATAGAAGGAAACCGAAAAGAAGCCATCCAAGCCCTTACTCTCACAATTATCTTAGGCCTTTACTTTACTGCTCTCCAAGCTATAGAGTATTATGAAGCCCCTTTTACTATCGCCGATGGCATTTACGGAACCACTTTTTTTGTAGCCACAGGCTTCCATGGCCTCCACGTAATTATTGGTTCCTCATTCCTATTAATTTGCCTCCTACGACAAATCCAATATCACTTTACATCCCAACATCATTTCGGCTTTGAAGCTGCCGCATGATACTGACACTTCGTCGACGTAGTTTGATTATTCCTTTACGTTTCAATCTACTGATGAGGCTCATAAATGAACCTAATTATATCTGCCATCGCCATTACAACCCTCATCTCCCTAATTCTTTTAACCTTGACATTCTGACTACCAAATCTCAACCCAGATAACGAAAAATTATCCCCATACGAATGTGGCTTTGACCCCTTAGGCACTGCCCGCCTACCTTTTTCACTCCGTTTCTTCCTAGTCGCTATCTTATTCCTCCTTTTCGACCTAGAAATTGCCCTCCTCCTGCCCCTCCCATGGGGCGACCAACTCAATACCCCAACCACCACCTCCTTATGAGCAGCCGCCATCTTACTACTTCTTACTATTGGCCTAATTTATGAATGACTTCAAGGGGGCTTAGAATGAGCAGAAT-ATGTCCCCCATTCACTTTACCTTCTCCTCTGCTTTTATCCTAGGCCTCATAGGTCTAGCCTTAAATCGCTCCCATCTCCTATCAGCCCTCATCTGCCTAGAAAGCATAATACTATCCCTATTTATTGCCATCTCCCTCTGATCCATAACAATAACCACCCCCACCTGTTCCCTTACACCTATGATTCTACTAACATTCTCAGCCTGCGAAGCAAGCCTAGGCTTAGCCCTTTTAGTAGCTACCACCCGCACCCATGGCTCAAACGCACTAAAAAATCTAAACCTTCTACAATGTTAAAAATTATTATTCCTACAATAATACTTTACCCAATTTCATGAATTACCCCCAAAAAATGACTATGAACTACTTCTATTATACACAGCCTCATCATCTCATTAACCAGCCTTCACTGACTCAAATGAAATCTAGAAATTGGTTGAGATTTTTCCAACTTATACTTAGCAGTGGACCCATTATCCTCTCCTCTCCTCACACTAACCTGCTGATTACTCCCACTTATACTCCTCGCTAGCCAAAAACATCTT---AACAACGAACCACAGACTCGACAACGCATTTTCATTAACCTCCTTATTACCCTCCAACTTCTCCTAATTATAGCCTTCAGCGCTACTGAAATAATCTTGTTTTATGTCATATTTGAGGCAACCCTTATCCCAACACTTATTATTATTACCCGATGAGGCAACCAAGCCGAACGATTAAACGCAGGCACCTACTTCTTATTTTACACACTCGCAGGCTCCCTACCCCTCTTAATTGCCCTCCTCGCCCTACAAAATGACCTAGGATCCCTTTCCATACTAACACTCCAGTATCCCCAACACCTAAACTCTGATACCTGAACAAATAAATTCTGATGGGCCGCATGCCTAATTGCCTTCCTAGTAAAAATGCCCCTTTATGGAGTACATCTTTGATTACCAAAAGCCCATGTAGAAGCTCCCATCGCTGGCTCCATAATCCTAGCGGCTATTCTACTAAAACTAGGAGGGTACGGAATAATACGAATCATTCCTATCCTTAGCCCCCTGACAAAAGAGATAGCCCTCCCCTTCCTAATCTTAGCCCTCTGAGGAATTATCATAACAAGCTCAACCTGCCTACGTCAAACAGACCTAAAATCCCTTATCGCTTACTCATCAGTAAGTCATATAGGCCTTGTAGCCGCAGCCATCCTTATCCAAACACCCTGAAGCTTCGCAGGCGCAACCACCCTAATAATCGCCCACGGCCTTATTTCCTCCACCCTATTCTGCCTAGCCAACACCAACTACGAACGAACACATACCCGAACACTACTCCTCGCCCGAGGCCTACAAATTATTCTTCCACTAATAGCCACCTCTTGATTCCTTGCCAACCTGGCAAACCTAGCTCTACCCCCATCTCCAAACCTTATAGGCGAAATCCTTATTATTTCCTCCCTCTTCAAATGATCCCAATGAACCATCATTATCACCGGCCTAGGAGTCCTACTAACCGCCTCTTACTCTCTATATATATTTATTATAACACAACGAGGACCACTTCCATCTCATCTTATCCTCACAAATCCCTCTCACACACGAGAGCACCTTCTTATATACCTCCACCTAATCCCAACACTTCTCCTCATCTCTAAACCAGAATTAATTATAGGCTGAACCTCCT-------------------TCAACACAACACTCTCACTAATCTTCCTTACCCTTATATATCCCCTTATTCAATCAACCATCACCACC------CCTCTCAAC---CACACCTGGGCATCA---ACCCACGTTAAAACAGCTGTAAAAACCTCCTTCTTCATTAGCCTAATTCCCCTATTCATCTTCCTAGATCAAGGCTTAGAATCAATTACAACCATCTGAAACTGAATTAATCTAGGAACAGTAGACATTAACCTAAGCTTCAAATTTGATACTTACTCCATCATCTTCACCCCAGTGGCCCTCTATGTAACCTGATCTATCCTAGAATTTGCCTTATGATATATACATTCAGACCCAAACCTCAATAAATTCTTTAAATACCTTCTCATATTCTTAATCACAATATTAATCCTCATCACAGCAAATAACCTCTTCCAATTATTTATTGGATGAGAAGGAGTCGGCATTATATCATTCCTCCTCATTGGTTGGTGACTAAGCCGAGCTGATGCAAATACAGCCGCCCTTCAAGCCATCATCTATAACCGCATCGGAGACATCGGACTAATTATAGCTATAGCATGACTTGCCATAAACCTTAACTCCTGAGAAATACAACAACTCTTCTTCCTCTCCAAAAATGTAAATATAACTCTCCCCCTGCTGGGCCTAGTCCTAGCAGCAGCTGGAAAATCCGCCCAATTCGGCCTCCACCCATGGCTTCCAGCCGCCATAGAAGGTCCCACACCAGTCTCTGCCTTACTCCACTCCAGCACCATAGTAGTCGCAGGTATTTTCTTACTTATCCGCCTTAACCCCCTAATTCAAGATAATCAACTAATTCTATCAGCCTGCCTATGTCTAGGAGCACTTACCACCCTCTTCACAGCCACCTGTGCACTTACCCAAAACGACATCAAAAAAATCATTGCTTTTTCTACATCCAGTCAGCTAGGACTTATAATAGTAACAATCGGCCTTAACCAACCCCAACTTGCCTTCCTACATATCTGCACCCACGCTTTCTTTAAAGCAATACTATTCTTATGTTCAGGCTCCATCATCCACAGCCTTAACGACGAACAAGACATCCGAAAAATAGGAGGAATACACAAACTTCTACCCTTTACCTCATCCTCCCTAACCATCGGTAGCCTAGCACTTACCGGGATACCCTTCCTAGCGGGTTTCTTCTCAAAAGATGCTATTATTGAAGCAATAAACACCTCGTACCTAAACGCCTGAGCCCTAACTATTACACTCCTAGCCACATCCTTCACTGCCATTTATAGCCTACGCTTAATATTCTTTTCACTTATAAAATACCCACGATTCCTACCCCTTTCCCCAATCAACGAAAATAACCCCACACTTATTAAACCAATTAAACGCCTCGCCTACGGAAGTATCATTGCAGGTCTAATTATTACCTCCAACCTGCCTCCTACAAAAACACAAATCATAACAATAAGTCCCCTCCTAAAACTTTCCGCCCTTTTAGTTACCGCCCTAGGCCTTATTTTAGCCCTAGAACTAGCCAACCTAACATCTACCCAACTTAAAACCCACCCAAAT---CCCCACATATATAACTTCTCCAACATACTTGGCTATTTCCCCCCAATCCTTCACCGAATTCTACCAAAACTTAACCTAATATGAGCCCAAACTATTTCAACCCAAACAATTGACCTCTCATGAAACGAAAAAATTGGTCCAAAAAGCCCAATCATTCAACAAGTATCTATAATCAAATTATCAACCTCCCCACAACAAGGATTTATTAAAACATATATGCTACTACTCCTCCTAACCCTCACC---CTCTCCTCCACCCTTATCCTTCTATATTAAATGGCCACA---AACATCCGTAAAACCCACCCCCTATTTAAAATCATTAATAACTCCCTAATTGATCTTCCAACTCCATCCAACATCTCCACTTGATGAAACTTTGGCTCCCTACTAGGTCTATGCCTAATTATACAAATTCTTACAGGCCTCTTCCTGGCCATACACTACACCGCAGACATTTCATCAGCATTTTCATCAATCGCACATATCTGCCGAGACGTGAATTACGGCTGACTCATTCGCAATACCCACGCCAACGGCGCCTCCATATTCTTCATCTGCGTCTATCTCCACATTGCTCGAGGATTATACTACGGCTCCTACCTAAATAAAGAGACCTGAAACATCGGAGTTGTAATCCTCCTACTACTCATAGCCACCGCCTTCGTGGGTTATGTATTACCCTGAGGACAAATATCATTCTGAGGGGCAACCGTCATTACTAACCTACTCTCAGCCCTTCCTTATATTGGAGATATGCTAGTCCAATGAATCTGGGGCGGCTTCTCAATTGATAACGCAACATTAACTCGATTCTTCACATTTCACTTCCTCCTTCCATTCCTAATCCTGGCCCTAACTTTACTTCACCTTATCTTCCTTCATGAAGCAGGCTCAAACAACCCAACAGGCCTCATCTCCAACACAGACAAAATCCCATTCCACCCATACTACTCATACAAAGACCTAGTAGGCTTCTTTATCCTCCTATTCTCACTCGCCCTCCTAGCCCTCTTCACACCTAACCTCTTAAGTGACACAGAAAACTTTATTCCAGCTAATCCCCTTGTTACACCACCTCACATTAAACCAGAATGATACTTCCTATTTGCCTACGCCATCCTACGATCCATCCCCAATAAACTAGGGGGAGTACTTGCCCTAGCTTTCTCAATCCTCATCCTCCTTCTAGTCCCCATCCTTCACACCTCCAAACAACGAAGCCTAACCTTCCGCCCAATCACCCAACCCTTATTCTGACTCCTCGTAGCTAATACAATTATCCTAACATGAATTGGAGGACAACCCGTAGAACAACCATTCATTATCATTGGCCAAATCGCCTCAATCACCTACTTCTCCTTCTTCCTTATTCTCTTCCCAATCGCCGGTTGATGAGAAAACAAAATAATAAACATC---TAACATGTCACACAAGAGGTTCTCAAGAAAATGGGATATGGAAACAGTTTTTGGCCAGAACTCATCCACAATACATTTAATATAGATGTCATGACAGATTCAGAAGCCAGACATCCCACCCACTTCTGCCATAGTTGTTGGCAGATTGCCATTCAGACAATCAACAATCCAACTAATGAAGATGCATTCTTTCCTGTCAGCACAATTGTTCAGTGGAAACCACACTCCAGTTTTTGCAATGTTTGCAACTCTACAAGTGGAACACGTAAACGCAAAGTTCTCAAACTGAGTACGCCAGGCACCAAGAAGCCTAAAGTATCAGTTGATAAGCCTATCAAAGCAAGAATCATTAAAAGAAAAGAAAAAATAAATTCAACAAGTATCTTATTGGCTAAAAAGATTGTGAGCTGCAAGAAGATCCATCTAAGTTCAAAAGTCCTTCTGCATGATTATCCCAATAACTTCATTCAGTCAGTGTCATGCCAGGTTTGTGAACACTTACTGGCTGATCCTGTGCAGTCACCGTGCAAGCATCTCTTCTGCCGAACATGCATTCTCAAATGTACTACGGTACTTGGAAAATTTTGTCCAGTTTGTAGGTTTCCATATGATCCTGCAGAGTTTAAAAGCCCAGTGAAATCGTTCATAAGTGTTCTCAATTCATTAGTTCTAAAATGTCCTGTGGAAGACTGTGAAAAAGAGGTAAGATTTGGTGAATATCCCAAACACACCCAGAATCACAAAAAAACAAGAATGTCACAGGGCTATTCACCAATAAACAAAGGTGGCCGGCCTAGGCAACATTTGCTCTCTCTAACTCGCCGGGCTCAAAAACATCGTCTGCGAGATCTCAAACTTCAGGTTAAGGCATTTGCAGAAAAGGAGGAAGGCGGTGATGTGAAGTCAGTATGCCTTACTCTGTTGTTGTTGGCATTGAGAGCTGGAAATGAGCATCGACAAGCAGATGAACTGGAAGCACTCATGCAAGGTCATGGATCAGGGCTGAAGCCAGGAGTCTGCCTTGCTATTAGGATTAGTACGTTCCTGAGCTGCAGTCAGTATCATAAAATGTATAGGACGGTCAAAGCACCAACTGGGAAGCAGATCTTTCAACCGCTGCATGCACTCCGGAGTACCGAGAAAGCATTGTTACCAGGTTACTATTCATTTGAATGGGAGCCTCCTCTCGCAAATGTCTCCACCAACACTGAAGTGGGAATAATAGACGGTACATGTGGCTGGTCACAATATGTTGATGACTACCCATTGGAAACAATTTCGAGAAGATTTAGGTACGATGTGGCGATTGTTTCAGCACTGAAGGATCTTGAGGATCATATTYTGGAAGGCTTAAAACTCAAAAATATAGATGAGTATGTAGGTGGACCTTTTACTGTAGTAATCAAAGAATCTTGTGATGGAATGGGAGATGTTAGTGAAAAACATGGATGTGGCCCTTTAGTTCCAGAAAAGGCAGTGAGGTATTCATTTACAATCATGAGTATAAGCGTGGCAAATGAAAATAATGAGAAGGTGAAAATATTTGAAGAGCTCAAGCCAAATTCTGAATTGTGCTGCAAGCCTCTTTGCTTGATGCTGGCGGACGAATCTGACCATGAAACTTTGACGGCAATATTGGGTCCACTAATCACAGAAAGGAAAGCAATGAAAAGCAGCGACTTAATCCTTGAAATTGCAGATATACCTAGATCATTTCAGATTGTCTTTCGAGGCACAGGGTATGATGAGAAGCTGGTTCGTGAAGTCGAAGGCCTGGAAGCCTCAGGCTCTATGTACGTGTGTACGCTATGTGATTGCACTCGAAGTGAAGCTTCGCAAAATCTGATCTTTCACTCTATAACAAGGAGCCATGAAGAGAACTTAGAGCGCTATGAAATTTGGCGCACAAATCCATATCATGAGACAGCTGAACAGTTACGCGACCGAGTGAAAGGGGTTTCAGCAAAAGCGTTCATTGAAACATTGCCCTCCATAGATGCTTTGCATTGTGACATTGGGAATGCAACAGAGTTCTACAAGCTGTTCCAGGATGAGATTGGGGAGATGCACAAAAATCCCAATCCATCTAAGGAGGAAAAGAAACGGTGGCAAGCATTGCTCGATAAACATCTGAGAAAAAAGATGAACCTGAAACCGGTCATGAGGATGAATGGAAACTTTGCAAGGAAGCTAATGACTAATGAGACTGTGGAAGCAGTCTGTGAATTGATTCCCTCCGAAGAAAGGCGAGAGATTCTCAGGGAGCTGATGCATCTTTACACTCTTATGAAACCTGTGTGGCGATCCACATTCCCACTCAGAGAATGCCCTGAACTTCTTTGTCAGTACAGCTTTAATTCCCAGAGATTTGCAGAACTGCTTCATACAGAGTTCAAGTACAGGTACGACGGCAAGATCACCAACTACCTTCATAAGACTTTGGCTCATGTCCCTGAGATCATTGAAAGGGATGGCTCTATTGGGGCATGGGCAAGTGAAGGA----AATTGCTTCAGGCCGGTGCCCTCAACGTTAAAGAATTCAGCTCCTTCGAAGCCGGAGCCCCGGAGCAAGCCAAAGCGGTTTTCGTGGTGAGCACTTTGTTAAAGGGGCGCACAGCTGATGTCATCCGTGATATTGTCACCCTAAGCTCCTTCCAATACTGTGTGGTGATCACCGCAGTCAGCCACTCTGTCCACTTGCTTGCCAATAATGTGACTGCTGAATTCGAGCAGGAGCTGGTCTTCGAGCAATTCGGGGAGTTGTTGTGTCAGTGGATGGGTAATATGAACTACACAGGGGAGGTCATGCACCTGCCTATATTAATCACGCCCCTTGTTCCCCACCTGTTCATCACTGCACCCTATTCATCCTTTTTCTCTTTTGTGCCTCAAGACCTGAAACTGCTCAATAACACCCGGCCCGACAAAAAGAAGTTTGGAAGCCTGAATGACGTCGATTATCATTCTTTGCCTTTTGAACTTCAAATTCAAATCAAGTCATTAGTTTCGTCCTTGAACTCTATATTTGAGCTGGTACAGCTCAAAGAGGAATGTTTTGCAGTTGGCCCTACCAGTAGAATW11112120-10100??1010-11?0?-0-0010002000001010111300101121310001110012000010102000300000000022311?001021
[truncated: 171,294 more chars]
