# Supplementary material for: Revision of the Eocene ‘Platyrhina’ species from the Bolca Lagerstätte (Italy) reveals the first panray (Batomorphii: Zanobatidae) in the fossil record
Source: J Syst Palaeontol. 2020 Jul 13;18(18):1519–42. doi: 10.1080/14772019.2020.1783380 (PMC7455076; doi:10.1080/14772019.2020.1783380)
Supplement: Supplemental Material 2 [file TJSP_A_1783380_SM7436.nex]

#NEXUS
[written Mon May 11 09:12:01 EDT 2020 by Mesquite  version 3.61 (build 927) at Kerins-MBP.fios-router.home/192.168.1.178]

BEGIN TAXA;
	TITLE Taxa;
	DIMENSIONS NTAX=42;
	TAXLABELS
		Chimaeridae Hexanchidae Heterodontus Squalus Raja Bathyraja Torpedo Hypnos Narcine Narke Temera Platyrhina 'P_bolcensis' Platyrhinoidis Tingitanius Tethybatis Kimmerobatis Asterodermus Spathobatis Belemnobatis Pristis Rhynchobatus Glaucostegus Rhina Rhinobatos Trygonorrhina Zapteryx Aptychotrema Zanobatus 'P_egertoni' Urolophus Urobatis Urotygon Gymnura Myliobatis Aetobatus Rhinoptera Mobula Ptychotrygon_sp_ Sclerorhynchus_atavus Libanopristis_hiram Asflapristis_chistadentis 
	;

END;


BEGIN CHARACTERS;
	TITLE  'MorphologicalMatrix_CompagnoHamlett1999';
	DIMENSIONS  NCHAR=104;
	FORMAT DATATYPE = STANDARD RESPECTCASE GAP = - MISSING = ? SYMBOLS = "  0 1 2 3 4";
	CHARSTATELABELS 
		1 Upper_eyelid /  present absent_,
		2 Palatoquadrate /  articulates_with_neurocranium does_not_articulate_with_neurocranium,
		3 Pseudohyal /  absent present_,
		4 Last_ceratobranchial /  free_of_scapulocoracoid articulates_with_scapulocoracoid,
		5 Calcified_suprascapulae /  absent present_and_independent suprascapular_antimeres_fused_medially,
		6 Antorbital_cartilage /  absent present_,
		7 Antorbital_cartilage /  form_a_ form_b_ form_c_,
		8 Cephalic_lobes /  absent present_,
		9 Cephalic_lobes_if_separated_from_pectoral_fin /  'form a (single)' 'form b (two lobes)',
		10 Spiracular_tentacle /  absent present_,
		11 Radial_cartilages_in_cauda_fin /  present absent_,
		12 Serrated_tail_sting /  absent present_,
		13 Placoid_scales /  absent present_,
		14 Malar_and_alar_thornes /  absent present_,
		15 Osteodentine /  absent present_,
		16 Osteodentine_if_present /  present_in_roots_of_large_teeth_only widespread_occurrence_in_tooth_roots,
		17 Infraorbital_loop_of_suborbital_and_infraorbital_canals_ /  absent present_,
		18 Subpleural_loop_of_the_hyomandibular_canal /  broad_rounded_ loop_forms_a_lateral_hook lateral_aspect_of_subpleural_loop_are_nearly_parallel_,
		19 Lateral_tubes_of_subpleural_loop /  unbranched_ branched_,
		20 Abdominal_canal_on_coracoid_bar /  absent_ present_,
		21 Abdominal_canal_on_coracoid_bar /  cephalic_lateral_line_forms_abdominal_canal_on_coracoid_bar Canals_are_represented_by_pores_,
		22 Scapular_loops_of_scapular_canals /  absent_ present_,
		23 Hypobranchials /  well_developed reduced,
		24 'Second hypo_basibranchial connection' /  form_a form_b_ form_c,
		25 Rostral_cartilages /  absent present_,
		26 Rostral_cartilages /  reach_the_tip_of_the_snout_ fail_to_reach_the_tip_of_the_snout_,
		27 Rostral_node /  expanded_laterally not_expanded_laterally_,
		28 Rostral_appendices /  absent_ present_,
		29 Rostral_appendices /  form_a form_b_,
		30 Rostral_process /  absent_ present_,
		31 Dorsolateral_components_of_the_lateral_line /  absent_ present_,
		32 Nasal_capsules /  laterally_expanded_ ventrolaterally_expanded,
		33 Preorbital_process /  present_ absent_,
		34 Supraorbital_crest /  present_ absent_,
		35 Anterior_preorbital_foramen /  dorsally_located anterior_located,
		36 Postorbital_process /  narrow_in_otic_region_ 'reduced_absent' 'broad and shelf-like ',
		37 Postorbital_process /  separated_from_triangular_process fused_with_triangular_process,
		38 Postorbital_process /  projects_laterally_ projects_ventrolaterally,
		39 Antimeres_of_upper_and_lower_jaws /  separated_ fused_,
		40 'Meckel''s cartilage' /  not_expanded_laterally_ expanded_medially,
		41 'Winglike process on Meckel''s cartilage' /  absent_ present_,
		42 Labial_cartilages /  present_ absent_,
		43 Medial_section_of_hyomandibula /  narrow_ expanded_,
		44 'Hyomandibula-Meckelian ligament' /  absent_ present_,
		45 'Small cartilages associated with hyomandibular-Meckelian ligament' /  absent_ present_,
		46 Basihyal_ /  absent_ present_,
		47 First_hypobranchial /  absent_ present_,
		48 Ceratohyal /  fully_developed_ reduced_,
		49 'Suprascapula-axial skeleton' /  free_of_vertebral_column_ articulates_with_vertebral_column_ fused_medially_to_synarcual_ fused_medially_and_laterally_to_synarcual_ absent_,
		50 Orientation_of_lateral_stays /  dorsally_directed_ 'laterally directed (Torpediniformes, and Platyrhinidae)',
		51 Ventral_occipital_articulation /  synarcual_lip_fitted_into_notch_in_basicranium_ synarcual_lip_rest_in_foramen_magnum_,
		52 Second_synarcual /  absent_ present_,
		53 Scapular_process /  short_ long_,
		54 Scapular_process /  without_fossa_ with_fossa_,
		55 Scapulocoracoid_condyles /  not_horizontal_ horizontal,
		56 Mesocondyle /  equidistant_ Scapulocoracoid_is_elongated_between_the_mesocondyle_and_metacondyle Scapulocoracoid_is_elongated_between_the_procondyle_and_the_mesocondyle replaced_by_a_ridge,
		57 Anterior_extension_of_propterygium /  pectoral_propterygium_fail_to_reach_anterior_margin_of_disc extend_to_near_the_anterior_margin_of_the_disc,
		58 Distal_extent_of_proximal_propterygium /  posterior_to_mouth between_mouth_and_antorbital_cartilage reaches_antorbital_cartilage reaches_nasal_capsule,
		59 Proximal_section_of_propterygium /  does_not_surpass_the_procondyle_ extend_behind_procondyle_,
		60 Pectoral_fin_radials /  articulate_to_pterygia_ some_articulate_directly_with_scapulocoracoid,
		61 Mesopterygium /  present absent,
		62 Pectoral_fin_radials /  not_expanded_distally_ some_pectoral_fin_radials_expanded_distally_,
		63 Paired_fin_rays /  aplesodic_ plesodic_,
		64 Puboischiadic_bar /  plate_like puboischiadic_bar_of_the_pelvic_girdle_is_narrow_and_moderately_to_strongly_arched_without_distinct_lateral_process_ narrow_and_strongly_arched_with_a_triangular_medial_prepelvic_process_ narrow_and_moderately_arched_with_a_bar_like_medial_prepelvic_process,
		65 First_pelvic_radial /  band_like_ 'slightly expanded distally, articulating with several segments in a parallel fashion' 'rod-like and articulates with a single radial segment in a series' 'rod-like and articulates with a several radial segment in a series',
		66 Pelvic_girdle_condyles /  close_together_ separated,
		67 Clasper_length /  short_ long_,
		68 Dorsal_margin_claspers_cartilages /  lacks_medial_flange_ possesses_medial_flange,
		69 Ventral_terminal_cartilages /  simple_ ventral_terminal_cartilages_are_free_distally_and_forms_components_sentinel_or_is_fused_with_ventral_marginal_cartilages_ ventral_terminal_cartilages_folded_ventrally_along_its_long_axis_to_form_a_convex_flange,
		70 Ventral_terminal_cartilages /  attached_over_length_to_axial_cartilages_ free_of_axial_,
		71 Caudal_vertebrae /  Diplospondylus fused,
		72 'Ligamentous sling on Meckel''s cartilage' /  absent present_,
		73 Depressor_mandibularis /  present absent_,
		74 Spiracularis /  undivided divided_,
		75 Coracobranchialis /  consists_of_three_to_five_components single_component_,
		76 Coracohyomandibularis2 /  Single_origin separate_origins,
		77 Arcualia_dorsalis /  absent present_,
		78 Vertebra_centrum_in_the_synarcual /  present_the_entire_length reaching_rostral_to_suprascapula reaching_caudal_to_suprascapulas,
		79 Nasal_capsule_margin /  Straight horn_like_process_,
		80 Parallel_rows_of_enlarge_denticles /  absent present,
		81 Ventral_scapula /  fused separate_,
		82 'Suprascapula-scapula articulatiob' /  curved_ 'crenate/long ' 'crenate/ short' ball_socket straight,
		83 Differentiated_lateral_uvulae_on_teeth /  absent present,
		84 Articulation_of_2nd_hypobranchial_with_ceratobranchial /  _present_ absent,
		85 Hypobranchial_shape /  straight_and_segmented loop_or_horseshoe_ bilateral_fused_plate median_fused_plate,
		86 Rostral_dermal_denticles_ /  absent_ _present_,
		87 'Proximal pectoral elements expanded distally and paddle-like' /  absent_ present_,
		88 'Propterygium-Mesopterygium' /  'form (a)' 'form (b)',
		89 Branchial_electric_organs /  absent present,
		90 Lateral_prepelvic_process /  absent present_,
		91 Postpelvic_processes /  absent present,
		92 ribs /  absent present,
		93 Extent_of_Distal_Propterygium /  not_reaching_nasal_capsules reaching_nasal_capsules beyond_nasal_capsules,
		94 Extent_of_Pectoral_Radials /  not_reaching_nasal_capsules reaching_nasal_capsules beyond_nasal_capsules,
		95 'Anterior nasal lobe:' /  _poorly_developed_ 'Lobe is moderately^nexpanded medially to cover most of the^nmedial half of the naris and extends medially^nonto the internarial space' extends_medially_to_join_its_antimere_and_forms_a_nasal_curtain_that_falls_short_of_the_mouth 'nasal curtain that extends to or just anterior^nto the mouth',
		96 Spiracular_tenticle /  absent present,
		97 'Enlarged placoid scales (thorns)' /  absent present,
		98 Pulp_cavity_in_tooth_roots /  large broad_and_elongate small absent,
		99 Cephalic_lateral_line_canals_on_ventral_surface /  present absent,
		100 jugal_arch /  absent present,
		101 Intermandibularis /  present absent modified,
		102 coracohyoideus /  present absent,
		103 coracohyoides_if_present /  parallel_to_body_axis short diagonal fused,
		104 radial_calcification /  crustal catenated ; 
	MATRIX
	Chimaeridae                000000-0-01000?-0000-0021?0?-00001?00000000001?0???01000000000000010000000000-000??00000000000000?000000
	Hexanchidae                000000-0-00010?-0000-00(0 2)1000-00000000000000001100-?0000000000000000???0000000-000?000000000100000?000000
	Heterodontus               000011-0-000100-0000-0020--0-000100000000000-1100--000000000000000000000?000?-00-4000?00000?0000??000000
	Squalus                    000011-0-0?0100-0?????020--0-00000?0?000000??1100--0000?00000000000???0?000??-00-4000?000000000???000000
	Raja                       11112100-00011100001000110011000000000000100011120100011100100102110110000000200000100000100123010011001
	Bathyraja                  11112100-00011100000-00111011000000000000100011120100011100100102110110000000200000100000100123010011001
	Torpedo                    11112100-000000-0000-0020--0-00101?1??0001100011010010000000001010000?000101020014001000110101300?1021?0
	Hypnos                     11112100-000000-0000-0020--0-00101?1??0001100011010010?000000010100???000101020014000000110101300?1021?0
	Narcine                    11112110-000000-0000-0021000-00101?1??00000000110100100000000010100100010111020014002000110101300?1021?0
	Narke                      11112110-000000-0000-0021100-00101?1??0000000010010010000000001010010?0101110100(0 1)4002000110101300?1021?0
	Temera                     11112110-000000-0000-0020--0-00111?1??0000000010010010000000001010010?0101110?0014002000110101300?1021?0
	Platyrhina                 11112110-000100-000110021100-100000000000000011111000010110000101010000000011211(0 1)11010000011221012011020
	'P_bolcensis'              ?1?12110-?0010??????????1100-1?0?0?000????0????????00??011000010?00???0???????10?1???00000?122??0??????0
	Platyrhinoidis             11112110-000100-000110021100-100000000000100011111000010110000101000000000011011011010000011221012011020
	Tingitanius                ?1?12110-??0100-????????1??0-?0000000000010?????11000?11?11?0??0??1??????????211011??000001?????1???????
	Tethybatis                 ?1?12??0-??010??????????11?0-??00??0???0??0?????11?00???1?000010101???0????????0?1???00000?122??0??????0
	Kimmerobatis               ?1010100-??010??????????1??1?00010?000?0010????0???000?000000010001?000?????00000?00?001000100??1??????0
	Asterodermus               ?1?10100-?00100-????????101100?0?0?000000?0??110???000?01000001000??????????00000?000001000100??1??????0
	Spathobatis                ?1110100-?10100-??????02101100?010?000000?0??110???0?0?000000010001?0?0?????00000?000001000100??0??????0
	Belemnobatis               ?1110100-?10100-??????021011?0?0?00000000?0??111???0?0?0000000100010??0?????00000?000001000100??1??????0
	Pristis                    11112100-000100-000100021010-00000000000010001111010001100010010101???0000010200011001000001000002011010
	Rhynchobatus               11112100-000100-000100021011000000000000000001111000001100010011?01???0000000110011010000001000010011000
	Glaucostegus               11112100-000100-000?-00210110000000000000000?1111000001100010010101???0?0???01000110100000010??01?0?10?0
	Rhina                      11112100-000100-0000-00210110000000000000000011110?000110001001??01???0000000110011010000001000010011000
	Rhinobatos                 11112100-000100-0001000210110000000000000000011110000011100100101010000000000100011010000001010012011000
	Trygonorrhina              11112100-000100-0001100210110000000000000?00011110000011110100101010000000001100021010000001123010011000
	Zapteryx                   11112100-000100-0001100210110000000000000100011110000011100100101010000000001100021010000001121012011000
	Aptychotrema               11112100-000100-00011?0210110000000000000?0??1111000001110010010101???000000120002101000000101?01?0?10?0
	Zanobatus                  11112120-000100-000110020--0-000000000000001011110000013121110111001200000010200030030000001221012011020
	'P_egertoni'               ?1?1?1?0-?0010??????????0?-0-0?0???????????????????0???31??1101110????0???????00?????00?000122??1??????0
	Urolophus                  11112120-001000-1000-11?0?-0-001000210000101111130010012131000111001200001010200030030000000223011001021
	Urobatis                   11112120-10100??1010-11?0?-0-00100020000010101113001011213100011100120000101020003003000000022311?001021
	Urotygon                   11112120-101000-1010-11?0?-0-001000200000101001130010112131000111001200001010200030030000000223111001021
	Gymnura                    11112120-011000-1100-11?0?-0-00100020000010001113001001312101111100120100?010200030030000000223001001020
	Myliobatis                 11112121001100111200-11?0?-0-001001201111101100130010113121011121001201010010200030030000000223003001030
	Aetobatus                  11112121001100111200-11?0?-0-00100121111110110013001011312101112100120101?010200030030000000223003001030
	Rhinoptera                 11112121101100111200-11?0?-0-011101211111101100130010113121010121001201011010200030030000000223003001030
	Mobula                     11112121101100?-1200-11?0--0-01110121110110010013001011311101012100???101?01020003003000000022300?001030
	Ptychotrygon_sp_           ?1110100-???100-??????011000-0?01?????000?0??111???0??1000000010?0????0?????0?000????010000100??????????
	Sclerorhynchus_atavus      ?111?100-?0?100-??????011000-0?000?1??000?0??111?0?000100000001010????0?????0?000?0??1100?0100??1??????0
	Libanopristis_hiram        ?111?100-?00100-????????1000-0?010?10000010??11?20?000100000001010????0?????0?00000??110000100?????????0
	Asflapristis_chistadentis  ?1110100-???100-????????1????0?010?10000010??11??010001000000???????????????02?00?0??0100???????1???????

;

END;
BEGIN ASSUMPTIONS;
	TYPESET * UNTITLED   =  unord:  1- 104;

END;

BEGIN MESQUITECHARMODELS;
	ProbModelSet * UNTITLED   =  'Mk1 (est.)':  1- 104;
END;

BEGIN NOTES;

	TEXT  TAXON = 3 TEXT = 'The character coding for Heterodontus in this matrix follows the terminology from Compagno in Hamlett, 1999. ';
	TEXT  TAXON = 4 TEXT = 'The character coding for Squalus in this matrix follows the terminology from Compagno in Hamlett, 1999. ';
	SUT   TAXON = 12 NAME = color INTEGER = 12;
	SUT   TAXON = 13 NAME = color INTEGER = 12;
	SUT   TAXON = 14 NAME = color INTEGER = 12;
	SUT   TAXON = 15 NAME = color INTEGER = 12;
	SUT   TAXON = 29 NAME = color INTEGER = 12;
	SUT   TAXON = 30 NAME = color INTEGER = 12;

	SU  T = 12 C = 1 N = color I = 12;
	SU  T = 13 C = 1 N = color I = 12;
	SU  T = 14 C = 1 N = color I = 12;
	SU  T = 15 C = 1 N = color I = 12;
	SU  T = 16 C = 1 N = color I = 7;
	SU  T = 29 C = 1 N = color I = 7;
	SU  T = 30 C = 1 N = color I = 7;

	SU  T = 12 C = 2 N = color I = 12;
	SU  T = 13 C = 2 N = color I = 12;
	SU  T = 14 C = 2 N = color I = 12;
	SU  T = 15 C = 2 N = color I = 12;
	SU  T = 16 C = 2 N = color I = 7;
	SU  T = 29 C = 2 N = color I = 7;
	SU  T = 30 C = 2 N = color I = 7;

	SU  T = 12 C = 3 N = color I = 12;
	SU  T = 13 C = 3 N = color I = 12;
	SU  T = 14 C = 3 N = color I = 12;
	SU  T = 15 C = 3 N = color I = 12;
	SU  T = 16 C = 3 N = color I = 7;
	SU  T = 29 C = 3 N = color I = 7;
	SU  T = 30 C = 3 N = color I = 7;

	SU  T = 12 C = 4 N = color I = 12;
	SU  T = 13 C = 4 N = color I = 12;
	SU  T = 14 C = 4 N = color I = 12;
	SU  T = 15 C = 4 N = color I = 12;
	SU  T = 16 C = 4 N = color I = 7;
	SU  T = 29 C = 4 N = color I = 7;
	SU  T = 30 C = 4 N = color I = 7;

	SU  T = 12 C = 5 N = color I = 12;
	SU  T = 13 C = 5 N = color I = 12;
	SU  T = 14 C = 5 N = color I = 12;
	SU  T = 15 C = 5 N = color I = 12;
	SU  T = 16 C = 5 N = color I = 7;
	SU  T = 29 C = 5 N = color I = 7;
	SU  T = 30 C = 5 N = color I = 7;

	SU  T = 12 C = 6 N = color I = 12;
	SU  T = 13 C = 6 N = color I = 12;
	SU  T = 14 C = 6 N = color I = 12;
	SU  T = 15 C = 6 N = color I = 12;
	SU  T = 16 C = 6 N = color I = 7;
	SU  T = 29 C = 6 N = color I = 7;
	SU  T = 30 C = 6 N = color I = 7;

	SU  T = 12 C = 7 N = color I = 12;
	SU  T = 13 C = 7 N = color I = 12;
	SU  T = 14 C = 7 N = color I = 12;
	SU  T = 15 C = 7 N = color I = 12;
	SU  T = 16 C = 7 N = color I = 7;
	SU  T = 29 C = 7 N = color I = 7;
	SU  T = 30 C = 7 N = color I = 5;

	SU  T = 12 C = 8 N = color I = 12;
	SU  T = 13 C = 8 N = color I = 12;
	SU  T = 14 C = 8 N = color I = 12;
	SU  T = 15 C = 8 N = color I = 12;
	SU  T = 16 C = 8 N = color I = 7;
	SU  T = 29 C = 8 N = color I = 7;
	SU  T = 30 C = 8 N = color I = 7;

	SU  T = 12 C = 9 N = color I = 12;
	SU  T = 13 C = 9 N = color I = 12;
	SU  T = 14 C = 9 N = color I = 12;
	SU  T = 15 C = 9 N = color I = 12;
	SU  T = 16 C = 9 N = color I = 7;
	SU  T = 29 C = 9 N = color I = 7;
	SU  T = 30 C = 9 N = color I = 7;

	SU  T = 12 C = 10 N = color I = 12;
	SU  T = 13 C = 10 N = color I = 12;
	SU  T = 14 C = 10 N = color I = 12;
	SU  T = 15 C = 10 N = color I = 12;
	SU  T = 16 C = 10 N = color I = 7;
	SU  T = 29 C = 10 N = color I = 7;
	SU  T = 30 C = 10 N = color I = 7;

	SU  T = 12 C = 11 N = color I = 12;
	SU  T = 13 C = 11 N = color I = 12;
	SU  T = 14 C = 11 N = color I = 12;
	SU  T = 15 C = 11 N = color I = 12;
	SU  T = 16 C = 11 N = color I = 7;
	SU  T = 29 C = 11 N = color I = 7;
	SU  T = 30 C = 11 N = color I = 7;

	SU  T = 12 C = 12 N = color I = 12;
	SU  T = 13 C = 12 N = color I = 12;
	SU  T = 14 C = 12 N = color I = 12;
	SU  T = 15 C = 12 N = color I = 12;
	SU  T = 16 C = 12 N = color I = 7;
	SU  T = 29 C = 12 N = color I = 7;
	SU  T = 30 C = 12 N = color I = 7;

	SU  T = 12 C = 13 N = color I = 12;
	SU  T = 13 C = 13 N = color I = 12;
	SU  T = 14 C = 13 N = color I = 12;
	SU  T = 15 C = 13 N = color I = 12;
	SU  T = 16 C = 13 N = color I = 7;
	SU  T = 29 C = 13 N = color I = 7;
	SU  T = 30 C = 13 N = color I = 7;

	SU  T = 12 C = 14 N = color I = 12;
	SU  T = 13 C = 14 N = color I = 12;
	SU  T = 14 C = 14 N = color I = 12;
	SU  T = 16 C = 14 N = color I = 7;
	SU  T = 29 C = 14 N = color I = 7;
	SU  T = 30 C = 14 N = color I = 7;

	SU  T = 12 C = 15 N = color I = 12;
	SU  T = 13 C = 15 N = color I = 12;
	SU  T = 14 C = 15 N = color I = 12;
	SU  T = 16 C = 15 N = color I = 7;
	SU  T = 29 C = 15 N = color I = 7;
	SU  T = 30 C = 15 N = color I = 7;

	SU  T = 12 C = 16 N = color I = 12;
	SU  T = 13 C = 16 N = color I = 12;
	SU  T = 14 C = 16 N = color I = 12;
	SU  T = 16 C = 16 N = color I = 7;
	SU  T = 29 C = 16 N = color I = 7;
	SU  T = 30 C = 16 N = color I = 7;

	SU  T = 12 C = 17 N = color I = 12;
	SU  T = 13 C = 17 N = color I = 12;
	SU  T = 14 C = 17 N = color I = 12;
	SU  T = 16 C = 17 N = color I = 7;
	SU  T = 29 C = 17 N = color I = 7;
	SU  T = 30 C = 17 N = color I = 7;

	SU  T = 12 C = 18 N = color I = 12;
	SU  T = 13 C = 18 N = color I = 12;
	SU  T = 14 C = 18 N = color I = 12;
	SU  T = 15 C = 18 N = color I = 12;
	SU  T = 16 C = 18 N = color I = 7;
	SU  T = 29 C = 18 N = color I = 7;
	SU  T = 30 C = 18 N = color I = 7;

	SU  T = 12 C = 19 N = color I = 12;
	SU  T = 13 C = 19 N = color I = 12;
	SU  T = 14 C = 19 N = color I = 12;
	SU  T = 15 C = 19 N = color I = 12;
	SU  T = 16 C = 19 N = color I = 7;
	SU  T = 29 C = 19 N = color I = 7;
	SU  T = 30 C = 19 N = color I = 7;

	SU  T = 12 C = 20 N = color I = 12;
	SU  T = 13 C = 20 N = color I = 12;
	SU  T = 14 C = 20 N = color I = 12;
	SU  T = 15 C = 20 N = color I = 12;
	SU  T = 16 C = 20 N = color I = 7;
	SU  T = 29 C = 20 N = color I = 7;
	SU  T = 30 C = 20 N = color I = 7;

	SU  T = 12 C = 21 N = color I = 12;
	SU  T = 13 C = 21 N = color I = 12;
	SU  T = 14 C = 21 N = color I = 12;
	SU  T = 15 C = 21 N = color I = 12;
	SU  T = 16 C = 21 N = color I = 7;
	SU  T = 29 C = 21 N = color I = 7;
	SU  T = 30 C = 21 N = color I = 7;

	SU  T = 12 C = 22 N = color I = 12;
	SU  T = 13 C = 22 N = color I = 12;
	SU  T = 14 C = 22 N = color I = 12;
	SU  T = 15 C = 22 N = color I = 12;
	SU  T = 16 C = 22 N = color I = 7;
	SU  T = 29 C = 22 N = color I = 7;
	SU  T = 30 C = 22 N = color I = 7;

	SU  T = 12 C = 23 N = color I = 12;
	SU  T = 13 C = 23 N = color I = 12;
	SU  T = 14 C = 23 N = color I = 12;
	SU  T = 15 C = 23 N = color I = 12;
	SU  T = 16 C = 23 N = color I = 7;
	SU  T = 29 C = 23 N = color I = 7;
	SU  T = 30 C = 23 N = color I = 7;

	SU  T = 12 C = 24 N = color I = 12;
	SU  T = 13 C = 24 N = color I = 12;
	SU  T = 14 C = 24 N = color I = 12;
	SU  T = 15 C = 24 N = color I = 12;
	SU  T = 16 C = 24 N = color I = 7;
	SU  T = 29 C = 24 N = color I = 7;
	SU  T = 30 C = 24 N = color I = 7;

	SU  T = 12 C = 25 N = color I = 12;
	SU  T = 13 C = 25 N = color I = 12;
	SU  T = 14 C = 25 N = color I = 12;
	SU  T = 15 C = 25 N = color I = 12;
	SU  T = 16 C = 25 N = color I = 7;
	SU  T = 29 C = 25 N = color I = 7;
	SU  T = 30 C = 25 N = color I = 7;

	SU  T = 12 C = 26 N = color I = 12;
	SU  T = 13 C = 26 N = color I = 12;
	SU  T = 14 C = 26 N = color I = 12;
	SU  T = 15 C = 26 N = color I = 12;
	SU  T = 16 C = 26 N = color I = 7;
	SU  T = 29 C = 26 N = color I = 7;
	SU  T = 30 C = 26 N = color I = 7;

	SU  T = 12 C = 27 N = color I = 12;
	SU  T = 13 C = 27 N = color I = 12;
	SU  T = 14 C = 27 N = color I = 12;
	SU  T = 15 C = 27 N = color I = 12;
	SU  T = 16 C = 27 N = color I = 7;
	SU  T = 29 C = 27 N = color I = 7;
	SU  T = 30 C = 27 N = color I = 7;

	SU  T = 12 C = 28 N = color I = 12;
	SU  T = 13 C = 28 N = color I = 12;
	SU  T = 14 C = 28 N = color I = 12;
	SU  T = 15 C = 28 N = color I = 12;
	SU  T = 16 C = 28 N = color I = 7;
	SU  T = 29 C = 28 N = color I = 7;
	SU  T = 30 C = 28 N = color I = 7;

	SU  T = 12 C = 29 N = color I = 12;
	SU  T = 13 C = 29 N = color I = 12;
	SU  T = 14 C = 29 N = color I = 12;
	SU  T = 15 C = 29 N = color I = 12;
	SU  T = 16 C = 29 N = color I = 7;
	SU  T = 29 C = 29 N = color I = 7;
	SU  T = 30 C = 29 N = color I = 7;

	SU  T = 12 C = 30 N = color I = 12;
	SU  T = 13 C = 30 N = color I = 12;
	SU  T = 14 C = 30 N = color I = 12;
	SU  T = 15 C = 30 N = color I = 12;
	SU  T = 16 C = 30 N = color I = 7;
	SU  T = 29 C = 30 N = color I = 7;
	SU  T = 30 C = 30 N = color I = 7;

	SU  T = 12 C = 31 N = color I = 12;
	SU  T = 13 C = 31 N = color I = 12;
	SU  T = 14 C = 31 N = color I = 12;
	SU  T = 15 C = 31 N = color I = 12;
	SU  T = 16 C = 31 N = color I = 7;
	SU  T = 29 C = 31 N = color I = 7;
	SU  T = 30 C = 31 N = color I = 7;

	SU  T = 12 C = 32 N = color I = 12;
	SU  T = 13 C = 32 N = color I = 12;
	SU  T = 14 C = 32 N = color I = 12;
	SU  T = 15 C = 32 N = color I = 12;
	SU  T = 16 C = 32 N = color I = 7;
	SU  T = 29 C = 32 N = color I = 7;
	SU  T = 30 C = 32 N = color I = 7;

	SU  T = 12 C = 33 N = color I = 12;
	SU  T = 13 C = 33 N = color I = 12;
	SU  T = 14 C = 33 N = color I = 12;
	SU  T = 15 C = 33 N = color I = 12;
	SU  T = 16 C = 33 N = color I = 7;
	SU  T = 29 C = 33 N = color I = 7;
	SU  T = 30 C = 33 N = color I = 7;

	SU  T = 12 C = 34 N = color I = 12;
	SU  T = 13 C = 34 N = color I = 12;
	SU  T = 14 C = 34 N = color I = 12;
	SU  T = 15 C = 34 N = color I = 12;
	SU  T = 16 C = 34 N = color I = 7;
	SU  T = 29 C = 34 N = color I = 7;
	SU  T = 30 C = 34 N = color I = 7;

	SU  T = 12 C = 35 N = color I = 12;
	SU  T = 13 C = 35 N = color I = 12;
	SU  T = 14 C = 35 N = color I = 12;
	SU  T = 15 C = 35 N = color I = 12;
	SU  T = 16 C = 35 N = color I = 7;
	SU  T = 29 C = 35 N = color I = 7;
	SU  T = 30 C = 35 N = color I = 7;

	SU  T = 12 C = 36 N = color I = 12;
	SU  T = 13 C = 36 N = color I = 12;
	SU  T = 14 C = 36 N = color I = 12;
	SU  T = 15 C = 36 N = color I = 12;
	SU  T = 16 C = 36 N = color I = 7;
	SU  T = 29 C = 36 N = color I = 7;
	SU  T = 30 C = 36 N = color I = 7;

	SU  T = 12 C = 37 N = color I = 12;
	SU  T = 13 C = 37 N = color I = 12;
	SU  T = 14 C = 37 N = color I = 12;
	SU  T = 15 C = 37 N = color I = 12;
	SU  T = 16 C = 37 N = color I = 7;
	SU  T = 29 C = 37 N = color I = 7;
	SU  T = 30 C = 37 N = color I = 7;

	SU  T = 12 C = 38 N = color I = 12;
	SU  T = 13 C = 38 N = color I = 12;
	SU  T = 14 C = 38 N = color I = 12;
	SU  T = 15 C = 38 N = color I = 12;
	SU  T = 16 C = 38 N = color I = 7;
	SU  T = 29 C = 38 N = color I = 7;
	SU  T = 30 C = 38 N = color I = 7;

	SU  T = 12 C = 39 N = color I = 12;
	SU  T = 13 C = 39 N = color I = 12;
	SU  T = 14 C = 39 N = color I = 12;
	SU  T = 15 C = 39 N = color I = 12;
	SU  T = 16 C = 39 N = color I = 7;
	SU  T = 29 C = 39 N = color I = 7;
	SU  T = 30 C = 39 N = color I = 7;

	SU  T = 12 C = 40 N = color I = 12;
	SU  T = 13 C = 40 N = color I = 12;
	SU  T = 14 C = 40 N = color I = 12;
	SU  T = 15 C = 40 N = color I = 12;
	SU  T = 16 C = 40 N = color I = 7;
	SU  T = 29 C = 40 N = color I = 7;
	SU  T = 30 C = 40 N = color I = 7;

	SU  T = 12 C = 41 N = color I = 12;
	SU  T = 13 C = 41 N = color I = 12;
	SU  T = 14 C = 41 N = color I = 12;
	SU  T = 15 C = 41 N = color I = 12;
	SU  T = 16 C = 41 N = color I = 7;
	SU  T = 29 C = 41 N = color I = 7;
	SU  T = 30 C = 41 N = color I = 7;

	TEXT   TAXON = 12 CHARACTER = 42 TEXT = 'Note - labial cartilages are absent in smaller/younger specimens of Platyrhina^n';
	SU  T = 12 C = 42 N = color I = 12;
	SU  T = 13 C = 42 N = color I = 12;
	SU  T = 14 C = 42 N = color I = 12;
	SU  T = 15 C = 42 N = color I = 12;
	SU  T = 16 C = 42 N = color I = 7;
	TEXT   TAXON = 29 CHARACTER = 42 TEXT = Scored_from_USNM_193743_and_USNM_193991;
	SU  T = 29 C = 42 N = color I = 7;
	SU  T = 30 C = 42 N = color I = 7;

	SU  T = 12 C = 43 N = color I = 12;
	SU  T = 13 C = 43 N = color I = 12;
	SU  T = 14 C = 43 N = color I = 12;
	SU  T = 15 C = 43 N = color I = 12;
	SU  T = 16 C = 43 N = color I = 7;
	SU  T = 29 C = 43 N = color I = 7;
	SU  T = 30 C = 43 N = color I = 7;

	SU  T = 12 C = 44 N = color I = 12;
	SU  T = 13 C = 44 N = color I = 12;
	SU  T = 14 C = 44 N = color I = 12;
	SU  T = 15 C = 44 N = color I = 12;
	SU  T = 16 C = 44 N = color I = 7;
	SU  T = 29 C = 44 N = color I = 7;
	SU  T = 30 C = 44 N = color I = 7;

	SU  T = 12 C = 45 N = color I = 12;
	SU  T = 13 C = 45 N = color I = 12;
	SU  T = 14 C = 45 N = color I = 12;
	SU  T = 15 C = 45 N = color I = 12;
	SU  T = 16 C = 45 N = color I = 7;
	SU  T = 29 C = 45 N = color I = 7;
	SU  T = 30 C = 45 N = color I = 7;

	SU  T = 12 C = 46 N = color I = 12;
	SU  T = 13 C = 46 N = color I = 12;
	SU  T = 14 C = 46 N = color I = 12;
	SU  T = 15 C = 46 N = color I = 12;
	SU  T = 16 C = 46 N = color I = 7;
	SU  T = 29 C = 46 N = color I = 7;
	SU  T = 30 C = 46 N = color I = 7;

	SU  T = 12 C = 47 N = color I = 12;
	SU  T = 13 C = 47 N = color I = 12;
	SU  T = 14 C = 47 N = color I = 12;
	SU  T = 15 C = 47 N = color I = 12;
	SU  T = 16 C = 47 N = color I = 7;
	SU  T = 29 C = 47 N = color I = 7;
	SU  T = 30 C = 47 N = color I = 7;

	SU  T = 12 C = 48 N = color I = 12;
	SU  T = 13 C = 48 N = color I = 12;
	SU  T = 14 C = 48 N = color I = 12;
	SU  T = 15 C = 48 N = color I = 12;
	SU  T = 16 C = 48 N = color I = 7;
	SU  T = 29 C = 48 N = color I = 7;
	SU  T = 30 C = 48 N = color I = 7;

	SU  T = 12 C = 49 N = color I = 12;
	SU  T = 13 C = 49 N = color I = 12;
	SU  T = 14 C = 49 N = color I = 12;
	SU  T = 15 C = 49 N = color I = 12;
	SU  T = 16 C = 49 N = color I = 7;
	SU  T = 29 C = 49 N = color I = 7;
	SU  T = 30 C = 49 N = color I = 7;

	SU  T = 12 C = 50 N = color I = 12;
	SU  T = 13 C = 50 N = color I = 12;
	SU  T = 14 C = 50 N = color I = 12;
	SU  T = 15 C = 50 N = color I = 12;
	SU  T = 16 C = 50 N = color I = 7;
	SU  T = 29 C = 50 N = color I = 7;
	SU  T = 30 C = 50 N = color I = 7;

	SU  T = 12 C = 51 N = color I = 12;
	SU  T = 13 C = 51 N = color I = 12;
	SU  T = 14 C = 51 N = color I = 12;
	SU  T = 15 C = 51 N = color I = 12;
	SU  T = 16 C = 51 N = color I = 7;
	SU  T = 29 C = 51 N = color I = 7;
	SU  T = 30 C = 51 N = color I = 7;

	SU  T = 12 C = 52 N = color I = 12;
	SU  T = 13 C = 52 N = color I = 12;
	SU  T = 14 C = 52 N = color I = 12;
	SU  T = 15 C = 52 N = color I = 12;
	SU  T = 16 C = 52 N = color I = 7;
	SU  T = 29 C = 52 N = color I = 7;
	SU  T = 30 C = 52 N = color I = 7;

	SU  T = 12 C = 53 N = color I = 12;
	SU  T = 13 C = 53 N = color I = 12;
	SU  T = 14 C = 53 N = color I = 12;
	SU  T = 15 C = 53 N = color I = 12;
	SU  T = 16 C = 53 N = color I = 7;
	SU  T = 29 C = 53 N = color I = 7;
	SU  T = 30 C = 53 N = color I = 7;

	SU  T = 12 C = 54 N = color I = 12;
	SU  T = 13 C = 54 N = color I = 12;
	SU  T = 14 C = 54 N = color I = 12;
	SU  T = 15 C = 54 N = color I = 12;
	SU  T = 16 C = 54 N = color I = 7;
	SU  T = 29 C = 54 N = color I = 7;
	SU  T = 30 C = 54 N = color I = 7;

	SU  T = 12 C = 55 N = color I = 12;
	SU  T = 13 C = 55 N = color I = 12;
	SU  T = 14 C = 55 N = color I = 12;
	SU  T = 15 C = 55 N = color I = 12;
	SU  T = 16 C = 55 N = color I = 7;
	SU  T = 29 C = 55 N = color I = 7;
	SU  T = 30 C = 55 N = color I = 7;

	SU  T = 12 C = 56 N = color I = 12;
	SU  T = 13 C = 56 N = color I = 12;
	SU  T = 14 C = 56 N = color I = 12;
	SU  T = 15 C = 56 N = color I = 12;
	SU  T = 16 C = 56 N = color I = 7;
	SU  T = 29 C = 56 N = color I = 7;
	SU  T = 30 C = 56 N = color I = 7;

	SU  T = 12 C = 57 N = color I = 12;
	SU  T = 13 C = 57 N = color I = 12;
	SU  T = 14 C = 57 N = color I = 12;
	SU  T = 15 C = 57 N = color I = 12;
	SU  T = 16 C = 57 N = color I = 7;
	SU  T = 29 C = 57 N = color I = 7;
	SU  T = 30 C = 57 N = color I = 7;

	SU  T = 12 C = 58 N = color I = 12;
	SU  T = 13 C = 58 N = color I = 12;
	SU  T = 14 C = 58 N = color I = 12;
	SU  T = 15 C = 58 N = color I = 12;
	SU  T = 16 C = 58 N = color I = 7;
	SU  T = 29 C = 58 N = color I = 7;
	SU  T = 30 C = 58 N = color I = 7;
	TEXT   TAXON = 31 CHARACTER = 58 TEXT = 'USNM 205529, AMNH 214469^n';
	TEXT   TAXON = 32 CHARACTER = 58 TEXT = 'USNM 87539^n';
	TEXT   TAXON = 33 CHARACTER = 58 TEXT = 'MCZ 42528, 131021, 206994, 7297, 285187^n';
	TEXT   TAXON = 34 CHARACTER = 58 TEXT = 'UF 26491^n';
	TEXT   TAXON = 37 CHARACTER = 58 TEXT = 2;

	TEXT   TAXON = 12 CHARACTER = 59 TEXT = 'AMC further explains that the propterygium will articulate with scapulocoracoid between pro & metacondyles as part of state 2 - perhaps we clarify this. In Platyrhina, the properygium reaches posterior to the procondyle and it articulates with the metapterygium, not the scapulocoracoid. I''ve changed it to "0" from "0&1"^n';
	SU  T = 12 C = 59 N = color I = 12;
	SU  T = 13 C = 59 N = color I = 12;
	SU  T = 14 C = 59 N = color I = 12;
	SU  T = 15 C = 59 N = color I = 12;
	SU  T = 16 C = 59 N = color I = 7;
	SU  T = 29 C = 59 N = color I = 7;
	SU  T = 30 C = 59 N = color I = 7;

	SU  T = 12 C = 60 N = color I = 12;
	SU  T = 13 C = 60 N = color I = 12;
	SU  T = 14 C = 60 N = color I = 12;
	SU  T = 15 C = 60 N = color I = 12;
	SU  T = 16 C = 60 N = color I = 7;
	TEXT   TAXON = 23 CHARACTER = 60 TEXT = 'USNM 174080^n';
	SU  T = 29 C = 60 N = color I = 5;
	SU  T = 30 C = 60 N = color I = 5;

	SU  T = 12 C = 61 N = color I = 12;
	SU  T = 13 C = 61 N = color I = 12;
	SU  T = 14 C = 61 N = color I = 12;
	SU  T = 15 C = 61 N = color I = 12;
	SU  T = 16 C = 61 N = color I = 7;
	SU  T = 29 C = 61 N = color I = 7;
	SU  T = 30 C = 61 N = color I = 7;
	SU  T = 38 C = 61 N = color I = 7;

	SU  T = 12 C = 62 N = color I = 12;
	SU  T = 13 C = 62 N = color I = 12;
	SU  T = 14 C = 62 N = color I = 12;
	SU  T = 15 C = 62 N = color I = 12;
	SU  T = 16 C = 62 N = color I = 7;
	SU  T = 29 C = 62 N = color I = 7;
	SU  T = 30 C = 62 N = color I = 7;

	SU  T = 12 C = 63 N = color I = 12;
	SU  T = 13 C = 63 N = color I = 12;
	SU  T = 14 C = 63 N = color I = 12;
	SU  T = 15 C = 63 N = color I = 12;
	SU  T = 16 C = 63 N = color I = 7;
	SU  T = 29 C = 63 N = color I = 7;
	SU  T = 30 C = 63 N = color I = 7;

	SU  T = 12 C = 64 N = color I = 12;
	SU  T = 13 C = 64 N = color I = 12;
	SU  T = 14 C = 64 N = color I = 12;
	SU  T = 15 C = 64 N = color I = 12;
	SU  T = 16 C = 64 N = color I = 7;
	SU  T = 29 C = 64 N = color I = 7;
	SU  T = 30 C = 64 N = color I = 7;

	SU  T = 12 C = 65 N = color I = 12;
	SU  T = 13 C = 65 N = color I = 12;
	SU  T = 14 C = 65 N = color I = 12;
	SU  T = 15 C = 65 N = color I = 12;
	SU  T = 16 C = 65 N = color I = 7;
	SU  T = 29 C = 65 N = color I = 7;
	SU  T = 30 C = 65 N = color I = 7;

	SU  T = 12 C = 66 N = color I = 12;
	SU  T = 13 C = 66 N = color I = 12;
	SU  T = 14 C = 66 N = color I = 12;
	SU  T = 15 C = 66 N = color I = 12;
	SU  T = 16 C = 66 N = color I = 7;
	SU  T = 29 C = 66 N = color I = 7;
	SU  T = 30 C = 66 N = color I = 7;

	SU  T = 12 C = 67 N = color I = 12;
	SU  T = 13 C = 67 N = color I = 12;
	SU  T = 14 C = 67 N = color I = 12;
	SU  T = 15 C = 67 N = color I = 12;
	SU  T = 16 C = 67 N = color I = 7;
	SU  T = 29 C = 67 N = color I = 7;
	SU  T = 30 C = 67 N = color I = 7;

	SU  T = 12 C = 68 N = color I = 12;
	SU  T = 13 C = 68 N = color I = 12;
	SU  T = 14 C = 68 N = color I = 12;
	SU  T = 15 C = 68 N = color I = 12;
	SU  T = 16 C = 68 N = color I = 7;
	SU  T = 29 C = 68 N = color I = 7;
	SU  T = 30 C = 68 N = color I = 7;

	SU  T = 12 C = 69 N = color I = 12;
	SU  T = 13 C = 69 N = color I = 12;
	SU  T = 14 C = 69 N = color I = 12;
	SU  T = 15 C = 69 N = color I = 12;
	SU  T = 16 C = 69 N = color I = 7;
	SU  T = 29 C = 69 N = color I = 7;
	SU  T = 30 C = 69 N = color I = 7;

	SU  T = 12 C = 70 N = color I = 12;
	SU  T = 13 C = 70 N = color I = 12;
	SU  T = 14 C = 70 N = color I = 12;
	SU  T = 15 C = 70 N = color I = 12;
	SU  T = 16 C = 70 N = color I = 7;
	SU  T = 29 C = 70 N = color I = 7;
	SU  T = 30 C = 70 N = color I = 7;

	SU  T = 12 C = 71 N = color I = 12;
	SU  T = 13 C = 71 N = color I = 12;
	SU  T = 14 C = 71 N = color I = 12;
	SU  T = 15 C = 71 N = color I = 12;
	SU  T = 16 C = 71 N = color I = 7;
	SU  T = 29 C = 71 N = color I = 7;
	SU  T = 30 C = 71 N = color I = 7;

	SU  T = 12 C = 72 N = color I = 12;
	SU  T = 13 C = 72 N = color I = 12;
	SU  T = 14 C = 72 N = color I = 12;
	SU  T = 15 C = 72 N = color I = 12;
	SU  T = 16 C = 72 N = color I = 7;
	SU  T = 29 C = 72 N = color I = 7;
	SU  T = 30 C = 72 N = color I = 7;

	SU  T = 12 C = 73 N = color I = 12;
	SU  T = 13 C = 73 N = color I = 12;
	SU  T = 14 C = 73 N = color I = 12;
	SU  T = 15 C = 73 N = color I = 12;
	SU  T = 16 C = 73 N = color I = 7;
	SU  T = 29 C = 73 N = color I = 7;
	SU  T = 30 C = 73 N = color I = 7;

	SU  T = 12 C = 74 N = color I = 12;
	SU  T = 13 C = 74 N = color I = 12;
	SU  T = 14 C = 74 N = color I = 12;
	SU  T = 15 C = 74 N = color I = 12;
	SU  T = 16 C = 74 N = color I = 7;
	SU  T = 29 C = 74 N = color I = 7;
	SU  T = 30 C = 74 N = color I = 7;

	SU  T = 12 C = 75 N = color I = 12;
	SU  T = 13 C = 75 N = color I = 12;
	SU  T = 14 C = 75 N = color I = 12;
	SU  T = 15 C = 75 N = color I = 12;
	SU  T = 16 C = 75 N = color I = 7;
	SU  T = 29 C = 75 N = color I = 7;
	SU  T = 30 C = 75 N = color I = 7;

	SU  T = 12 C = 76 N = color I = 12;
	SU  T = 13 C = 76 N = color I = 12;
	SU  T = 14 C = 76 N = color I = 12;
	SU  T = 15 C = 76 N = color I = 12;
	SU  T = 16 C = 76 N = color I = 7;
	SU  T = 29 C = 76 N = color I = 7;
	SU  T = 30 C = 76 N = color I = 7;

	SU  T = 12 C = 77 N = color I = 12;
	SU  T = 13 C = 77 N = color I = 12;
	SU  T = 14 C = 77 N = color I = 12;
	SU  T = 15 C = 77 N = color I = 12;
	SU  T = 16 C = 77 N = color I = 7;
	SU  T = 29 C = 77 N = color I = 7;
	SU  T = 30 C = 77 N = color I = 7;

	SU  T = 12 C = 78 N = color I = 12;
	SU  T = 13 C = 78 N = color I = 12;
	SU  T = 14 C = 78 N = color I = 12;
	SU  T = 15 C = 78 N = color I = 12;
	SU  T = 16 C = 78 N = color I = 7;
	SU  T = 29 C = 78 N = color I = 7;
	SU  T = 30 C = 78 N = color I = 7;

	SU  T = 12 C = 79 N = color I = 12;
	SU  T = 13 C = 79 N = color I = 12;
	SU  T = 14 C = 79 N = color I = 12;
	SU  T = 15 C = 79 N = color I = 12;
	SU  T = 16 C = 79 N = color I = 5;
	SU  T = 29 C = 79 N = color I = 7;
	SU  T = 30 C = 79 N = color I = 7;

	SU  T = 12 C = 80 N = color I = 12;
	SU  T = 13 C = 80 N = color I = 12;
	SU  T = 14 C = 80 N = color I = 12;
	SU  T = 15 C = 80 N = color I = 12;
	SU  T = 16 C = 80 N = color I = 7;
	SU  T = 29 C = 80 N = color I = 7;
	SU  T = 30 C = 80 N = color I = 7;

	TEXT   TAXON = 9 CHARACTER = 81 TEXT = 'Still unfused in adults, scored from AMNH95343_Narcine_tasmaniensis';
	TEXT   TAXON = 10 CHARACTER = 81 TEXT = 'Juvenile phase scored from Narke astrape ZMB33911, Narke Japonica SIO_85-138, ';
	TEXT   TAXON = 11 CHARACTER = 81 TEXT = 'Scored from Temera hardwicki BMNH1887.4.16.14, BMNH 1984.1.18.6_1a, BMNH 1984.1.18.6_2';
	TEXT   TAXON = 12 CHARACTER = 81 TEXT = 'USNM_86920';
	SU  T = 12 C = 81 N = color I = 12;
	SU  T = 13 C = 81 N = color I = 12;
	TEXT   TAXON = 14 CHARACTER = 81 TEXT = 'The juveniles of Platyrhinoidis from USNM have a fused scapulocoracoid - USNM 395425 and USNM 222020';
	SU  T = 14 C = 81 N = color I = 12;
	SU  T = 15 C = 81 N = color I = 12;
	SU  T = 16 C = 81 N = color I = 7;
	SU  T = 29 C = 81 N = color I = 7;
	SU  T = 30 C = 81 N = color I = 7;

	SU  T = 12 C = 82 N = color I = 12;
	SU  T = 13 C = 82 N = color I = 12;
	SU  T = 14 C = 82 N = color I = 12;
	SU  T = 15 C = 82 N = color I = 12;
	SU  T = 16 C = 82 N = color I = 7;
	TEXT   TAXON = 29 CHARACTER = 82 TEXT = 'scored from USNM_193743 and USNM 193991 - there is a pointed process that is overlapping syarcual into a socket. ';
	SU  T = 29 C = 82 N = color I = 7;
	SU  T = 30 C = 82 N = color I = 7;

	SU  T = 12 C = 83 N = color I = 12;
	SU  T = 13 C = 83 N = color I = 12;
	SU  T = 14 C = 83 N = color I = 12;
	SU  T = 15 C = 83 N = color I = 12;
	SU  T = 16 C = 83 N = color I = 7;
	SU  T = 29 C = 83 N = color I = 7;
	SU  T = 30 C = 83 N = color I = 7;

	TEXT   TAXON = 3 CHARACTER = 84 TEXT = 'miyake 1991^nmiyake 1991';
	SU  T = 12 C = 84 N = color I = 12;
	SU  T = 13 C = 84 N = color I = 12;
	SU  T = 14 C = 84 N = color I = 12;
	SU  T = 15 C = 84 N = color I = 12;
	SU  T = 16 C = 84 N = color I = 7;
	TEXT   TAXON = 21 CHARACTER = 84 TEXT = present_according_to_garman_plate;
	SU  T = 29 C = 84 N = color I = 7;
	SU  T = 30 C = 84 N = color I = 7;

	SU  T = 12 C = 85 N = color I = 12;
	SU  T = 13 C = 85 N = color I = 12;
	SU  T = 14 C = 85 N = color I = 12;
	SU  T = 15 C = 85 N = color I = 12;
	SU  T = 16 C = 85 N = color I = 7;
	SU  T = 29 C = 85 N = color I = 7;
	SU  T = 30 C = 85 N = color I = 7;

	SU  T = 12 C = 86 N = color I = 12;
	SU  T = 13 C = 86 N = color I = 12;
	SU  T = 14 C = 86 N = color I = 12;
	SU  T = 15 C = 86 N = color I = 12;
	SU  T = 16 C = 86 N = color I = 7;
	SU  T = 29 C = 86 N = color I = 7;
	SU  T = 30 C = 86 N = color I = 7;

	SU  T = 12 C = 87 N = color I = 12;
	SU  T = 13 C = 87 N = color I = 12;
	SU  T = 14 C = 87 N = color I = 12;
	SU  T = 15 C = 87 N = color I = 12;
	SU  T = 16 C = 87 N = color I = 7;
	SU  T = 29 C = 87 N = color I = 7;
	SU  T = 30 C = 87 N = color I = 7;

	SU  T = 12 C = 88 N = color I = 12;
	SU  T = 13 C = 88 N = color I = 12;
	SU  T = 14 C = 88 N = color I = 12;
	SU  T = 15 C = 88 N = color I = 12;
	SU  T = 16 C = 88 N = color I = 7;
	SU  T = 29 C = 88 N = color I = 7;
	SU  T = 30 C = 88 N = color I = 7;

	SU  T = 12 C = 89 N = color I = 12;
	SU  T = 13 C = 89 N = color I = 12;
	SU  T = 14 C = 89 N = color I = 12;
	SU  T = 15 C = 89 N = color I = 12;
	SU  T = 16 C = 89 N = color I = 7;
	SU  T = 29 C = 89 N = color I = 7;
	SU  T = 30 C = 89 N = color I = 7;

	SU  T = 12 C = 90 N = color I = 12;
	SU  T = 13 C = 90 N = color I = 12;
	SU  T = 14 C = 90 N = color I = 12;
	SU  T = 15 C = 90 N = color I = 12;
	SU  T = 16 C = 90 N = color I = 7;
	SU  T = 29 C = 90 N = color I = 7;
	SU  T = 30 C = 90 N = color I = 7;

	SU  T = 12 C = 91 N = color I = 12;
	SU  T = 13 C = 91 N = color I = 12;
	SU  T = 14 C = 91 N = color I = 12;
	SU  T = 15 C = 91 N = color I = 12;
	SU  T = 16 C = 91 N = color I = 5;
	SU  T = 29 C = 91 N = color I = 7;
	SU  T = 30 C = 91 N = color I = 7;

	SU  T = 12 C = 92 N = color I = 12;
	SU  T = 13 C = 92 N = color I = 12;
	SU  T = 14 C = 92 N = color I = 12;
	SU  T = 15 C = 92 N = color I = 12;
	SU  T = 16 C = 92 N = color I = 7;
	SU  T = 29 C = 92 N = color I = 7;
	SU  T = 30 C = 92 N = color I = 7;

	SU  T = 12 C = 93 N = color I = 12;
	SU  T = 13 C = 93 N = color I = 12;
	SU  T = 14 C = 93 N = color I = 12;
	SU  T = 15 C = 93 N = color I = 12;
	SU  T = 16 C = 93 N = color I = 7;
	SU  T = 29 C = 93 N = color I = 7;
	SU  T = 30 C = 93 N = color I = 7;

	SU  T = 12 C = 94 N = color I = 12;
	SU  T = 13 C = 94 N = color I = 12;
	SU  T = 14 C = 94 N = color I = 12;
	SU  T = 15 C = 94 N = color I = 12;
	SU  T = 16 C = 94 N = color I = 7;
	SU  T = 29 C = 94 N = color I = 7;
	SU  T = 30 C = 94 N = color I = 7;

	SU  T = 12 C = 95 N = color I = 12;
	SU  T = 13 C = 95 N = color I = 12;
	SU  T = 14 C = 95 N = color I = 12;
	SU  T = 15 C = 95 N = color I = 12;
	SU  T = 16 C = 95 N = color I = 7;
	SU  T = 29 C = 95 N = color I = 7;
	SU  T = 30 C = 95 N = color I = 7;

	SU  T = 12 C = 96 N = color I = 12;
	SU  T = 13 C = 96 N = color I = 12;
	SU  T = 14 C = 96 N = color I = 12;
	SU  T = 15 C = 96 N = color I = 12;
	SU  T = 16 C = 96 N = color I = 7;
	SU  T = 29 C = 96 N = color I = 7;
	SU  T = 30 C = 96 N = color I = 7;

	SU  T = 12 C = 97 N = color I = 12;
	SU  T = 13 C = 97 N = color I = 12;
	SU  T = 14 C = 97 N = color I = 12;
	SU  T = 15 C = 97 N = color I = 12;
	SU  T = 16 C = 97 N = color I = 7;
	SU  T = 29 C = 97 N = color I = 7;
	SU  T = 30 C = 97 N = color I = 7;

	SU  T = 12 C = 98 N = color I = 12;
	SU  T = 13 C = 98 N = color I = 12;
	SU  T = 14 C = 98 N = color I = 12;
	SU  T = 15 C = 98 N = color I = 12;
	SU  T = 16 C = 98 N = color I = 7;
	SU  T = 29 C = 98 N = color I = 7;
	SU  T = 30 C = 98 N = color I = 7;

	TEXT   CHARACTER = 99 TEXT = cel;
	SU  T = 12 C = 99 N = color I = 12;
	SU  T = 13 C = 99 N = color I = 12;
	SU  T = 14 C = 99 N = color I = 12;
	SU  T = 15 C = 99 N = color I = 12;
	SU  T = 16 C = 99 N = color I = 7;
	SU  T = 29 C = 99 N = color I = 7;
	SU  T = 30 C = 99 N = color I = 7;

	SU  T = 12 C = 100 N = color I = 12;
	SU  T = 13 C = 100 N = color I = 12;
	SU  T = 14 C = 100 N = color I = 12;
	SU  T = 15 C = 100 N = color I = 12;
	SU  T = 16 C = 100 N = color I = 7;
	SU  T = 29 C = 100 N = color I = 7;
	SU  T = 30 C = 100 N = color I = 7;

	SU  T = 12 C = 101 N = color I = 12;
	SU  T = 13 C = 101 N = color I = 12;
	SU  T = 14 C = 101 N = color I = 12;
	SU  T = 15 C = 101 N = color I = 12;
	SU  T = 16 C = 101 N = color I = 7;
	SU  T = 29 C = 101 N = color I = 7;
	SU  T = 30 C = 101 N = color I = 7;

	SU  T = 12 C = 102 N = color I = 12;
	SU  T = 13 C = 102 N = color I = 12;
	SU  T = 14 C = 102 N = color I = 12;
	SU  T = 15 C = 102 N = color I = 12;
	SU  T = 16 C = 102 N = color I = 7;
	SU  T = 29 C = 102 N = color I = 7;
	SU  T = 30 C = 102 N = color I = 7;

	SU  T = 12 C = 103 N = color I = 12;
	SU  T = 13 C = 103 N = color I = 12;
	SU  T = 14 C = 103 N = color I = 12;
	SU  T = 15 C = 103 N = color I = 12;
	SU  T = 16 C = 103 N = color I = 7;
	SU  T = 29 C = 103 N = color I = 7;
	SU  T = 30 C = 103 N = color I = 7;

	SU  T = 12 C = 104 N = color I = 12;
	SU  T = 13 C = 104 N = color I = 12;
	SU  T = 14 C = 104 N = color I = 12;
	SU  T = 15 C = 104 N = color I = 12;
	SU  T = 16 C = 104 N = color I = 7;
	SU  T = 29 C = 104 N = color I = 7;
	SU  T = 30 C = 104 N = color I = 7;

END;

Begin MESQUITE;
		MESQUITESCRIPTVERSION 2;
		TITLE AUTO;
		tell ProjectCoordinator;
		timeSaved 1589202722056;
		getEmployee #mesquite.minimal.ManageTaxa.ManageTaxa;
		tell It;
			setID 0 5392572528513030363;
			tell It;
				setDefaultOrder  0 1 47 48 2 3 4 5 6 7 8 14 54 14 53 17 17 18 19 20 22 22 23 24 25 28 26 27 31 31 31 32 33 34 35 36 43 45 45 46 47 48;
				attachments ;
			endTell;
		endTell;
		getEmployee #mesquite.charMatrices.ManageCharacters.ManageCharacters;
		tell It;
			setID 0 9030751507672975896;
			tell It;
				setDefaultOrder  0 1 2 3 5 7 8 9 10 11 12 13 14 15 16 17 18 19 20 21 22 23 24 25 26 27 28 29 30 31 32 33 34 35 36 37 38 39 40 41 42 43 44 45 46 47 48 49 50 52 53 54 55 56 57 58 59 60 61 62 63 64 65 66 67 68 69 70 72 73 74 75 76 77 78 79 80 81 82 83 84 85 86 87 88 89 91 92 93 94 95 96 97 98 100 101 102 103 104 105 106 107 108 99;
				attachments ;
			endTell;
			mqVersion 361;
			checksumv 0 3 3530259101 null  getNumChars 104 numChars 104 getNumTaxa 42 numTaxa 42   short true   bits 31   states 31   sumSquaresStatesOnly 14672.0 sumSquares 14672.0 longCompressibleToShort false usingShortMatrix true   NumFiles 1 NumMatrices 1;
			mqVersion;
		endTell;
		getWindow;
		tell It;
			suppress;
			setResourcesState false false 100;
			setPopoutState 300;
			setExplanationSize 0;
			setAnnotationSize 0;
			setFontIncAnnot 0;
			setFontIncExp 0;
			setSize 1408 567;
			setLocation 2 197;
			setFont SanSerif;
			setFontSize 10;
			getToolPalette;
			tell It;
			endTell;
			desuppress;
		endTell;
		getEmployee  #mesquite.charMatrices.BasicDataWindowCoord.BasicDataWindowCoord;
		tell It;
			showDataWindow #9030751507672975896 #mesquite.charMatrices.BasicDataWindowMaker.BasicDataWindowMaker;
			tell It;
				getWindow;
				tell It;
					getTable;
					tell It;
						rowNamesWidth 109;
					endTell;
					setExplanationSize 30;
					setAnnotationSize 40;
					setFontIncAnnot 0;
					setFontIncExp 0;
					setSize 1308 475;
					setLocation 2 197;
					setFont SanSerif;
					setFontSize 10;
					getToolPalette;
					tell It;
						setTool mesquite.charMatrices.BasicDataWindowMaker.BasicDataWindow.ibeam;
					endTell;
					setActive;
					setTool mesquite.charMatrices.BasicDataWindowMaker.BasicDataWindow.ibeam;
					colorCells  #mesquite.charMatrices.ColorByState.ColorByState;
				tell It;
					setStateLimit 9;
					toggleUniformMaximum on;
				endTell;
					colorRowNames  #mesquite.charMatrices.ColorCells.ColorCells;
				tell It;
					setColor Dark Gray;
					removeColor on;
				endTell;
					colorColumnNames  #mesquite.charMatrices.ColorCells.ColorCells;
				tell It;
					setColor Dark Gray;
					removeColor on;
				endTell;
					colorText  #mesquite.charMatrices.TaxonGroupColor.TaxonGroupColor;
					setBackground White;
					toggleShowNames off;
					toggleShowTaxonNames on;
					toggleTight off;
					toggleThinRows off;
					toggleShowChanges on;
					toggleSeparateLines off;
					toggleShowStates on;
					toggleReduceCellBorders off;
					toggleAutoWCharNames on;
					toggleAutoTaxonNames off;
					toggleShowDefaultCharNames off;
					toggleConstrainCW on;
					toggleBirdsEye off;
					toggleShowPaleGrid off;
					toggleShowPaleCellColors off;
					toggleShowPaleExcluded off;
					togglePaleInapplicable on;
					togglePaleMissing off;
					toggleShowBoldCellText off;
					toggleAllowAutosize on;
					toggleColorsPanel off;
					toggleDiagonal on;
					setDiagonalHeight 80;
					toggleLinkedScrolling on;
					toggleScrollLinkedTables off;
				endTell;
				showWindow;
				getWindow;
				tell It;
					forceAutosize;
				endTell;
				getEmployee #mesquite.charMatrices.AlterData.AlterData;
				tell It;
					toggleBySubmenus off;
				endTell;
				getEmployee #mesquite.categ.StateNamesEditor.StateNamesEditor;
				tell It;
					makeWindow;
					tell It;
						getTable;
						tell It;
							rowNamesWidth 161;
						endTell;
						setExplanationSize 30;
						setAnnotationSize 20;
						setFontIncAnnot 0;
						setFontIncExp 0;
						setSize 1308 495;
						setLocation 2 197;
						setFont SanSerif;
						setFontSize 10;
						getToolPalette;
						tell It;
							setTool mesquite.categ.StateNamesEditor.StateNamesWindow.ibeam;
						endTell;
						rowsAreCharacters on;
						toggleConstrainChar on;
						toggleConstrainCharNum 3;
						togglePanel off;
						toggleSummaryPanel off;
					endTell;
					showWindow;
				endTell;
				getEmployee #mesquite.categ.StateNamesStrip.StateNamesStrip;
				tell It;
					showStrip off;
				endTell;
				getEmployee #mesquite.charMatrices.AnnotPanel.AnnotPanel;
				tell It;
					togglePanel off;
				endTell;
				getEmployee #mesquite.charMatrices.CharReferenceStrip.CharReferenceStrip;
				tell It;
					showStrip off;
				endTell;
				getEmployee #mesquite.charMatrices.QuickKeySelector.QuickKeySelector;
				tell It;
					autotabOff;
				endTell;
				getEmployee #mesquite.charMatrices.SelSummaryStrip.SelSummaryStrip;
				tell It;
					showStrip off;
				endTell;
				getEmployee #mesquite.categ.SmallStateNamesEditor.SmallStateNamesEditor;
				tell It;
					panelOpen true;
				endTell;
			endTell;
		endTell;
		endTell;
end;
